# Supplementary material for: Crystal structure and Hirshfeld surface analysis of di­chlorido­[2-(3-cyclo­pentyl-1,2,4-triazol-5-yl-κN4)pyridine-κN]palladium(II) di­methyl­formamide monosolvate
Source: Acta Crystallogr E Crystallogr Commun. 2024 Aug 16;80(Pt 9):956–60. doi: 10.1107/S2056989024007801 (PMC11389673; doi:10.1107/S2056989024007801)
Supplement: Supplementary file 1 [file e-80-00956-sup1.cif]

##############################################################################
#                                                                            #
# This CIF contains the data in a paper accepted for publication in          #
# Acta Crystallographica Section E. It conforms to the requirements of       #
# Notes for Authors for Acta Crystallographica Section E, and has been       #
# peer reviewed under the auspices of the IUCr Commission on Journals.       #
#                                                                            #
# Full details of the Crystallographic Information File format               #
# are given in the paper "The Crystallographic Information File (CIF):       #
# a New Standard Archive File for Crystallography" by S. R. Hall, F. H.      #
# Allen and I. D. Brown [Acta Cryst. (1991), A47, 655-685].                  #
#                                                                            #
# The current version of the core CIF dictionary is obtainable from          #
# ftp://ftp.iucr.org/pub/cif_core.dic.                                       #
#                                                                            #
# Software is freely available for graphical display of the structure(s)     #
# in this CIF. For information consult the CIF software page                 #
# http://www.iucr.org/resources/cif/software.                                #
#                                                                            #
# This file may be used for bona fide research purposes within the           #
# scientific community so long as proper attribution is given to the journal # 
# article from which it was obtained.                                        #
#                                                                            #
##############################################################################
data_I
_audit_creation_method
;
Olex2 1.5
(compiled 2024.02.16 svn.r378c4104 for OlexSys, GUI svn.r6928)
;
_journal_date_recd_electronic     2024-07-30
_journal_date_accepted     2024-08-07
_journal_name_full     'Acta Crystallographica, Section E'
_journal_year     2024
_journal_volume     80
_journal_issue      1
_journal_page_first     0
_journal_page_last     0
_journal_paper_category     GM
_journal_paper_doi     10.1107/S2056989024007801
_journal_coeditor_code     EX2086
_publ_contact_author_name     'Viktoriya Dyakonenko'
_publ_contact_author_address
;
SSI 'Institute for Single Crystals' National Academy of Sciences of Ukraine, Nauki Ave 60, Kharkiv 61001, Ukraine
V. I. Vernadskii Institute of General and Inorganic Chemistry, Ukrainian, National Academy of Sciences, Prospect Palladina 32/34, 03680 Kyiv, Ukraine
;
_publ_contact_author_email     'dyakvik@gmail.com'
_publ_contact_author_fax     ?
_publ_contact_author_phone     ?
_publ_section_title
;\
Crystal structure and Hirshfeld surface analysis of
dichlorido[2-(3-cyclopentyl-1,2,4-triazol-5-yl-\k<i>N</i>^4^)pyridine-\
\k<i>N</i>]palladium(II) dimethylformamide monosolvate
;
loop_
    _publ_author_name
    _publ_author_footnote
    _publ_author_address
    'Dyakonenko, Viktoriya V.' .
;
SSI "Institute for Single Crystals" of National Academy of Sciences of Ukraine,
Nauki Ave 60, Kharkiv 61001,
Ukraine
V. I. Vernadskii Institute of General and Inorganic Chemistry of National
Academy of Sciences of Ukraine, Prospect Palladina 32/34, 03680 Kyiv,
Ukraine
;
    'Khomenko, Dmytro M.' .
;
Department of Chemistry, Taras Shevchenko National University of Kyiv, 12,
Hetman Pavlo Skoropadskyi st.,01033 Kyiv,
Ukraine
Enamine Ltd. (www.enamine.net), Winston Churchill str. 78, 02094 Kyiv,
Ukraine
;
    'Doroshchuk, Roman O.' .
;
Department of Chemistry, Taras Shevchenko National University of Kyiv, 12,
Hetman Pavlo Skoropadskyi st.,01033 Kyiv,
Ukraine
Enamine Ltd. (www.enamine.net), Winston Churchill str. 78, 02094 Kyiv,
Ukraine
;
    'Ivanova, Ganna V.' .
;
Department of Chemistry, Taras Shevchenko National University of Kyiv, 12,
Hetman Pavlo Skoropadskyi st.,01033 Kyiv,
Ukraine
;
    'Lampeka, Rostyslav D.' .
;
Department of Chemistry, Taras Shevchenko National University of Kyiv, 12,
Hetman Pavlo Skoropadskyi st.,01033 Kyiv,
Ukraine
;
_publ_section_synopsis
;
The crystal structure of mononuclear dichloridopalladium(II) complex with
2-(3-cyclopentyl-1,2,4-triazol-5-yl)pyridine is reported and discussed.
;
_chemical_name_systematic
;\
Dichlorido[2-(3-cyclopentyl-1,2,4-triazol-5-yl-\k<i>N</i>^4^)pyridine-\
\k<i>N</i>]palladium(II) dimethylformamide monosolvate
;
_chemical_name_common     ?
_chemical_formula_moiety     'C12 H14 Cl2 N4 Pd, C3 H7 N O'
_chemical_formula_sum     'C15 H21 Cl2 N5 O Pd'
_chemical_formula_iupac     '[Pd Cl2 (C12 H14 N4)], C3 H7 N O'
_chemical_formula_weight     464.67
_chemical_melting_point     ?
_space_group_crystal_system     monoclinic
_space_group_name_H-M_alt     'P 1 21/c 1'
_space_group_name_Hall     '-P 2ybc'
loop_
    _space_group_symop_operation_xyz
    'x, y, z'
    '-x, y+1/2, -z+1/2'
    '-x, -y, -z'
    'x, -y-1/2, z-1/2'
_cell_length_a     9.3964(8)
_cell_length_b     20.2572(16)
_cell_length_c     9.9822(7)
_cell_angle_alpha     90
_cell_angle_beta     96.358(2)
_cell_angle_gamma     90
_cell_volume     1888.4(3)
_cell_formula_units_Z     4
_cell_measurement_reflns_used     6028
_cell_measurement_theta_min     2.29
_cell_measurement_theta_max     30.26
_cell_measurement_temperature     296.15
_exptl_crystal_description     block
_exptl_crystal_colour     orange
_exptl_crystal_size_max     0.4
_exptl_crystal_size_mid     0.2
_exptl_crystal_size_min     0.15
_exptl_crystal_density_diffrn     1.634
_exptl_crystal_density_meas     .
_exptl_crystal_density_method     ?
_exptl_crystal_F_000     936
_exptl_absorpt_coefficient_mu     1.278
_exptl_absorpt_correction_type     multi-scan
_exptl_absorpt_process_details
;
(SADABS; Krause <i>et al.</i>,  2015)
;
_exptl_absorpt_correction_T_min     0.5334
_exptl_absorpt_correction_T_max     0.7460
_diffrn_ambient_temperature     296.15
_diffrn_source     ?
_diffrn_source_power     1.75
_diffrn_source_voltage     50.0
_diffrn_source_current     35.0
_diffrn_radiation_type     MoK\a
_diffrn_radiation_wavelength     0.71073
_diffrn_radiation_monochromator     'graphite'
_diffrn_measurement_device_type     'Bruker APEXII CCD'
_diffrn_measurement_method     '\f and \w scans'
_diffrn_detector_area_resol_mean     ?
_diffrn_reflns_number     13789
_diffrn_reflns_av_R_equivalents     0.0461
_diffrn_reflns_av_unetI/netI     0.0578
_diffrn_reflns_theta_min     2.011
_diffrn_reflns_theta_max     27.497
_diffrn_reflns_theta_full     25.242
_diffrn_measured_fraction_theta_max     0.996
_diffrn_measured_fraction_theta_full     0.999
_diffrn_reflns_limit_h_min     -12
_diffrn_reflns_limit_h_max     11
_diffrn_reflns_limit_k_min     -23
_diffrn_reflns_limit_k_max     26
_diffrn_reflns_limit_l_min     -10
_diffrn_reflns_limit_l_max     12
_diffrn_standards_number     0
_refine_special_details
;
Using Olex2 (Dolomanov <i>et al.</i>, 2009), the structure was solved with the
SHELXT (Sheldrick, 2018) structure solution program using Intrinsic Phasing
and refined with the SHELXL (Sheldrick, 2015) refinement package. Full-matrix
least-squares refinement against F^2^ in anisotropic approximation was used for
non-hydrogen atoms.
;
_reflns_number_total     4304
_reflns_number_gt     3345
_reflns_threshold_expression     'I > 2\s(I)'
_refine_ls_structure_factor_coef     Fsqd
_refine_ls_matrix_type     full
_refine_ls_R_factor_all     0.0724
_refine_ls_R_factor_gt     0.0511
_refine_ls_wR_factor_gt     0.0874
_refine_ls_wR_factor_ref     0.0925
_refine_ls_goodness_of_fit_ref     1.124
_refine_ls_restrained_S_all     1.139
_refine_ls_number_reflns     4304
_refine_ls_number_parameters     219
_refine_ls_number_restraints     30
_refine_ls_hydrogen_treatment     constr
_refine_ls_weighting_scheme     calc
_refine_ls_weighting_details
              'w=1/[\s^2^(Fo^2^)+(0.0356P)^2^+0.2719P] where P=(Fo^2^+2Fc^2^)/3'
_atom_sites_solution_hydrogens     geom
_atom_sites_solution_primary     dual
_atom_sites_solution_secondary     ?
_refine_ls_shift/su_max     0.002
_refine_ls_shift/su_mean     0.000
_refine_diff_density_max     0.638
_refine_diff_density_min     -0.938
_refine_ls_extinction_method     none
_refine_ls_extinction_coef     .
loop_
    _atom_type_symbol
    _atom_type_description
    _atom_type_scat_dispersion_real
    _atom_type_scat_dispersion_imag
    _atom_type_scat_source
    'C' 'C' 0.0033 0.0016
                         'International Tables Vol C Tables 4.2.6.8 and 6.1.1.4'
    'H' 'H' 0.0000 0.0000
                         'International Tables Vol C Tables 4.2.6.8 and 6.1.1.4'
    'Cl' 'Cl' 0.1484 0.1585
                         'International Tables Vol C Tables 4.2.6.8 and 6.1.1.4'
    'N' 'N' 0.0061 0.0033
                         'International Tables Vol C Tables 4.2.6.8 and 6.1.1.4'
    'O' 'O' 0.0106 0.0060
                         'International Tables Vol C Tables 4.2.6.8 and 6.1.1.4'
    'Pd' 'Pd' -0.9988 1.0072
                         'International Tables Vol C Tables 4.2.6.8 and 6.1.1.4'
_computing_data_collection
;
APEX2 (Bruker, 2014)
;
_computing_cell_refinement
;
SAINT (Bruker, 2014)
;
_computing_data_reduction
;
SAINT (Bruker, 2014)
;
_computing_structure_solution
;
<i>SHELXT2018/2</i> (Sheldrick, 2015a)
;
_computing_structure_refinement
;
<i>SHELXL2019/3</i> (Sheldrick, 2015b)
;
_computing_molecular_graphics
;
Olex2 1.5 (Dolomanov <i>et al.</i>,  2009)
;
_computing_publication_material
;
Olex2 1.5 (Dolomanov <i>et al.</i>,  2009)
;
loop_
    _atom_site_type_symbol
    _atom_site_label
    _atom_site_fract_x
    _atom_site_fract_y
    _atom_site_fract_z
    _atom_site_U_iso_or_equiv
    _atom_site_adp_type
    _atom_site_calc_flag
    _atom_site_occupancy
    _atom_site_disorder_assembly
    _atom_site_disorder_group
    Pd Pd1 0.14161(3) 0.51528(2) 0.63841(3) 0.02837(10) Uani d 1 . .
    Cl Cl1 0.17109(12) 0.61436(5) 0.53648(11) 0.0457(3) Uani d 1 . .
    Cl Cl2 0.06163(12) 0.56975(5) 0.81588(11) 0.0475(3) Uani d 1 . .
    N N1 0.1217(3) 0.42381(15) 0.7248(3) 0.0309(7) Uani d 1 . .
    N N2 0.2130(3) 0.45857(15) 0.4909(3) 0.0261(7) Uani d 1 . .
    N N3 0.2590(4) 0.35403(16) 0.4333(3) 0.0399(8) Uani d 1 . .
    N N4 0.2936(4) 0.39792(16) 0.3393(3) 0.0382(8) Uani d 1 . .
    H H4 0.328939 0.386935 0.266629 0.046 Uiso calc 1 . .
    C C1 0.0774(5) 0.4111(2) 0.8460(4) 0.0450(11) Uani d 1 . .
    H H1 0.049967 0.446010 0.898062 0.054 Uiso calc 1 . .
    C C2 0.0718(5) 0.3477(2) 0.8945(5) 0.0596(14) Uani d 1 . .
    H H2 0.040242 0.339994 0.978152 0.072 Uiso calc 1 . .
    C C3 0.1129(5) 0.2958(2) 0.8188(5) 0.0582(13) Uani d 1 . .
    H H3 0.109421 0.252721 0.850674 0.070 Uiso calc 1 . .
    C C4 0.1593(5) 0.3083(2) 0.6954(4) 0.0469(11) Uani d 1 . .
    H H4A 0.188724 0.273951 0.642997 0.056 Uiso calc 1 . .
    C C5 0.1612(4) 0.37237(19) 0.6510(4) 0.0330(9) Uani d 1 . .
    C C6 0.2103(4) 0.39271(19) 0.5233(4) 0.0312(9) Uani d 1 . .
    C C7 0.2667(4) 0.4598(2) 0.3727(4) 0.0313(8) Uani d 1 . .
    C C8 0.2970(4) 0.5186(2) 0.2913(4) 0.0344(9) Uani d 1 . .
    H H8 0.225634 0.552496 0.305020 0.041 Uiso calc 1 . .
    C C9 0.2950(5) 0.5072(2) 0.1405(4) 0.0501(11) Uani d 1 . .
    H H9A 0.345162 0.466919 0.122290 0.060 Uiso calc 1 . .
    H H9B 0.197656 0.504772 0.096855 0.060 Uiso calc 1 . .
    C C10 0.3716(6) 0.5671(3) 0.0933(5) 0.0771(16) Uani d 1 . .
    H H10A 0.420108 0.556242 0.015282 0.093 Uiso calc 1 . .
    H H10B 0.304162 0.602525 0.069144 0.093 Uiso calc 1 . .
    C C11 0.4769(6) 0.5871(3) 0.2084(6) 0.0959(19) Uani d 1 . .
    H H11A 0.468558 0.633999 0.225607 0.115 Uiso calc 1 . .
    H H11B 0.573529 0.578154 0.187875 0.115 Uiso calc 1 . .
    C C12 0.4455(5) 0.5479(3) 0.3309(5) 0.0609(13) Uani d 1 . .
    H H12A 0.445256 0.576371 0.409077 0.073 Uiso calc 1 . .
    H H12B 0.515995 0.513355 0.351091 0.073 Uiso calc 1 . .
    O O1 0.4202(4) 0.33801(18) 0.1446(3) 0.0690(10) Uani d 1 . .
    N N5 0.6183(4) 0.28119(17) 0.1094(4) 0.0473(9) Uani d 1 . .
    C C13 0.5478(6) 0.3255(2) 0.1708(4) 0.0543(13) Uani d 1 . .
    H H13 0.598512 0.349448 0.239900 0.065 Uiso calc 1 . .
    C C14 0.5465(6) 0.2439(3) -0.0011(5) 0.0778(18) Uani d 1 . .
    H H14A 0.447518 0.256600 -0.014784 0.117 Uiso calc 1 . .
    H H14B 0.553480 0.197671 0.019415 0.117 Uiso calc 1 . .
    H H14C 0.590723 0.252728 -0.081424 0.117 Uiso calc 1 . .
    C C15 0.7682(6) 0.2678(3) 0.1477(6) 0.0799(18) Uani d 1 . .
    H H15A 0.803769 0.296598 0.220213 0.120 Uiso calc 1 . .
    H H15B 0.820744 0.275203 0.071894 0.120 Uiso calc 1 . .
    H H15C 0.779881 0.222732 0.176556 0.120 Uiso calc 1 . .
loop_
    _atom_site_aniso_label
    _atom_site_aniso_U_11
    _atom_site_aniso_U_22
    _atom_site_aniso_U_33
    _atom_site_aniso_U_12
    _atom_site_aniso_U_13
    _atom_site_aniso_U_23
    Pd1 0.02677(15) 0.02755(16) 0.03033(17) -0.00105(13) 0.00115(11)
                                                                    -0.00292(13)
    Cl1 0.0606(7) 0.0298(5) 0.0473(6) -0.0059(5) 0.0080(5) -0.0003(5)
    Cl2 0.0589(7) 0.0423(6) 0.0431(6) -0.0010(5) 0.0144(5) -0.0117(5)
    N1 0.0259(16) 0.0341(18) 0.0317(18) 0.0024(14) -0.0002(13) -0.0026(14)
    N2 0.0241(15) 0.0229(15) 0.0306(17) 0.0004(13) -0.0003(13) -0.0014(13)
    N3 0.049(2) 0.0303(19) 0.042(2) 0.0047(16) 0.0135(17) -0.0008(16)
    N4 0.046(2) 0.037(2) 0.0342(19) 0.0060(16) 0.0126(16) -0.0037(15)
    C1 0.056(3) 0.048(3) 0.033(2) 0.005(2) 0.013(2) -0.001(2)
    C2 0.077(4) 0.059(3) 0.046(3) 0.007(3) 0.020(3) 0.019(2)
    C3 0.075(4) 0.039(3) 0.063(3) 0.007(3) 0.018(3) 0.022(2)
    C4 0.057(3) 0.033(2) 0.052(3) 0.006(2) 0.012(2) 0.007(2)
    C5 0.028(2) 0.033(2) 0.037(2) 0.0005(17) -0.0003(17) 0.0011(18)
    C6 0.030(2) 0.028(2) 0.035(2) -0.0012(17) 0.0003(17) -0.0010(17)
    C7 0.0252(19) 0.037(2) 0.032(2) 0.0006(17) 0.0019(16) 0.0001(17)
    C8 0.0318(19) 0.040(2) 0.031(2) -0.0023(18) 0.0002(16) -0.0001(18)
    C9 0.055(3) 0.062(3) 0.033(2) -0.005(2) 0.002(2) 0.005(2)
    C10 0.077(3) 0.098(4) 0.056(3) -0.025(3) 0.008(3) 0.024(3)
    C11 0.080(4) 0.124(5) 0.080(4) -0.046(3) -0.009(3) 0.043(3)
    C12 0.051(3) 0.072(3) 0.056(3) -0.024(3) -0.009(2) 0.016(3)
    O1 0.085(3) 0.071(3) 0.056(2) 0.029(2) 0.026(2) -0.0065(18)
    N5 0.054(2) 0.034(2) 0.055(2) -0.0022(18) 0.0126(19) -0.0088(17)
    C13 0.087(4) 0.043(3) 0.036(3) 0.009(3) 0.019(3) -0.002(2)
    C14 0.066(4) 0.071(4) 0.095(5) 0.008(3) 0.000(3) -0.038(3)
    C15 0.066(4) 0.059(4) 0.115(5) -0.006(3) 0.012(4) -0.028(3)
_geom_special_details
;
 All esds (except the esd in the dihedral angle between two l.s. planes)
 are estimated using the full covariance matrix.  The cell esds are taken
 into account individually in the estimation of esds in distances, angles
 and torsion angles; correlations between esds in cell parameters are only
 used when they are defined by crystal symmetry.  An approximate (isotropic)
 treatment of cell esds is used for estimating esds involving l.s. planes.
;
loop_
    _geom_bond_atom_site_label_1
    _geom_bond_atom_site_label_2
    _geom_bond_site_symmetry_2
    _geom_bond_distance
    _geom_bond_publ_flag
    Pd1 Cl1 . 2.2811(11) y
    Pd1 Cl2 . 2.2837(10) y
    Pd1 N1 . 2.061(3) y
    Pd1 N2 . 2.038(3) y
    N1 C1 . 1.348(5) ?
    N1 C5 . 1.352(5) ?
    N2 C6 . 1.374(5) ?
    N2 C7 . 1.334(4) ?
    N3 N4 . 1.358(4) ?
    N3 C6 . 1.312(5) ?
    N4 H4 . 0.8600 ?
    N4 C7 . 1.328(5) ?
    C1 H1 . 0.9300 ?
    C1 C2 . 1.376(6) ?
    C2 H2 . 0.9300 ?
    C2 C3 . 1.376(6) ?
    C3 H3 . 0.9300 ?
    C3 C4 . 1.375(6) ?
    C4 H4A . 0.9300 ?
    C4 C5 . 1.373(5) ?
    C5 C6 . 1.462(5) ?
    C7 C8 . 1.487(5) ?
    C8 H8 . 0.9800 ?
    C8 C9 . 1.522(5) ?
    C8 C12 . 1.528(6) ?
    C9 H9A . 0.9700 ?
    C9 H9B . 0.9700 ?
    C9 C10 . 1.511(6) ?
    C10 H10A . 0.9700 ?
    C10 H10B . 0.9700 ?
    C10 C11 . 1.487(7) ?
    C11 H11A . 0.9700 ?
    C11 H11B . 0.9700 ?
    C11 C12 . 1.514(7) ?
    C12 H12A . 0.9700 ?
    C12 H12B . 0.9700 ?
    O1 C13 . 1.225(6) ?
    N5 C13 . 1.308(5) ?
    N5 C14 . 1.440(6) ?
    N5 C15 . 1.444(6) ?
    C13 H13 . 0.9300 ?
    C14 H14A . 0.9600 ?
    C14 H14B . 0.9600 ?
    C14 H14C . 0.9600 ?
    C15 H15A . 0.9600 ?
    C15 H15B . 0.9600 ?
    C15 H15C . 0.9600 ?
loop_
    _geom_angle_atom_site_label_1
    _geom_angle_atom_site_label_2
    _geom_angle_atom_site_label_3
    _geom_angle_site_symmetry_1
    _geom_angle_site_symmetry_3
    _geom_angle
    _geom_angle_publ_flag
    Cl1 Pd1 Cl2 . . 89.29(4) ?
    N1 Pd1 Cl1 . . 177.27(9) ?
    N1 Pd1 Cl2 . . 93.27(9) ?
    N2 Pd1 Cl1 . . 96.18(9) ?
    N2 Pd1 Cl2 . . 174.47(9) ?
    N2 Pd1 N1 . . 81.25(12) ?
    C1 N1 Pd1 . . 126.8(3) ?
    C1 N1 C5 . . 118.3(4) ?
    C5 N1 Pd1 . . 115.0(2) ?
    C6 N2 Pd1 . . 111.2(2) ?
    C7 N2 Pd1 . . 144.6(3) ?
    C7 N2 C6 . . 104.2(3) ?
    C6 N3 N4 . . 102.1(3) ?
    N3 N4 H4 . . 123.9 ?
    C7 N4 N3 . . 112.2(3) ?
    C7 N4 H4 . . 123.9 ?
    N1 C1 H1 . . 119.3 ?
    N1 C1 C2 . . 121.4(4) ?
    C2 C1 H1 . . 119.3 ?
    C1 C2 H2 . . 120.1 ?
    C1 C2 C3 . . 119.8(4) ?
    C3 C2 H2 . . 120.1 ?
    C2 C3 H3 . . 120.4 ?
    C4 C3 C2 . . 119.2(4) ?
    C4 C3 H3 . . 120.4 ?
    C3 C4 H4A . . 120.7 ?
    C5 C4 C3 . . 118.7(4) ?
    C5 C4 H4A . . 120.7 ?
    N1 C5 C4 . . 122.6(4) ?
    N1 C5 C6 . . 113.0(3) ?
    C4 C5 C6 . . 124.4(4) ?
    N2 C6 C5 . . 119.6(3) ?
    N3 C6 N2 . . 113.7(3) ?
    N3 C6 C5 . . 126.6(4) ?
    N2 C7 C8 . . 127.7(4) ?
    N4 C7 N2 . . 107.8(3) ?
    N4 C7 C8 . . 124.4(3) ?
    C7 C8 H8 . . 108.1 ?
    C7 C8 C9 . . 116.0(4) ?
    C7 C8 C12 . . 113.2(3) ?
    C9 C8 H8 . . 108.1 ?
    C9 C8 C12 . . 103.0(3) ?
    C12 C8 H8 . . 108.1 ?
    C8 C9 H9A . . 111.1 ?
    C8 C9 H9B . . 111.1 ?
    H9A C9 H9B . . 109.0 ?
    C10 C9 C8 . . 103.5(4) ?
    C10 C9 H9A . . 111.1 ?
    C10 C9 H9B . . 111.1 ?
    C9 C10 H10A . . 110.5 ?
    C9 C10 H10B . . 110.5 ?
    H10A C10 H10B . . 108.7 ?
    C11 C10 C9 . . 106.1(4) ?
    C11 C10 H10A . . 110.5 ?
    C11 C10 H10B . . 110.5 ?
    C10 C11 H11A . . 110.1 ?
    C10 C11 H11B . . 110.1 ?
    C10 C11 C12 . . 108.0(4) ?
    H11A C11 H11B . . 108.4 ?
    C12 C11 H11A . . 110.1 ?
    C12 C11 H11B . . 110.1 ?
    C8 C12 H12A . . 110.9 ?
    C8 C12 H12B . . 110.9 ?
    C11 C12 C8 . . 104.4(4) ?
    C11 C12 H12A . . 110.9 ?
    C11 C12 H12B . . 110.9 ?
    H12A C12 H12B . . 108.9 ?
    C13 N5 C14 . . 120.0(4) ?
    C13 N5 C15 . . 122.3(4) ?
    C14 N5 C15 . . 117.7(4) ?
    O1 C13 N5 . . 125.2(5) ?
    O1 C13 H13 . . 117.4 ?
    N5 C13 H13 . . 117.4 ?
    N5 C14 H14A . . 109.5 ?
    N5 C14 H14B . . 109.5 ?
    N5 C14 H14C . . 109.5 ?
    H14A C14 H14B . . 109.5 ?
    H14A C14 H14C . . 109.5 ?
    H14B C14 H14C . . 109.5 ?
    N5 C15 H15A . . 109.5 ?
    N5 C15 H15B . . 109.5 ?
    N5 C15 H15C . . 109.5 ?
    H15A C15 H15B . . 109.5 ?
    H15A C15 H15C . . 109.5 ?
    H15B C15 H15C . . 109.5 ?
loop_
    _geom_torsion_atom_site_label_1
    _geom_torsion_atom_site_label_2
    _geom_torsion_atom_site_label_3
    _geom_torsion_atom_site_label_4
    _geom_torsion_site_symmetry_1
    _geom_torsion_site_symmetry_2
    _geom_torsion_site_symmetry_3
    _geom_torsion_site_symmetry_4
    _geom_torsion
    _geom_torsion_publ_flag
    Pd1 N1 C1 C2 . . . . -178.4(3) ?
    Pd1 N1 C5 C4 . . . . 177.8(3) ?
    Pd1 N1 C5 C6 . . . . -0.1(4) ?
    Pd1 N2 C6 N3 . . . . -178.2(3) ?
    Pd1 N2 C6 C5 . . . . -0.5(4) ?
    Pd1 N2 C7 N4 . . . . 177.4(3) ?
    Pd1 N2 C7 C8 . . . . -1.0(7) ?
    N1 C1 C2 C3 . . . . 0.4(8) ?
    N1 C5 C6 N2 . . . . 0.4(5) ?
    N1 C5 C6 N3 . . . . 177.8(4) ?
    N2 C7 C8 C9 . . . . -154.3(4) ?
    N2 C7 C8 C12 . . . . 86.9(5) ?
    N3 N4 C7 N2 . . . . 0.0(4) ?
    N3 N4 C7 C8 . . . . 178.4(3) ?
    N4 N3 C6 N2 . . . . -0.2(4) ?
    N4 N3 C6 C5 . . . . -177.7(4) ?
    N4 C7 C8 C9 . . . . 27.7(5) ?
    N4 C7 C8 C12 . . . . -91.1(5) ?
    C1 N1 C5 C4 . . . . -0.7(6) ?
    C1 N1 C5 C6 . . . . -178.6(3) ?
    C1 C2 C3 C4 . . . . 0.0(8) ?
    C2 C3 C4 C5 . . . . -0.8(7) ?
    C3 C4 C5 N1 . . . . 1.2(7) ?
    C3 C4 C5 C6 . . . . 178.8(4) ?
    C4 C5 C6 N2 . . . . -177.5(4) ?
    C4 C5 C6 N3 . . . . 0.0(6) ?
    C5 N1 C1 C2 . . . . -0.1(6) ?
    C6 N2 C7 N4 . . . . -0.1(4) ?
    C6 N2 C7 C8 . . . . -178.5(3) ?
    C6 N3 N4 C7 . . . . 0.1(4) ?
    C7 N2 C6 N3 . . . . 0.2(4) ?
    C7 N2 C6 C5 . . . . 178.0(3) ?
    C7 C8 C9 C10 . . . . -163.2(4) ?
    C7 C8 C12 C11 . . . . 158.7(4) ?
    C8 C9 C10 C11 . . . . 30.6(6) ?
    C9 C8 C12 C11 . . . . 32.7(5) ?
    C9 C10 C11 C12 . . . . -10.2(7) ?
    C10 C11 C12 C8 . . . . -14.2(7) ?
    C12 C8 C9 C10 . . . . -39.0(5) ?
    C14 N5 C13 O1 . . . . 1.9(8) ?
    C15 N5 C13 O1 . . . . -178.4(5) ?
loop_
    _geom_hbond_atom_site_label_D
    _geom_hbond_atom_site_label_H
    _geom_hbond_atom_site_label_A
    _geom_hbond_site_symmetry_A
    _geom_hbond_distance_DH
    _geom_hbond_distance_HA
    _geom_hbond_distance_DA
    _geom_hbond_angle_DHA
    _geom_hbond_publ_flag
    N4 H4 O1 . 0.86 1.85 2.679(4) 160.6 yes
    C3 H3 N3 4_566 0.93 2.66 3.471(6) 146.2 yes
_shelx_space_group_comment
;
The symmetry employed for this shelxl refinement is uniquely defined
by the following loop, which should always be used as a source of
symmetry information in preference to the above space-group names.
They are only intended as comments.
;
_shelx_estimated_absorpt_T_min     0.629
_shelx_estimated_absorpt_T_max     0.831
_shelx_hkl_file
;
   1   0   0 1266.67   28.70
  -1   0   0 1324.67   28.80
  -1   0   0 1293.47   29.00
   2   0   0  571.14   15.40
   2   0   0  566.94   15.40
  -2   0   0  589.44   15.50
  -2   0   0  578.04   15.50
   3   0   0 3457.75   79.89
   3   0   0 3577.44   80.89
  -3   0   0 3745.23   80.39
   4   0   0 1080.99   29.40
   4   0   0 1099.39   29.60
   5   0   0   71.59    6.10
   5   0   0   67.59    6.40
  -5   0   0   76.19    6.30
   6   0   0   69.59    6.60
  -6   0   0   71.19    7.00
  -7   0   0  524.85   21.10
  -8   0   0   20.90    6.70
  -9   0   0   60.59    8.40
  -9   0   0   54.79    8.30
 -10   0   0  168.68   13.30
 -10   0   0  160.88   13.30
 -11   0   0   85.19   10.70
 -11   0   0   82.89   10.80
 -12   0   0   18.50    7.00
 -12   0   0   22.20    8.20
 -13   0   0   28.50    8.20
 -13   0  -1   12.90    7.00
 -12   0  -1    9.40    6.10
 -11   0  -1   -4.10    3.70
 -11   0  -1    3.00    4.90
 -10   0  -1   -2.00    4.70
 -10   0  -1    3.60    4.40
  -9   0  -1    1.10    4.30
  -8   0  -1   -1.20    3.30
  -7   0  -1   -0.40    3.40
   7   0   1    0.90    2.80
  -6   0  -1    1.00    3.00
   6   0   1    0.80    2.50
  -5   0  -1   -0.30    2.30
   5   0   1    2.40    2.20
   5   0   1    0.80    2.20
   4   0   1   -0.50    1.40
   4   0   1   -1.10    1.40
  -3   0  -1   -1.80    1.80
   3   0   1    1.50    1.60
   3   0   1    0.60    1.50
  -2   0  -1   -0.30    1.40
   2   0   1   -1.90    0.70
   2   0   1   -3.50    1.10
  -1   0  -1   -3.60    0.50
  -1   0  -1   -3.70    0.70
   1   0   1   -3.60    0.60
   0   0  -1   -0.20    0.20
   0   0  -1   -0.60    0.50
   0   0   1   -0.10    0.30
   0   0   1   -0.20    0.50
   1   0  -1   -0.50    0.60
   1   0  -1   -0.60    0.60
  -1   0   1   -0.30    0.70
  -1   0   1   -0.70    0.60
   2   0  -1   -2.00    1.10
  -2   0   1   -2.60    1.00
  -2   0   1   -1.40    1.20
   3   0  -1   -1.00    1.30
  -3   0   1   -0.50    1.20
  -3   0   1   -1.30    1.30
   4   0  -1   -1.80    1.50
  -4   0   1   -1.00    1.40
   5   0  -1   -0.90    2.00
  -5   0   1   -2.50    1.80
  -5   0   1   -1.60    1.80
   6   0  -1   -0.10    2.50
  -6   0   1   -2.70    2.40
  -6   0   1   -1.40    2.20
  -7   0   1   -1.60    2.90
  -7   0   1   -1.90    3.00
  -8   0   1    2.30    3.80
  -8   0   1    1.90    4.50
  -9   0   1   -3.20    4.10
  -9   0   1    0.10    3.60
 -10   0   1    1.80    4.50
 -10   0   1   -2.50    3.90
 -11   0   1    9.10    5.60
 -11   0   1    6.40    5.40
 -12   0   1    9.20    5.90
 -12   0   1   -1.10    5.70
 -13   0   1   12.90    6.00
 -12   0  -2   85.89   10.90
 -11   0  -2   41.00    9.10
 -10   0  -2   23.80    6.80
  -9   0  -2  180.78   12.70
   9   0   2  185.88   13.60
  -8   0  -2  290.97   15.40
   8   0   2  295.97   16.20
  -7   0  -2   93.59    8.20
   7   0   2   94.79    8.90
  -6   0  -2  519.65   18.90
   6   0   2  529.85   20.00
  -5   0  -2 4448.06   98.69
   5   0   2 4296.87  101.09
  -4   0  -2 1931.51   44.70
  -4   0  -2 1889.21   44.80
   4   0   2 1796.32   44.30
   4   0   2 1851.41   46.60
  -3   0  -2  256.67    8.80
  -3   0  -2  260.77    8.70
   3   0   2  244.88    9.90
   3   0   2  236.88    8.50
  -2   0  -2 3148.49   67.99
   2   0   2 3091.09   68.89
   2   0   2 2885.61   66.69
  -1   0  -2  943.81   23.70
   1   0   2  932.61   23.70
   0   0  -2  347.27   10.60
   0   0   2  345.37   10.70
   0   0   2  339.87    8.50
   0   0   2  346.47    8.40
   1   0  -2  115.59    4.80
  -1   0   2  115.99    4.80
  -1   0   2  115.29    5.50
   2   0  -2  281.27   10.10
  -2   0   2  295.57   10.50
  -2   0   2  293.07   10.20
   3   0  -2   35.90    3.90
  -3   0   2   42.20    4.20
   4   0  -2  719.93   22.70
  -4   0   2  738.63   22.10
   5   0  -2  917.61   28.50
  -5   0   2  919.71   28.00
  -5   0   2  924.21   27.40
   6   0  -2  322.47   15.50
  -6   0   2  329.87   14.70
  -6   0   2  336.27   15.50
   7   0  -2   10.10    4.60
  -7   0   2    5.90    4.00
  -7   0   2   13.40    5.20
  -8   0   2  209.08   13.90
  -8   0   2  206.58   13.20
  -9   0   2  255.27   16.50
  -9   0   2  284.37   16.40
 -10   0   2  103.59   11.30
 -10   0   2  114.39   11.30
 -11   0   2   -5.90    3.90
 -11   0   2    2.40    5.20
 -12   0   2   43.20   11.00
 -12   0   2   34.20    9.10
 -13   0   2   22.80    8.50
 -13   0   2   27.50    9.80
 -11   0  -3    6.40    5.10
 -10   0  -3    3.30    4.50
  -9   0  -3    3.50    4.30
   9   0   3    1.40    3.90
  -8   0  -3    2.30    4.00
   8   0   3    5.50    4.10
  -7   0  -3    2.10    4.50
   7   0   3   12.20    4.40
  -6   0  -3   -0.70    2.50
   6   0   3    0.30    2.30
  -5   0  -3   -4.90    2.40
   5   0   3    2.30    2.50
  -4   0  -3    1.60    1.70
   4   0   3    2.70    2.10
  -3   0  -3   -0.40    0.90
  -3   0  -3   -2.10    1.10
   3   0   3   -1.40    1.40
  -2   0  -3    0.70    0.60
  -2   0  -3    0.20    0.70
   2   0   3   -0.20    1.40
   1   0   3   -1.10    1.60
   0   0   3   -1.30    0.80
   0   0   3   -1.10    1.80
   0   0   3   -2.80    0.70
   1   0  -3   -0.20    1.10
  -1   0   3   -0.40    0.90
  -1   0   3   -0.70    0.90
  -1   0   3    0.90    1.80
   2   0  -3   -1.20    1.50
  -2   0   3   -1.10    1.70
  -2   0   3   -1.50    1.10
   3   0  -3   -1.10    1.70
  -3   0   3   -0.80    1.80
   4   0  -3   -3.30    1.60
  -4   0   3   -1.90    1.80
   5   0  -3   -1.70    2.10
  -5   0   3   -1.10    2.40
  -5   0   3   -2.70    2.30
   6   0  -3   -0.60    2.60
  -6   0   3   -0.50    2.70
  -6   0   3    2.20    3.10
  -7   0   3    4.10    3.70
  -7   0   3    3.30    4.10
  -8   0   3   -0.70    3.60
  -8   0   3   -2.50    3.70
  -9   0   3   -0.80    3.90
  -9   0   3    0.60    4.10
 -10   0   3    1.50    4.50
 -10   0   3    2.30    5.50
 -11   0   3    0.20    5.00
 -11   0   3   -0.80    5.00
 -12   0   3   -3.60    5.10
 -12   0   3    4.80    5.60
 -13   0   3    2.60    6.60
 -13   0   3   -2.20    5.50
   9   0   4   52.29    7.70
  -8   0  -4   43.10    6.30
   8   0   4   39.10    6.80
  -7   0  -4  533.45   19.40
   7   0   4  579.74   23.10
  -6   0  -4  182.48    9.40
   6   0   4  190.08   11.90
  -5   0  -4    7.30    2.70
  -5   0  -4    8.40    2.30
   5   0   4    4.20    2.90
  -4   0  -4  249.88    8.60
  -4   0  -4  248.38    8.50
   4   0   4  252.87   12.50
  -3   0  -4   68.09    3.10
  -3   0  -4   69.79    3.10
   3   0   4   69.69    6.40
   2   0   4   50.49    5.40
   1   0   4  353.96   13.80
   0   0   4 2193.18   47.10
   0   0   4 2103.99   52.59
   0   0   4 2159.98   46.90
  -1   0   4   78.39    4.30
  -1   0   4   76.09    6.10
  -1   0   4   78.99    4.50
   2   0  -4   -0.80    1.50
  -2   0   4   -0.40    1.30
  -2   0   4   -0.80    1.40
  -2   0   4    1.00    2.20
   3   0  -4  181.88    9.40
  -3   0   4  196.18   10.30
  -3   0   4  192.08    9.30
   4   0  -4 1399.76   39.20
  -4   0   4 1412.06   38.50
  -4   0   4 1493.85   40.10
   5   0  -4  651.43   23.60
  -5   0   4  661.53   23.00
  -5   0   4  676.43   23.70
   6   0  -4   34.00    7.00
  -6   0   4   35.80    6.70
  -6   0   4   31.80    6.30
  -7   0   4  175.88   12.60
  -7   0   4  153.48   11.30
  -8   0   4  239.88   15.00
  -8   0   4  225.58   14.80
  -9   0   4    1.40    4.80
  -9   0   4    3.10    4.80
 -10   0   4   53.89   10.80
 -10   0   4   45.10    9.10
 -11   0   4   54.79    9.60
 -11   0   4   55.39   10.60
 -12   0   4    8.90    6.40
 -12   0   4    3.60    6.10
 -13   0   4    6.60    7.00
   9   0   5    1.80    2.90
   8   0   5    2.00    2.70
  -7   0  -5   -2.80    2.30
   7   0   5    0.10    2.90
  -6   0  -5   -3.00    2.20
   6   0   5   -0.90    2.80
  -5   0  -5   -2.90    1.70
  -5   0  -5    2.90    1.60
   5   0   5   -2.60    2.30
  -4   0  -5    1.00    1.20
  -4   0  -5    0.10    1.10
   4   0   5   -2.80    2.00
   3   0   5    0.60    2.40
   2   0   5   -0.70    2.20
   1   0   5    0.20    2.50
   0   0   5   -0.10    1.00
   0   0   5    0.80    0.80
   0   0   5   -0.10    2.40
  -1   0   5   -0.10    1.50
  -1   0   5    0.60    1.30
  -1   0   5    0.20    2.70
  -2   0   5    0.60    0.90
  -2   0   5    0.80    3.00
  -3   0   5   -3.70    1.70
  -3   0   5   -1.50    2.60
   4   0  -5   -2.20    2.20
  -4   0   5   -1.80    2.80
  -4   0   5   -2.50    2.40
  -5   0   5   -1.40    3.20
  -5   0   5   -4.30    2.80
  -6   0   5   -0.40    3.00
  -6   0   5   -1.10    3.40
  -7   0   5   -3.30    3.40
  -7   0   5   -0.70    3.60
  -8   0   5    0.20    4.00
  -8   0   5   -5.80    3.20
  -9   0   5   -0.30    4.40
  -9   0   5   -0.10    4.20
 -10   0   5    1.00    4.40
 -10   0   5   -2.60    4.70
 -11   0   5   -0.20    5.40
 -11   0   5    8.20    5.90
 -12   0   5    2.70    5.90
 -12   0   5   -0.20    5.90
   8   0   6    3.70    2.60
   7   0   6   32.80    7.20
   6   0   6   70.99    8.80
   5   0   6  171.68   12.50
   4   0   6   34.80    6.80
   3   0   6   22.90    5.60
   2   0   6  158.38   10.80
   1   0   6  624.54   22.90
   0   0   6 1223.48   36.70
   0   0   6 1240.78   28.70
   0   0   6 1243.18   28.70
  -1   0   6    0.00    3.00
  -1   0   6   -0.60    1.70
  -2   0   6  175.08    8.60
  -2   0   6  178.28   11.60
  -3   0   6  854.71   29.10
  -3   0   6  843.52   25.40
  -4   0   6   54.59    6.30
  -4   0   6   64.19    8.30
  -5   0   6   41.50    7.30
  -5   0   6   42.90    6.40
  -6   0   6  260.07   15.70
  -6   0   6  247.48   14.40
  -7   0   6   67.89    9.40
  -7   0   6   57.99    8.00
  -8   0   6  130.79   11.60
  -8   0   6  124.39   12.20
  -9   0   6   96.59   10.60
  -9   0   6  100.79   11.70
 -10   0   6  106.39   11.90
 -10   0   6   98.49   12.30
 -11   0   6   17.40    7.00
 -11   0   6    4.00    6.40
 -12   0   6   26.60    9.20
 -12   0   6   45.30   10.30
   8   0   7    3.10    2.70
   7   0   7    0.50    3.60
   6   0   7    1.10    3.90
   5   0   7   -2.80    3.20
   4   0   7    0.30    3.60
   3   0   7    1.30    3.40
   2   0   7   -0.90    3.10
   1   0   7    1.50    3.60
   0   0   7    3.80    1.20
   0   0   7    1.70    3.70
  -1   0   7   -1.80    3.40
  -1   0   7   -1.30    1.90
  -2   0   7    0.40    3.80
  -2   0   7    0.20    2.00
  -3   0   7   -1.60    2.40
  -3   0   7   -1.00    3.80
  -4   0   7   -2.30    3.80
  -4   0   7   -2.10    2.70
  -5   0   7    0.40    4.30
  -6   0   7    5.10    4.00
  -6   0   7    1.00    4.70
  -7   0   7    1.10    4.90
  -7   0   7    3.40    4.40
  -8   0   7    2.20    4.50
  -8   0   7   -0.10    5.40
  -9   0   7    3.60    5.00
  -9   0   7    2.80    6.00
 -10   0   7    5.60    6.60
 -10   0   7    8.40    5.50
 -11   0   7    2.80    6.60
 -11   0   7    7.90    6.00
 -12   0   7   -3.00    6.40
 -12   0   7   12.10    5.90
   7   0   8   62.69    9.60
   6   0   8  110.39   12.00
   5   0   8  110.29   12.00
   4   0   8    7.90    5.40
   3   0   8  169.68   13.50
   2   0   8  364.26   19.00
   1   0   8   61.69    9.20
   0   0   8  132.79    5.50
   0   0   8  131.19   11.60
   0   0   8  132.79    4.90
  -1   0   8  289.97   10.70
  -1   0   8  283.47   16.90
  -2   0   8   37.30    4.70
  -2   0   8   37.20    8.00
  -3   0   8  112.19   11.60
  -3   0   8  109.39    7.70
  -4   0   8  466.65   23.10
  -4   0   8  465.85   18.70
  -5   0   8  169.78   14.50
  -5   0   8  172.18   11.60
  -6   0   8    9.90    5.00
  -6   0   8    2.80    5.50
  -7   0   8  166.58   15.30
  -7   0   8  173.58   12.90
  -8   0   8  275.07   17.40
  -8   0   8  277.37   19.70
  -9   0   8   39.70    9.00
  -9   0   8   43.00   10.50
 -10   0   8   14.50    6.40
 -10   0   8   -0.30    6.30
 -11   0   8   47.10   11.50
 -11   0   8   55.79    9.60
   6   0   9    4.20    4.60
   5   0   9    5.00    5.00
   4   0   9    1.90    4.00
   3   0   9   -0.80    3.60
   2   0   9    2.50    4.40
   1   0   9   -1.80    4.00
   0   0   9   -3.10    4.20
  -1   0   9    5.10    2.40
  -1   0   9    1.10    4.60
  -2   0   9    0.60    5.00
  -2   0   9    3.30    2.80
  -3   0   9    6.00    5.60
  -3   0   9    0.80    3.00
  -4   0   9    1.20    5.60
  -4   0   9    8.00    4.00
  -5   0   9   11.50    4.80
  -5   0   9    3.90    6.00
  -6   0   9    6.20    4.70
  -6   0   9    5.80    6.30
  -7   0   9    8.50    5.20
  -7   0   9    2.00    5.80
  -8   0   9    4.50    6.40
  -8   0   9    8.80    5.10
  -9   0   9    4.20    5.30
  -9   0   9   -1.10    6.20
 -10   0   9   12.40    5.80
 -10   0   9   -2.10    6.10
 -11   0   9   10.80    6.30
 -11   0   9   -6.60    6.00
   6   0  10    4.00    4.90
   5   0  10   52.99   10.50
   4   0  10  129.59   13.10
   3   0  10    7.50    5.20
   2   0  10   62.19   10.10
   1   0  10  292.07   18.80
   0   0  10  118.69   13.20
  -1   0  10   59.29   10.40
  -2   0  10  338.57   21.40
  -3   0  10  381.16   23.00
  -3   0  10  379.26   16.10
  -4   0  10   33.60    6.60
  -4   0  10   22.60    8.80
  -5   0  10   16.20    5.10
  -5   0  10    9.80    7.00
  -6   0  10  139.19   11.40
  -6   0  10  143.59   15.10
  -7   0  10   77.79   12.30
  -7   0  10   90.79    9.90
  -8   0  10   -2.10    5.80
  -8   0  10    7.40    5.00
  -9   0  10   24.00    9.80
  -9   0  10   28.60    8.20
 -10   0  10   35.80   11.20
 -10   0  10   41.10    9.80
   5   0  11    0.70    4.70
   4   0  11    7.10    5.80
   3   0  11    3.30    4.80
   2   0  11    1.80    4.90
   1   0  11    6.70    5.80
   0   0  11    8.60    6.20
  -1   0  11    3.40    6.10
  -2   0  11    2.80    6.00
  -3   0  11    1.80    6.00
  -4   0  11    1.20    6.20
  -5   0  11    1.30    6.20
  -6   0  11    8.10    4.40
  -6   0  11   -2.80    5.90
  -7   0  11    4.40    4.60
  -7   0  11    2.80    6.70
  -8   0  11    8.60    5.70
  -8   0  11   -3.20    6.30
  -9   0  11   20.90    6.10
  -9   0  11   -4.20    6.60
   4   0  12   12.70    6.70
   3   0  12  102.99   13.40
   2   0  12  131.79   14.90
   1   0  12   21.20    8.40
   0   0  12   26.80    8.90
  -1   0  12  109.79   14.60
  -2   0  12   30.50   10.30
  -3   0  12    4.60    6.80
  -4   0  12   23.20    9.70
  -5   0  12   42.10   11.70
  -6   0  12   -4.90    6.40
  -7   0  12   21.60   10.00
  -8   0  12   41.50   12.40
   3   0  13    8.50    6.40
   2   0  13    6.70    6.30
   1   0  13    5.00    6.40
   0   0  13    2.80    6.40
  -1   0  13   -5.00    5.90
  -2   0  13   -2.60    6.90
  -3   0  13   -4.30    6.40
  -4   0  13   -3.50    7.00
  -5   0  13   -0.30    7.20
  -6   0  13   -8.90    6.30
   0   0  14   26.70    9.70
  -1   0  14   -1.90    6.00
  -2   0  14   20.40   10.20
  -3   0  14   20.00    9.80
  -3  -1  14    1.40    6.90
  -2  -1  14    0.00    6.90
  -1  -1  14    4.00    6.70
   0  -1  14   -2.00    6.00
  -6  -1  13   18.10   10.00
  -5  -1  13   42.60   12.20
  -4  -1  13    5.90    7.90
  -3  -1  13   17.30    9.20
  -2  -1  13   37.40   11.30
  -1  -1  13   -0.90    6.30
   0  -1  13    7.80    7.10
   1  -1  13   41.10   11.00
   2  -1  13   48.10   11.30
   3  -1  13    5.80    6.10
  -8  -1  12   -2.70    7.20
  -7  -1  12   -3.20    6.90
  -6  -1  12   -3.80    6.40
  -5  -1  12    0.20    6.40
  -4  -1  12   -0.40    6.10
  -3  -1  12   -3.40    5.60
  -2  -1  12    1.00    6.50
  -1  -1  12    7.30    7.00
   0  -1  12    5.00    6.40
   1  -1  12    3.80    6.00
   2  -1  12    4.30    5.70
   3  -1  12    3.40    5.60
   4  -1  12    3.40    5.50
  -9  -1  11   39.80    6.90
  -9  -1  11    2.00    7.60
  -8  -1  11   28.10    8.00
  -8  -1  11   14.20    8.60
  -7  -1  11   35.60   10.70
  -7  -1  11   57.09    7.90
  -6  -1  11   10.30    7.60
  -6  -1  11   21.30    5.80
  -5  -1  11   16.60    8.40
  -4  -1  11   98.09   13.50
  -3  -1  11   91.89   12.70
  -2  -1  11    5.30    6.50
  -1  -1  11  133.99   14.80
   0  -1  11  233.88   18.00
   1  -1  11  106.59   13.00
   2  -1  11    8.70    5.80
   3  -1  11  104.59   12.50
   4  -1  11  105.19   12.60
 -10  -1  10   -2.50    6.50
 -10  -1  10   12.10    6.40
  -9  -1  10    2.30    4.80
  -9  -1  10   -0.20    6.50
  -8  -1  10    9.60    5.40
  -8  -1  10    1.80    6.20
  -7  -1  10    5.10    4.70
  -7  -1  10    1.40    6.10
  -6  -1  10    2.00    4.30
  -6  -1  10    2.30    5.80
  -5  -1  10   15.50    5.00
  -5  -1  10    4.30    6.20
  -4  -1  10    6.30    6.50
  -4  -1  10    8.50    4.30
  -3  -1  10   20.70    5.20
  -3  -1  10   13.40    7.30
  -2  -1  10   28.70    8.60
  -1  -1  10    6.20    5.90
   0  -1  10    9.10    6.30
   1  -1  10    5.40    5.10
   2  -1  10    5.20    5.20
   3  -1  10    1.80    4.30
   4  -1  10    5.00    4.80
   5  -1  10    9.00    5.40
 -11  -1   9   16.90    6.40
 -11  -1   9    3.40    7.50
 -10  -1   9   24.80    7.60
 -10  -1   9   14.80    8.30
  -9  -1   9   90.59   10.80
  -9  -1   9   76.29   12.50
  -8  -1   9   45.10    7.50
  -8  -1   9   44.90   10.80
  -7  -1   9    3.30    6.00
  -7  -1   9    8.70    5.20
  -6  -1   9  150.28   14.90
  -6  -1   9  167.78   12.40
  -5  -1   9  389.46   18.20
  -5  -1   9  378.66   22.20
  -4  -1   9  105.99    8.70
  -4  -1   9  124.19   13.10
  -3  -1   9   30.30    8.30
  -3  -1   9   24.90    5.20
  -2  -1   9  327.07   13.10
  -2  -1   9  331.37   19.60
  -1  -1   9  313.87   11.10
  -1  -1   9  285.87   18.40
   0  -1   9    3.40    4.80
   1  -1   9   84.19   10.60
   2  -1   9  221.28   15.50
   3  -1   9   20.70    6.40
   4  -1   9   87.39   10.90
   5  -1   9  185.38   15.30
   6  -1   9   50.69    8.90
 -11  -1   8   -0.50    6.40
 -11  -1   8    8.10    5.50
 -10  -1   8   -2.80    6.20
 -10  -1   8    6.50    4.70
  -9  -1   8    7.20    6.90
  -9  -1   8   19.20    6.70
  -8  -1   8    8.90    6.60
  -8  -1   8    6.80    5.20
  -7  -1   8   20.90    7.90
  -7  -1   8   31.40    7.30
  -6  -1   8   30.20    8.40
  -6  -1   8   37.40    6.40
  -5  -1   8    9.00    5.80
  -5  -1   8   11.40    4.70
  -4  -1   8   11.20    4.20
  -4  -1   8    2.50    5.10
  -3  -1   8   -1.00    4.10
  -3  -1   8    3.30    2.80
  -2  -1   8    5.00    5.10
  -2  -1   8    6.20    3.10
  -1  -1   8   12.30    5.60
  -1  -1   8   13.40    3.30
   0  -1   8    6.10    1.90
   0  -1   8    7.20    5.00
   1  -1   8   17.80    6.10
   2  -1   8   17.10    5.60
   3  -1   8    6.60    4.50
   4  -1   8   13.40    5.60
   5  -1   8   12.80    5.70
   6  -1   8    4.30    3.30
   7  -1   8    5.20    3.80
 -12  -1   7   -4.20    6.10
 -11  -1   7   84.49   11.00
 -11  -1   7   74.99   12.60
 -10  -1   7  137.69   13.40
 -10  -1   7  142.29   14.80
  -9  -1   7   17.80    7.60
  -9  -1   7   22.60    7.20
  -8  -1   7   53.09    8.30
  -8  -1   7   47.70    9.90
  -7  -1   7  175.28   14.30
  -7  -1   7  191.18   13.40
  -6  -1   7  291.27   15.80
  -6  -1   7  289.87   17.60
  -5  -1   7    9.40    5.30
  -5  -1   7    6.10    4.40
  -4  -1   7  179.08   13.30
  -4  -1   7  171.58   10.50
  -3  -1   7  356.66   17.80
  -3  -1   7  268.87   12.60
  -2  -1   7    1.10    3.60
  -2  -1   7    1.40    2.20
  -1  -1   7  306.37   16.20
  -1  -1   7  299.87   10.70
   0  -1   7  491.15   13.30
   0  -1   7  509.75   13.50
   0  -1   7  503.65   21.10
   1  -1   7  112.39    9.80
   2  -1   7   54.89    7.90
   3  -1   7  408.36   19.30
   4  -1   7  230.48   14.50
   5  -1   7   14.60    5.60
   6  -1   7    3.20    2.10
   7  -1   7   68.69    9.10
 -12  -1   6    1.80    6.90
 -12  -1   6   10.20    6.30
 -11  -1   6    9.60    7.30
 -11  -1   6   16.40    6.60
 -10  -1   6    2.30    5.40
 -10  -1   6    0.60    5.70
  -9  -1   6   15.30    6.20
  -9  -1   6    7.30    5.80
  -8  -1   6    1.20    4.60
  -8  -1   6   -0.20    4.60
  -7  -1   6   -4.40    4.00
  -7  -1   6   -4.00    4.10
  -6  -1   6    5.70    4.90
  -6  -1   6    7.50    4.80
   6   1  -6   11.20    5.30
  -5  -1   6   -3.50    2.70
  -5  -1   6    1.00    3.70
   5   1  -6   -1.10    3.20
  -4  -1   6   -2.40    3.20
  -4  -1   6   -2.60    2.40
   4   1  -6   -2.60    2.30
  -3  -1   6    9.50    3.70
  -3  -1   6   11.40    4.70
   3   1  -6   11.30    3.90
  -2  -1   6   27.50    4.50
  -2  -1   6   26.70    5.70
  -1  -1   6   27.30    3.30
  -1  -1   6   33.10    6.10
   0  -1   6    6.00    3.80
   1  -1   6   59.69    7.50
   2  -1   6   -1.00    2.70
   3  -1   6   -0.30    2.80
   4  -1   6    0.30    3.10
   5  -1   6   39.60    5.90
   6  -1   6    3.00    1.80
   7  -1   6   -3.30    2.80
   8  -1   6   -1.40    3.50
 -12  -1   5   51.89   11.30
 -12  -1   5   64.09   12.90
 -11  -1   5   49.10   10.60
 -11  -1   5   55.99   11.30
 -10  -1   5   -2.90    5.00
 -10  -1   5    6.00    5.20
  -9  -1   5   68.69    9.40
  -9  -1   5   76.79   10.20
  -8  -1   5  110.79   11.20
  -8  -1   5  104.99   10.40
  -7  -1   5    1.50    4.00
  -7  -1   5   -1.30    3.60
   7   1  -5   -0.10    3.90
  -6  -1   5  124.89   10.60
  -6  -1   5  125.49    9.80
   6   1  -5  122.39   10.30
  -5  -1   5  556.84   21.90
  -5  -1   5  512.55   20.20
   5   1  -5  540.65   21.40
  -4  -1   5   54.49    7.00
   4   1  -5   49.30    5.90
  -3  -1   5  201.98   11.50
   3   1  -5  202.68   10.50
  -2  -1   5 1911.51   49.70
   2   1  -5 1879.11   46.30
  -1  -1   5  622.04   21.00
  -1  -1   5  629.04   17.30
   1   1  -5  585.44   17.20
   0  -1   5    6.80    1.50
   0  -1   5    8.90    1.60
   0  -1   5    4.10    3.00
   1  -1   5   23.30    4.70
   2  -1   5  352.06   15.00
   3  -1   5  437.86   17.60
   4  -1   5    0.30    1.80
  -4   1  -5    2.20    1.10
  -4   1  -5    2.10    1.40
  -5   1  -5  101.59    5.60
  -5   1  -5  111.39    5.50
   6  -1   5   75.59    7.80
  -6   1  -5  108.39    6.50
   7  -1   5   35.40    6.80
  -7   1  -5   30.20    4.70
   8  -1   5   19.70    6.00
 -13  -1   4   -1.80    5.70
 -12  -1   4    3.10    5.90
 -12  -1   4   -7.20    5.10
 -11  -1   4    5.40    6.40
 -11  -1   4    1.10    5.30
 -10  -1   4   -0.30    4.80
 -10  -1   4   -3.50    4.60
  -9  -1   4   -5.00    3.60
  -9  -1   4   -2.30    4.10
  -8  -1   4   28.10    7.00
  -8  -1   4   25.90    7.50
  -7  -1   4    7.90    4.70
  -7  -1   4    8.70    4.90
   7   1  -4    9.20    4.80
  -6  -1   4    7.00    4.20
  -6  -1   4    5.10    3.60
   6   1  -4    8.30    4.50
  -5  -1   4    2.50    3.30
   5   1  -4    1.50    2.80
  -4  -1   4    2.30    2.60
   4   1  -4    1.00    2.70
  -3  -1   4  106.59    7.80
   3   1  -4  115.59    7.40
  -2  -1   4   10.50    3.20
   2   1  -4   10.70    2.80
  -1  -1   4   14.80    2.50
  -1  -1   4    9.70    3.00
   1   1  -4   12.90    2.50
   0  -1   4  386.26   14.10
   0  -1   4  400.46   10.60
   0   1  -4  390.36   10.60
   1  -1   4   29.00    4.50
   2  -1   4   -0.80    1.80
  -3   1  -4   11.70    1.60
  -3   1  -4   13.50    1.80
   4  -1   4    1.20    0.90
  -4   1  -4   -0.80    1.40
  -4   1  -4    1.00    1.30
  -5   1  -4   41.80    3.90
  -5   1  -4   39.40    4.00
   6  -1   4    2.70    2.60
  -6   1  -4   -2.50    3.00
   7  -1   4   21.90    5.40
  -7   1  -4   21.90    5.60
   8  -1   4    0.80    3.50
  -8   1  -4    0.50    3.30
   9  -1   4   16.10    5.60
  -9   1  -4   20.20    6.00
 -13  -1   3   34.00   10.10
 -13  -1   3   21.10    8.80
 -12  -1   3    4.60    5.80
 -12  -1   3   -3.60    5.00
 -11  -1   3   39.50    9.90
 -11  -1   3   30.20    8.60
 -10  -1   3  116.59   12.10
 -10  -1   3  114.99   12.10
  -9  -1   3   25.30    7.30
  -9  -1   3   44.30    9.10
  -8  -1   3   85.09    9.30
  -8  -1   3   80.99    9.20
   8   1  -3   88.29    9.40
  -7  -1   3  550.64   21.90
  -7  -1   3  500.85   21.40
   7   1  -3  522.05   22.40
  -6  -1   3  590.24   22.00
   6   1  -3  582.84   22.70
  -5  -1   3   34.90    5.90
   5   1  -3   23.10    5.10
  -4  -1   3  149.49    8.90
   4   1  -3  145.09    8.80
  -3  -1   3  762.32   23.00
   3   1  -3  763.92   22.70
  -2  -1   3 1643.34   39.20
  -2  -1   3 1572.84   40.20
   2   1  -3 1649.23   39.50
  -1  -1   3   12.00    2.70
  -1  -1   3   12.50    2.30
   1   1  -3   11.80    2.10
   0  -1   3   63.89    3.00
   0  -1   3   61.99    4.70
   0   1  -3   62.39    2.90
   1  -1   3  315.77   11.40
  -2   1  -3   98.99    3.40
  -2   1  -3   97.29    3.40
  -3   1  -3  207.48    7.10
  -3   1  -3  218.08    7.40
   4  -1   3 1124.79   32.30
  -4   1  -3 1254.07   30.10
  -4   1  -3 1251.17   30.40
   5  -1   3  633.64   21.90
  -5   1  -3  749.13   21.00
   6  -1   3   24.30    4.80
  -6   1  -3   29.80    4.90
   7  -1   3  501.45   20.30
   8  -1   3  252.67   14.50
   9  -1   3   18.40    5.70
  -9   1  -3   24.40    6.50
 -10   1  -3   52.79    7.90
 -11   1  -3   68.99    9.10
 -13  -1   2    2.90    6.00
 -13  -1   2    6.50    6.40
 -12  -1   2   -1.60    5.00
 -12  -1   2    3.70    5.60
 -11  -1   2    1.70    4.70
 -11  -1   2   -1.10    4.70
 -10  -1   2    2.40    4.70
 -10  -1   2    3.70    5.20
  -9  -1   2    1.00    4.60
  -9  -1   2    6.20    4.60
  -8  -1   2   -1.80    3.80
  -8  -1   2   -2.20    3.40
   8   1  -2    6.90    4.50
  -7  -1   2   -1.70    3.00
  -7  -1   2   -5.20    2.70
   7   1  -2   -0.90    3.30
  -6  -1   2   48.40    6.40
   6   1  -2   44.10    6.30
  -5  -1   2    0.70    2.20
   5   1  -2   -0.40    2.50
  -4  -1   2   68.59    5.80
   4   1  -2   70.69    6.00
  -3  -1   2   35.80    4.00
   3   1  -2   33.90    3.80
  -2  -1   2  184.18    7.80
  -2  -1   2  191.38    7.80
   2   1  -2  179.78    7.60
  -1  -1   2   48.30    3.60
  -1  -1   2   53.99    3.20
   1   1  -2   49.99    3.20
   0  -1   2   26.10    2.70
   0  -1   2   25.10    1.80
   0   1  -2   26.20    1.70
   0   1  -2   26.40    2.70
   1  -1   2  505.45   11.30
  -1   1  -2  496.45   11.50
  -1   1  -2  518.85   14.00
   2  -1   2    0.50    1.30
  -2   1  -2    0.80    1.40
   3  -1   2   83.39    5.20
  -3   1  -2   75.29    4.30
  -3   1  -2   81.99    4.60
   4  -1   2   40.10    4.20
  -4   1  -2   35.90    4.00
  -4   1  -2   32.70    4.10
  -6   1  -2    6.60    3.50
  -7   1  -2   18.60    5.00
  -8   1  -2   24.40    6.20
  -9   1  -2    8.30    4.90
 -10   1  -2    2.10    4.40
 -11   1  -2    0.40    5.00
 -12   1  -2   13.00    6.60
 -13  -1   1   17.30    6.90
 -13  -1   1    2.40    5.90
 -12  -1   1   89.39   11.90
 -12  -1   1   95.69   12.00
 -11  -1   1  119.89   12.60
 -11  -1   1  120.39   12.30
 -10  -1   1    1.40    4.20
 -10  -1   1    7.50    5.50
  -9  -1   1  100.39   10.50
  -9  -1   1  118.89   11.20
  -8  -1   1  270.07   15.70
  -8  -1   1  261.27   14.80
   8   1  -1  258.97   15.20
  -7  -1   1  292.07   14.80
  -7  -1   1  298.07   15.30
   7   1  -1  289.17   15.20
   6   1  -1   72.09    7.10
   5   1  -1  490.95   18.10
   4   1  -1  381.66   14.30
  -3  -1   1   29.40    3.50
   3   1  -1   30.70    3.50
  -2  -1   1 1457.45   34.90
  -2  -1   1 1524.05   35.10
   2   1  -1 1448.76   35.00
  -1  -1   1 2233.68   48.20
   1   1  -1 2143.29   48.10
   1   1  -1 2195.08   48.70
   0  -1   1 1530.95   37.10
   0   1  -1 1492.95   37.30
   0   1  -1 1852.21   38.90
   1  -1   1   -2.10    0.70
   1  -1   1   -2.10    0.60
  -1   1  -1   -2.60    0.60
  -1   1  -1   -2.00    0.60
   2  -1   1 9227.38  202.38
  -2   1  -1 8521.65  198.38
  -2   1  -1 9679.23  200.88
  -2   1  -1 8615.64  201.88
   3  -1   1 4479.35  102.59
  -3   1  -1 4651.43  100.59
  -5   1  -1  760.42   23.30
   6  -1   1  464.55   17.70
  -6   1  -1  487.05   18.20
  -7   1  -1  298.07   14.80
  -8   1  -1   -0.50    3.60
  -9   1  -1  174.98   12.80
 -10   1  -1  127.69   12.20
 -10   1  -1  139.19   11.70
 -11   1  -1   -0.70    4.20
 -11   1  -1    3.50    5.10
 -12   1  -1   24.00    8.30
 -13   1  -1   46.60   10.80
 -13  -1   0   12.80    6.50
 -12  -1   0    7.20    5.80
 -12  -1   0    6.90    5.90
 -11  -1   0    1.00    5.50
 -11  -1   0    6.90    5.20
 -10  -1   0    2.10    4.70
 -10  -1   0   -0.30    4.00
  -9  -1   0    4.20    4.20
  -9  -1   0   -0.70    4.30
  -8  -1   0   -6.00    3.60
   8   1   0   -5.30    2.70
  -7  -1   0   35.00    7.10
   7   1   0   32.40    6.70
   6   1   0   20.20    4.70
   6   1   0   16.80    4.60
   5   1   0    1.90    2.30
   5   1   0    0.90    2.10
   4   1   0  118.79    7.10
   4   1   0  124.49    7.40
  -3  -1   0   65.69    4.80
   3   1   0   65.89    4.70
   3   1   0   63.39    5.00
  -2  -1   0  221.88    7.70
  -2  -1   0  213.38    7.80
   2   1   0  209.48    7.80
   2   1   0  210.28    7.50
  -1  -1   0    2.80    0.90
  -1  -1   0    2.40    0.80
   1   1   0    2.50    0.90
   1   1   0    3.70    0.90
   0  -1   0   -4.70    0.20
   1  -1   0    2.90    0.80
  -1   1   0    3.10    0.60
  -1   1   0    3.00    0.80
  -2   1   0  221.98    7.30
  -2   1   0  229.88    7.80
  -2   1   0  217.38    7.60
  -3   1   0   62.19    4.70
  -3   1   0   59.89    4.50
  -4   1   0  121.89    7.10
  -5   1   0    1.40    2.50
  -6   1   0   16.70    4.70
  -7   1   0   24.20    6.20
  -8   1   0   -5.70    3.60
  -8   1   0   -3.10    3.00
  -9   1   0    6.90    5.10
  -9   1   0    2.10    4.00
 -10   1   0    3.00    4.40
 -10   1   0    3.60    4.80
 -11   1   0    6.60    4.90
 -11   1   0    1.60    5.60
 -12   1   0    0.90    5.50
 -13   1   0   14.10    6.50
 -13  -1  -1   48.20   11.00
 -12  -1  -1   41.70    9.90
 -12  -1  -1   32.00    8.40
 -11  -1  -1    2.80    4.90
 -11  -1  -1    4.50    5.40
 -10  -1  -1  119.49   11.80
  -9  -1  -1  157.48   12.50
  -8  -1  -1    3.00    4.10
   8   1   1   -0.60    3.90
  -7  -1  -1  307.87   15.00
   7   1   1  292.67   15.30
   7   1   1  289.67   14.40
   6   1   1  488.15   18.40
   6   1   1  492.85   19.40
   5   1   1  688.33   21.80
   5   1   1  704.33   22.90
   4   1   1   21.70    3.20
   4   1   1   22.90    3.70
  -3  -1  -1 4932.71  105.49
   3   1   1 4735.63  109.19
  -2  -1  -1 9999.00  211.08
   2   1   1 9013.20  216.38
  -1  -1  -1   -2.80    0.80
  -1  -1  -1   -2.30    0.60
   1   1   1   -2.30    0.90
   1   1   1   -2.00    0.70
   0  -1  -1 1607.04   36.90
   0  -1  -1 1522.45   36.20
   0   1   1 1707.93   37.60
   0   1   1 1608.14   37.70
   1  -1  -1 1512.05   35.60
   1  -1  -1 1659.13   35.50
  -1   1   1 1580.24   35.30
   2  -1  -1 1493.45   34.70
  -2   1   1 1480.15   35.00
  -2   1   1 1481.75   34.70
   3  -1  -1   32.50    3.60
  -3   1   1   32.20    3.30
  -3   1   1   30.00    3.50
  -3   1   1   35.80    3.80
   4  -1  -1  385.76   14.40
  -4   1   1  390.26   13.30
  -4   1   1  383.96   14.10
  -5   1   1  498.25   18.10
  -5   1   1  492.75   16.90
  -6   1   1   65.29    6.90
  -6   1   1   66.89    6.40
  -7   1   1  300.67   15.40
  -7   1   1  297.37   14.40
  -8   1   1  259.97   15.30
  -8   1   1  254.57   14.10
  -9   1   1  104.79    9.90
  -9   1   1  108.29   10.80
 -10   1   1    3.30    4.90
 -10   1   1   -1.30    4.20
 -11   1   1  119.29   11.70
 -11   1   1  114.09   12.30
 -12   1   1   91.09   12.00
 -12   1   1   95.19   11.60
 -13   1   1   17.30    6.40
 -12  -1  -2    3.50    5.50
 -11  -1  -2   -0.60    4.50
 -10  -1  -2    2.30    4.30
  -9  -1  -2    3.90    4.40
   9   1   2    0.60    3.80
  -8  -1  -2   21.40    6.20
   8   1   2   22.60    6.30
  -7  -1  -2   22.50    5.40
   7   1   2   18.40    5.10
  -6  -1  -2    7.20    3.70
   6   1   2    6.30    3.40
   6   1   2    9.30    3.50
   5   1   2  225.78   10.00
  -4  -1  -2   38.10    4.10
   4   1   2   40.10    3.80
   4   1   2   39.30    4.80
  -3  -1  -2   84.79    4.70
   3   1   2   80.39    4.50
   3   1   2   82.49    5.80
  -2  -1  -2   -1.00    1.10
   2   1   2    1.10    1.60
   2   1   2    0.40    1.00
  -1  -1  -2  500.35   14.70
  -1  -1  -2  502.45   11.70
   1   1   2  511.25   11.60
   1   1   2  490.85   14.80
   0  -1  -2   28.20    3.30
   0  -1  -2   25.00    1.70
   0   1   2   28.50    3.30
   0   1   2   26.70    1.80
   1  -1  -2   49.90    3.20
  -1   1   2   52.89    4.00
  -1   1   2   43.10    2.80
  -1   1   2   48.00    3.00
  -2   1   2  181.48    7.60
  -2   1   2  190.68    7.90
  -2   1   2  190.48    7.70
   3  -1  -2   36.70    3.70
  -3   1   2   36.50    3.90
  -3   1   2   39.90    4.10
   4  -1  -2   73.79    5.80
  -4   1   2   69.99    5.80
  -4   1   2   70.39    5.60
  -5   1   2   -1.80    2.50
  -5   1   2    1.60    2.40
  -6   1   2   49.20    6.00
  -6   1   2   49.60    6.50
  -7   1   2   -2.70    3.20
  -7   1   2   -3.20    2.70
  -8   1   2    3.00    4.00
  -8   1   2    1.20    4.10
  -9   1   2    6.30    4.50
  -9   1   2    7.40    5.50
 -10   1   2    0.90    4.50
 -10   1   2    2.70    5.10
 -11   1   2   -0.80    4.80
 -11   1   2    1.30    4.80
 -12   1   2   -1.10    5.00
 -12   1   2   -2.10    5.50
 -13   1   2    3.90    7.00
 -11  -1  -3   69.79    9.20
 -10  -1  -3   49.10    7.60
  10   1   3   36.40    8.60
  -9  -1  -3   23.00    6.30
   9   1   3   20.90    6.60
  -8  -1  -3  388.76   17.70
   8   1   3  386.16   19.60
  -7  -1  -3  900.01   28.60
   7   1   3  889.11   31.10
  -6  -1  -3   29.10    4.70
   6   1   3   28.20    5.60
  -5  -1  -3  751.82   21.70
   5   1   3  693.43   21.20
   5   1   3  740.93   24.80
  -4  -1  -3 1278.37   31.00
   4   1   3 1236.98   34.80
   4   1   3 1195.08   30.60
  -3  -1  -3  215.78    7.40
   3   1   3  205.08   10.00
   3   1   3  205.78    7.20
  -2  -1  -3   94.09    3.60
   2   1   3   93.99    3.50
   2   1   3   94.69    6.30
   1   1   3  322.97   12.10
   1   1   3  314.17    7.50
   0  -1  -3   68.29    3.10
   0   1   3   68.29    3.10
   0   1   3   61.89    5.20
   0   1   3   64.79    3.00
  -1   1   3   13.00    2.10
  -1   1   3   13.10    3.00
  -1   1   3    7.90    1.50
  -2   1   3 1689.43   39.50
  -2   1   3 1582.24   40.70
  -2   1   3 1653.43   39.70
  -3   1   3  769.92   22.30
  -3   1   3  758.32   22.70
  -4   1   3  150.58    8.80
  -4   1   3  150.48    8.80
  -5   1   3   27.20    5.60
  -5   1   3   28.60    5.10
  -6   1   3  619.34   22.20
  -6   1   3  575.54   22.30
  -7   1   3  534.35   21.50
  -7   1   3  524.45   22.10
  -8   1   3   86.49    9.40
  -8   1   3   85.89    9.70
  -9   1   3   43.00    9.10
  -9   1   3   28.40    7.10
 -10   1   3  124.99   12.20
 -10   1   3  113.99   12.10
 -11   1   3   23.90    7.80
 -11   1   3   38.70    9.90
 -12   1   3   10.00    6.90
 -12   1   3    1.80    5.60
 -13   1   3   32.90   10.10
 -13   1   3   21.90    8.50
  10   1   4   19.60    6.90
  -9  -1  -4   17.60    5.70
   9   1   4   17.80    6.30
  -8  -1  -4   -0.20    3.20
   8   1   4   -0.60    3.40
  -7  -1  -4   15.00    5.20
   7   1   4   20.80    5.70
  -6  -1  -4   -2.00    2.80
   6   1   4    7.40    3.80
  -5  -1  -4   38.50    4.10
  -5  -1  -4   45.70    4.20
   5   1   4   40.40    5.80
  -4  -1  -4   -1.60    1.50
  -4  -1  -4    0.30    1.30
   4   1   4   -2.10    2.10
  -3  -1  -4   10.90    1.80
  -3  -1  -4   12.70    1.70
   3   1   4   10.60    3.40
   2   1   4    0.10    2.10
   1   1   4   28.70    4.60
   0   1   4  417.06   15.30
   0   1   4  394.46   10.80
   0   1   4  393.56   10.70
  -1   1   4    9.20    3.00
  -1   1   4   12.00    2.30
  -1   1   4   13.50    2.40
  -2   1   4    9.70    3.20
  -2   1   4   10.30    2.70
  -3   1   4  117.49    8.10
  -3   1   4  113.89    7.20
  -4   1   4   -1.60    2.60
  -4   1   4    1.90    2.90
  -5   1   4   -1.20    2.30
  -5   1   4   -0.70    2.90
  -6   1   4    5.60    3.80
  -6   1   4    8.20    4.30
  -7   1   4   10.10    5.00
  -7   1   4   11.20    5.20
  -8   1   4   31.10    7.80
  -8   1   4   20.60    6.10
  -9   1   4   -3.10    3.80
  -9   1   4   -1.20    4.10
 -10   1   4   -6.10    4.20
 -10   1   4   -0.70    4.60
 -11   1   4    2.30    5.30
 -11   1   4    0.10    5.30
 -12   1   4   -0.20    5.80
 -12   1   4   -4.60    5.20
 -13   1   4   -2.70    5.90
   9   1   5  207.78   16.10
   8   1   5   12.30    5.40
  -7  -1  -5   32.60    4.80
   7   1   5   32.80    7.40
  -6  -1  -5  111.39    6.80
   6   1   5  106.39    9.80
  -5  -1  -5  104.79    5.40
  -5  -1  -5   97.49    5.50
   5   1   5  101.29    9.40
  -4  -1  -5    2.00    1.40
  -4  -1  -5    0.40    1.20
   4   1   5   -1.50    2.20
   3   1   5  440.46   18.40
   2   1   5  362.36   15.90
   1   1   5   21.60    4.90
   0   1   5    3.90    3.00
   0   1   5    6.90    1.50
   0   1   5    7.50    1.70
  -1   1   5  612.24   21.40
  -1   1   5  617.44   17.30
  -1   1   5  604.54   17.00
  -2   1   5  678.63   19.80
  -3   1   5  198.28   11.60
  -3   1   5  203.18    9.90
  -4   1   5   52.09    6.90
  -4   1   5   51.29    5.80
  -5   1   5  537.45   21.50
  -5   1   5  528.65   20.50
  -6   1   5  124.29   10.60
  -6   1   5  124.29    9.90
  -7   1   5    1.30    3.90
  -7   1   5    0.50    3.90
  -8   1   5  107.59   10.50
  -8   1   5  107.29   10.70
  -9   1   5   82.49   10.20
  -9   1   5   72.89    9.30
 -10   1   5    5.20    5.10
 -10   1   5    2.80    5.20
 -11   1   5   52.49   11.00
 -11   1   5   54.69   10.70
 -12   1   5   50.09   11.00
 -12   1   5   57.29   10.10
   9   1   6    2.50    4.70
   8   1   6   -0.50    4.00
   7   1   6   -0.40    3.60
   6   1   6    0.80    3.60
  -5  -1  -6   47.80    3.20
   5   1   6   48.40    8.00
   4   1   6   -2.70    2.80
   3   1   6   -1.10    2.90
   2   1   6   -0.60    2.70
   1   1   6   67.99    8.10
   0   1   6   12.20    2.10
   0   1   6    6.70    4.00
  -1   1   6   30.80    6.10
  -1   1   6   38.80    3.40
  -1   1   6   27.80    3.40
  -2   1   6   27.40    5.90
  -2   1   6   28.60    4.60
  -3   1   6   11.10    3.80
  -3   1   6    9.30    4.60
  -4   1   6    3.20    4.00
  -4   1   6   -2.60    2.60
  -5   1   6   -0.40    3.50
  -5   1   6   -3.50    2.70
  -6   1   6   10.00    5.40
  -6   1   6    7.30    4.90
  -7   1   6   -0.30    4.10
  -7   1   6   -5.30    3.70
  -8   1   6    4.30    5.20
  -8   1   6   -2.90    4.00
  -9   1   6   12.10    5.60
  -9   1   6    6.50    5.70
 -10   1   6   -2.10    4.70
 -10   1   6    4.10    5.80
 -11   1   6    9.10    7.20
 -11   1   6   12.60    6.50
 -12   1   6    5.80    6.00
 -12   1   6    5.20    6.80
   8   1   7   54.29    9.60
   7   1   7   63.39    9.80
   6   1   7    9.40    5.30
   5   1   7   14.00    5.90
   4   1   7  230.78   15.20
   3   1   7  412.66   20.00
   2   1   7   48.80    7.60
   1   1   7  108.39   10.00
   0   1   7  491.65   21.40
   0   1   7  514.85   14.00
   0   1   7  519.95   13.80
  -1   1   7  311.87   11.00
  -1   1   7  290.47   16.10
  -2   1   7    1.90    2.30
  -2   1   7   -1.50    3.80
  -3   1   7  309.77   13.40
  -4   1   7  167.28   10.60
  -4   1   7  177.98   13.30
  -5   1   7    9.80    4.80
  -5   1   7   13.60    5.70
  -6   1   7  295.07   17.80
  -6   1   7  274.17   15.40
  -7   1   7  192.68   13.60
  -7   1   7  197.48   15.30
  -8   1   7   58.69   10.80
  -8   1   7   52.49    8.00
  -9   1   7   12.70    7.10
  -9   1   7   30.00    8.10
 -10   1   7  134.09   13.20
 -10   1   7  133.89   14.40
 -11   1   7   78.39   10.70
 -11   1   7   71.09   12.10
 -12   1   7   -3.30    6.60
   7   1   8    3.70    4.60
   6   1   8    5.80    5.00
   5   1   8   12.70    6.00
   4   1   8   12.00    5.60
   3   1   8   12.00    5.60
   2   1   8   10.10    5.20
   1   1   8   17.80    6.20
   0   1   8    6.10    5.00
  -1   1   8   11.50    3.40
  -1   1   8    9.60    5.50
  -2   1   8    4.80    4.90
  -2   1   8    6.50    3.20
  -3   1   8    2.20    2.60
  -3   1   8   -0.60    4.20
  -4   1   8    7.10    3.60
  -4   1   8    5.40    5.30
  -5   1   8   14.40    6.30
  -5   1   8   11.60    4.70
  -6   1   8   41.60    9.60
  -6   1   8   40.80    7.00
  -7   1   8   16.50    7.50
  -7   1   8   28.00    7.20
  -8   1   8    4.10    6.30
  -8   1   8   12.30    6.00
  -9   1   8   24.80    7.50
  -9   1   8   14.20    7.80
 -10   1   8    0.30    4.40
 -10   1   8   -4.70    5.50
 -11   1   8   11.90    6.10
 -11   1   8   -1.00    6.50
   7   1   9    7.00    5.30
   6   1   9   51.39   10.60
   5   1   9  180.08   15.70
   4   1   9   86.09   11.20
   3   1   9   19.40    6.80
   2   1   9  224.38   16.10
   1   1   9   92.59   11.10
   0   1   9    4.20    5.00
  -1   1   9  286.27   18.40
  -1   1   9  314.87   11.50
  -2   1   9  323.37   19.70
  -2   1   9  323.17   13.10
  -3   1   9   28.20    5.60
  -3   1   9   18.30    7.10
  -4   1   9  130.19   13.60
  -4   1   9  133.39    9.80
  -5   1   9  385.76   18.30
  -6   1   9  154.18   15.10
  -6   1   9  154.88   12.20
  -7   1   9    5.90    5.10
  -7   1   9    6.40    6.40
  -8   1   9   45.90    7.80
  -8   1   9   38.90   10.30
  -9   1   9   84.09   13.00
  -9   1   9   85.29   10.70
 -10   1   9    7.90    7.60
 -10   1   9   23.40    7.40
 -11   1   9    4.90    7.60
 -11   1   9   13.10    6.20
   6   1  10    6.30    5.60
   5   1  10    7.20    5.70
   4   1  10    6.80    5.70
   3   1  10   -1.80    4.10
   2   1  10    4.20    5.00
   1   1  10    5.80    5.10
   0   1  10    9.40    6.30
  -1   1  10    4.50    6.10
  -2   1  10   35.80    9.30
  -3   1  10   21.70    5.40
  -3   1  10   19.10    7.80
  -4   1  10    3.60    6.30
  -4   1  10   12.20    4.70
  -5   1  10    6.40    6.80
  -5   1  10   10.80    4.60
  -6   1  10    0.20    4.10
  -6   1  10    5.20    6.30
  -7   1  10    7.20    5.10
  -7   1  10    2.10    6.00
  -8   1  10   10.20    5.40
  -8   1  10   -0.40    6.00
  -9   1  10   -2.70    5.90
  -9   1  10    4.40    4.80
 -10   1  10    6.90    5.60
 -10   1  10    2.30    7.00
   5   1  11    4.30    5.80
   4   1  11  109.09   13.30
   3   1  11   96.99   12.50
   2   1  11    7.10    5.80
   1   1  11   93.19   12.30
   0   1  11  237.78   18.40
  -1   1  11  138.29   15.30
  -2   1  11    4.40    6.00
  -3   1  11   83.79   12.40
  -5   1  11   19.30    8.60
  -6   1  11    2.60    6.80
  -6   1  11   20.50    6.00
  -7   1  11   55.09    8.10
  -7   1  11   37.30   10.80
  -8   1  11   19.90    7.50
  -8   1  11   10.90    8.20
  -9   1  11    4.10    7.70
  -9   1  11   18.40    6.00
   4   1  12    3.40    5.90
   3   1  12    5.60    5.80
   2   1  12    7.50    6.10
   1   1  12   11.10    7.00
   0   1  12    3.00    6.30
  -1   1  12    0.80    5.80
  -2   1  12    4.20    6.70
  -3   1  12    0.00    6.50
  -4   1  12   -3.90    5.80
  -5   1  12   -3.60    6.20
  -6   1  12   -3.80    6.60
  -7   1  12   -6.00    6.30
  -8   1  12   -4.40    6.80
   3   1  13    1.70    5.50
   2   1  13   47.20   11.10
   1   1  13   48.70   11.80
   0   1  13    8.30    7.40
  -1   1  13    0.00    6.20
  -2   1  13   32.70   10.70
  -3   1  13   20.20    9.70
  -4   1  13    6.20    8.30
  -5   1  13   71.09   15.20
  -6   1  13   21.80   10.10
   0   1  14    4.90    6.50
  -1   1  14    1.10    6.40
  -2   1  14    1.50    6.70
  -3   1  14    4.20    7.90
  -2  -2  14   13.90    8.80
  -1  -2  14   11.00    8.10
   0  -2  14   38.80   10.80
  -6  -2  13   -1.90    7.10
  -5  -2  13    3.60    7.90
  -4  -2  13   -2.00    6.90
  -3  -2  13   -4.30    6.50
  -2  -2  13    6.50    7.70
  -1  -2  13    0.80    6.50
   0  -2  13   -0.70    5.70
   1  -2  13    5.10    6.30
   2  -2  13    5.10    6.10
  -8  -2  12   31.20   11.30
  -7  -2  12   32.90   10.90
  -6  -2  12   -1.80    6.60
  -5  -2  12   66.19   13.50
  -4  -2  12   16.30    8.80
  -3  -2  12   -5.00    5.70
  -2  -2  12   48.00   11.50
  -1  -2  12   93.19   13.20
   0  -2  12   32.40    9.70
   1  -2  12   24.40    8.40
   2  -2  12  102.29   13.30
   3  -2  12   42.40    9.80
  -8  -2  11    0.30    6.90
  -8  -2  11   14.00    6.00
  -7  -2  11   -3.80    6.10
  -7  -2  11   20.80    6.20
  -6  -2  11   17.00    5.10
  -6  -2  11    1.40    6.50
  -5  -2  11   -3.70    5.60
  -4  -2  11    6.50    6.90
  -3  -2  11    2.90    6.00
  -2  -2  11   18.00    7.80
  -1  -2  11   32.70    9.20
   0  -2  11    5.20    6.00
   1  -2  11    3.70    5.40
   2  -2  11    9.50    5.80
   3  -2  11    9.10    5.60
   4  -2  11    3.80    4.50
 -10  -2  10   29.00   10.60
 -10  -2  10   38.10    9.60
  -9  -2  10   35.60    8.60
  -9  -2  10   27.30   10.00
  -8  -2  10    0.90    5.90
  -8  -2  10    5.60    4.50
  -7  -2  10   43.30   10.70
  -7  -2  10   53.69    7.70
  -6  -2  10   88.29    9.20
  -6  -2  10   81.49   12.10
  -5  -2  10   26.80    6.00
  -5  -2  10   11.90    7.20
  -4  -2  10   75.29   11.80
  -4  -2  10   78.39    7.70
  -3  -2  10  243.68   12.60
  -3  -2  10  245.18   18.60
  -2  -2  10  167.28   15.20
  -1  -2  10    6.00    6.10
   0  -2  10   85.79   11.80
   1  -2  10  153.38   13.60
   2  -2  10   57.29    9.10
   3  -2  10    2.90    4.80
   4  -2  10  111.59   12.30
   5  -2  10   83.59   11.10
 -11  -2   9    6.60    5.00
 -11  -2   9   -1.00    6.60
 -10  -2   9   -4.50    5.70
 -10  -2   9    8.20    5.00
  -9  -2   9    0.90    6.10
  -9  -2   9   -1.70    4.70
  -8  -2   9    0.30    5.50
  -8  -2   9    9.70    5.00
  -7  -2   9   25.50    7.00
  -7  -2   9   14.90    7.60
  -6  -2   9   35.80    9.50
  -6  -2   9   48.00    8.80
  -5  -2   9    5.40    6.20
  -5  -2   9   11.70    5.00
  -4  -2   9   88.09   11.50
  -4  -2   9   82.69    7.70
  -3  -2   9   34.80    5.40
  -3  -2   9   19.70    7.30
  -2  -2   9    7.30    5.50
  -2  -2   9    9.30    3.50
  -1  -2   9    4.50    2.20
  -1  -2   9   -1.30    4.30
   0  -2   9   20.50    6.80
   1  -2   9    1.30    4.60
   2  -2   9   18.80    6.10
   3  -2   9   25.90    7.10
   4  -2   9   -0.50    4.10
   5  -2   9    9.90    4.70
 -11  -2   8   23.80    9.30
 -11  -2   8   29.80    8.50
 -10  -2   8    0.10    6.30
 -10  -2   8    9.30    5.60
  -9  -2   8   44.80    9.60
  -9  -2   8   38.10    9.80
  -8  -2   8  166.68   13.50
  -8  -2   8  177.48   15.70
  -7  -2   8  161.48   12.70
  -7  -2   8  172.58   15.10
  -6  -2   8    8.30    4.70
  -6  -2   8    3.00    5.20
  -5  -2   8  163.58   11.20
  -5  -2   8  157.88   14.00
  -4  -2   8  200.18   15.00
  -4  -2   8  210.28   11.90
  -3  -2   8  210.58   15.00
  -3  -2   8  193.38   10.50
  -2  -2   8    4.70    3.00
  -2  -2   8    7.10    5.00
  -1  -2   8  304.57   11.10
  -1  -2   8  309.37   17.50
   0  -2   8  198.88   13.90
   0  -2   8  205.18    7.00
   1  -2   8   -3.40    3.40
   2  -2   8  341.37   17.60
   3  -2   8  200.18   14.00
   4  -2   8   31.70    7.30
   5  -2   8    2.90    1.90
   6  -2   8  180.88   14.10
 -12  -2   7    1.90    6.90
 -11  -2   7    7.00    5.90
 -11  -2   7    3.20    6.80
 -10  -2   7    8.10    7.00
 -10  -2   7   10.20    6.30
  -9  -2   7   37.80    9.60
  -9  -2   7   49.40    9.90
  -8  -2   7   34.20    8.90
  -8  -2   7   32.40    8.20
  -7  -2   7    1.30    4.30
  -7  -2   7   -0.90    4.70
  -6  -2   7    6.90    4.60
  -6  -2   7   10.20    5.70
   6   2  -7   10.70    5.60
  -5  -2   7   -2.70    4.20
  -5  -2   7   -5.00    3.20
   5   2  -7   -3.00    3.20
  -4  -2   7    0.00    4.10
  -4  -2   7   -1.20    2.70
   4   2  -7    0.70    3.00
  -3  -2   7   82.59    6.60
  -3  -2   7  100.09   10.20
   3   2  -7   91.39    7.50
  -2  -2   7    5.50    4.40
  -2  -2   7    7.90    2.80
   2   2  -7    6.30    3.00
  -1  -2   7    5.70    2.50
  -1  -2   7    3.80    4.00
   0  -2   7   98.39    9.40
   0  -2   7  100.19    4.60
   0  -2   7   81.89    4.60
   1  -2   7   59.59    7.70
   2  -2   7   23.70    6.00
   3  -2   7   56.19    7.90
   4  -2   7    2.40    2.80
   5  -2   7    1.80    2.80
   6  -2   7    2.90    3.80
   7  -2   7    7.60    4.50
 -12  -2   6   28.00    9.90
 -12  -2   6   46.20   10.40
 -11  -2   6   13.10    6.40
 -11  -2   6    2.60    6.30
 -10  -2   6   53.89    9.00
 -10  -2   6   50.29   10.60
  -9  -2   6  125.19   12.20
  -9  -2   6  110.59   12.50
  -8  -2   6   54.29    9.40
  -8  -2   6   52.19    8.20
  -7  -2   6    4.10    4.80
  -7  -2   6    3.70    4.80
   7   2  -6    8.50    5.70
  -6  -2   6  166.58   12.80
  -6  -2   6  157.78   11.40
   6   2  -6  164.28   12.20
  -5  -2   6  172.68   12.50
   5   2  -6  163.88   11.30
  -4  -2   6   10.30    4.70
   4   2  -6    9.30    3.90
  -3  -2   6  289.07   15.00
   3   2  -6  275.87   12.90
  -2  -2   6  560.94   21.40
   2   2  -6  526.75   17.80
  -1  -2   6  100.09    5.50
  -1  -2   6   86.49    8.10
   1   2  -6   87.79    5.60
   0  -2   6  302.07    9.30
   0  -2   6  307.27    9.40
   0  -2   6  311.87   14.80
   1  -2   6  996.30   30.80
   2  -2   6  211.68   12.10
   3  -2   6    9.40    3.90
   4  -2   6    3.90    2.00
   5  -2   6  319.67   16.30
   6  -2   6   45.60    6.80
   7  -2   6   34.70    6.90
 -12  -2   5    7.00    6.30
 -12  -2   5    2.40    6.50
 -11  -2   5    9.00    6.90
 -11  -2   5    3.00    5.40
 -10  -2   5   -2.60    5.00
 -10  -2   5    3.60    4.70
  -9  -2   5   10.20    6.10
  -9  -2   5    4.70    5.30
  -8  -2   5   12.00    5.90
  -8  -2   5   14.50    6.10
   8   2  -5   18.70    6.80
  -7  -2   5   -2.70    3.40
  -7  -2   5   -3.40    3.70
   7   2  -5   -1.10    3.60
  -6  -2   5   30.00    6.70
   6   2  -5   32.00    7.20
  -5  -2   5   94.99    9.30
   5   2  -5   96.59    8.60
  -4  -2   5   20.10    5.10
   4   2  -5   22.80    5.00
  -3  -2   5   10.30    4.00
   3   2  -5   10.50    3.70
  -2  -2   5   17.50    4.60
   2   2  -5   17.40    3.90
  -1  -2   5   95.89    7.70
  -1  -2   5  105.19    5.50
   1   2  -5  103.29    5.80
   0  -2   5   14.90    3.80
   0  -2   5   18.40    2.10
   0   2  -5   12.10    2.00
   1  -2   5    0.50    2.30
   2  -2   5  208.98   10.70
   3  -2   5    1.80    1.20
   4  -2   5    1.20    2.60
  -4   2  -5    5.30    1.80
  -4   2  -5    4.80    1.30
   5  -2   5    3.30    2.90
  -5   2  -5   -1.70    2.10
  -5   2  -5    5.50    1.80
   6  -2   5    3.00    3.20
  -6   2  -5    2.60    2.90
   7  -2   5    7.10    3.90
  -7   2  -5    9.50    3.60
   8  -2   5   -0.30    3.30
 -13  -2   4   -3.50    6.20
 -12  -2   4    9.40    7.40
 -12  -2   4   10.60    7.00
 -11  -2   4   41.30    9.80
 -11  -2   4   42.80   10.40
 -10  -2   4   42.90   10.00
 -10  -2   4   38.30    9.00
  -9  -2   4    4.30    4.90
  -9  -2   4    2.20    4.80
   9   2  -4    6.20    5.10
  -8  -2   4  102.19   10.50
  -8  -2   4   97.39   10.10
   8   2  -4  110.29   10.80
  -7  -2   4  294.57   16.40
   7   2  -4  295.77   16.70
  -6  -2   4    5.80    4.00
   6   2  -4    4.40    3.80
  -5  -2   4  563.24   21.50
   5   2  -4  567.14   21.50
  -4  -2   4  852.31   27.10
   4   2  -4  835.32   26.60
  -3  -2   4  470.25   17.40
   3   2  -4  456.35   16.50
  -2  -2   4   72.19    6.20
   2   2  -4   72.59    5.20
  -1  -2   4  264.57   11.40
  -1  -2   4  291.57    9.80
   1   2  -4  284.67    9.80
   0  -2   4  880.61   25.10
   0  -2   4  909.71   21.60
   0   2  -4  906.81   21.70
   1  -2   4  276.47   11.20
   1  -2   4  277.07    7.00
  -1   2  -4  275.27    7.00
   3  -2   4  419.66   15.20
  -3   2  -4  421.06   11.30
  -3   2  -4  408.16   11.20
   4  -2   4  147.99    8.80
  -4   2  -4  151.68    6.50
  -4   2  -4  148.69    6.50
   5  -2   4    0.20    2.00
  -5   2  -4    1.10    2.00
  -5   2  -4    2.20    1.60
   6  -2   4  337.57   15.10
  -6   2  -4  331.87   13.10
   7  -2   4  489.05   19.90
  -7   2  -4  458.75   17.70
   8  -2   4   56.99    7.90
  -8   2  -4   52.09    6.70
   9  -2   4   67.49    8.90
  -9   2  -4   69.29    7.90
 -13  -2   3    8.50    6.70
 -13  -2   3    2.60    6.50
 -12  -2   3   -3.20    4.80
 -12  -2   3   -0.90    4.50
 -11  -2   3   -0.70    4.90
 -11  -2   3    0.90    5.10
 -10  -2   3   21.70    7.70
 -10  -2   3   20.70    6.90
  -9  -2   3    0.90    4.20
  -9  -2   3    1.80    4.50
   9   2  -3    1.10    4.60
  -8  -2   3   -3.80    3.40
  -8  -2   3   -0.90    3.90
   8   2  -3    2.90    3.80
  -7  -2   3   -0.80    3.40
   7   2  -3    4.90    3.90
  -6  -2   3    7.60    4.00
   6   2  -3   11.50    4.40
  -5  -2   3    3.30    3.10
   5   2  -3    1.50    2.80
  -4  -2   3   47.00    5.60
   4   2  -3   41.60    5.20
  -3  -2   3  210.48   10.00
   3   2  -3  196.48    9.60
  -2  -2   3  405.16   13.20
  -2  -2   3  392.86   13.90
   2   2  -3  397.86   13.30
  -1  -2   3  110.89    6.30
  -1  -2   3  110.89    5.30
   1   2  -3  109.69    5.30
   0  -2   3  316.17    8.90
   0  -2   3  296.87   10.70
   0   2  -3  307.47    8.80
   1  -2   3   51.39    2.40
  -1   2  -3   48.10    2.30
   2  -2   3   29.20    2.00
   2  -2   3   28.50    3.50
  -2   2  -3   29.40    2.30
   3  -2   3  179.48    8.20
  -3   2  -3  184.18    6.80
  -3   2  -3  184.78    6.70
   4  -2   3    3.60    2.00
  -4   2  -3   -2.20    1.60
   5  -2   3    4.80    2.50
  -5   2  -3   -0.30    2.70
   6  -2   3   20.00    4.40
  -6   2  -3   21.80    4.80
   7  -2   3  187.58   11.50
  -7   2  -3  157.08   10.70
   8  -2   3   57.19    7.90
  -8   2  -3   49.40    7.40
  -9   2  -3    5.10    4.60
 -10   2  -3   38.20    8.30
 -11   2  -3    3.20    5.00
 -13  -2   2   31.90    9.40
 -13  -2   2   42.60   10.80
 -12  -2   2   61.29   10.50
 -12  -2   2   57.19    9.90
 -11  -2   2    3.10    5.20
 -11  -2   2    2.60    5.20
 -10  -2   2   99.79   11.20
 -10  -2   2   96.29   11.10
  -9  -2   2  314.17   18.40
  -9  -2   2  316.07   18.00
   9   2  -2  321.97   18.40
  -8  -2   2  116.49   10.90
  -8  -2   2  111.29   10.40
   8   2  -2  115.69   10.50
  -7  -2   2   86.49    9.20
   7   2  -2   86.99    8.50
  -6  -2   2  313.67   14.90
   6   2  -2  309.77   15.20
  -5  -2   2  508.25   18.50
   5   2  -2  501.65   19.20
  -4  -2   2  216.08   10.30
   4   2  -2  203.58   10.30
  -3  -2   2  111.99    6.80
   3   2  -2  116.89    6.90
  -2  -2   2  470.95   14.30
  -2  -2   2  463.35   14.50
   2   2  -2  461.95   14.40
  -1  -2   2 1695.43   38.30
  -1  -2   2 1643.94   39.10
   1   2  -2 1663.33   38.30
   0  -2   2  329.17    9.00
   0   2  -2  316.27    9.50
   0   2  -2  320.87    8.90
   1  -2   2 1055.09   25.90
   1  -2   2 1404.46   28.20
  -1   2  -2 1048.40   26.10
   2  -2   2 2043.00   47.10
   2  -2   2 2078.99   45.70
  -2   2  -2 2115.79   47.20
   3  -2   2  247.68    8.90
  -3   2  -2  235.38    8.40
  -3   2  -2  234.58    8.70
  -3   2  -2  237.68    8.60
   4  -2   2  362.46   12.70
  -4   2  -2  368.16   12.90
  -4   2  -2  388.46   12.80
   5  -2   2 1890.91   47.00
  -5   2  -2 1866.71   46.50
   6  -2   2  302.67   13.30
  -6   2  -2  300.57   13.40
   7  -2   2    1.90    3.00
  -7   2  -2    3.50    3.50
  -8   2  -2  126.19   10.10
  -9   2  -2  167.18   12.30
 -10   2  -2   15.10    5.40
 -10   2  -2   20.10    6.80
 -11   2  -2   16.30    6.90
 -12   2  -2   89.29   11.10
 -13  -2   1    0.70    5.60
 -13  -2   1   15.10    6.30
 -12  -2   1   10.20    6.20
 -12  -2   1    3.10    6.10
 -11  -2   1    4.40    4.90
 -11  -2   1    4.10    5.70
 -10  -2   1    2.70    4.60
 -10  -2   1    8.00    5.30
  -9  -2   1   13.50    5.60
  -9  -2   1   22.10    6.90
   9   2  -1   16.70    6.30
  -8  -2   1   37.20    8.10
  -8  -2   1   32.40    7.00
   8   2  -1   43.30    8.50
   7   2  -1    1.20    3.40
   6   2  -1    1.30    2.80
   5   2  -1  154.48    9.40
   4   2  -1  155.08    8.50
  -3  -2   1   38.80    4.00
   3   2  -1   38.70    3.90
  -2  -2   1  508.65   14.70
   2   2  -1  499.15   14.80
  -1  -2   1   20.90    2.50
  -1  -2   1   22.20    2.30
   1   2  -1   20.40    2.20
   0  -2   1   57.89    2.80
   0  -2   1   48.00    2.30
   0   2  -1   54.29    2.40
   0   2  -1   57.19    2.70
   1  -2   1   72.79    3.10
   1  -2   1   70.39    2.50
  -1   2  -1   67.19    3.10
  -1   2  -1   73.29    2.60
   2  -2   1  121.29    4.50
   2  -2   1  119.59    5.10
  -2   2  -1  115.69    4.50
  -2   2  -1  116.09    5.20
   3  -2   1  684.93   18.20
  -3   2  -1  666.13   18.10
  -3   2  -1  732.33   19.10
  -3   2  -1  691.43   19.30
   4  -2   1   21.50    3.30
  -4   2  -1   22.90    3.40
   5  -2   1   66.39    5.70
  -5   2  -1   71.59    6.10
  -6   2  -1   54.09    6.40
  -7   2  -1   33.20    5.80
  -8   2  -1    8.30    4.60
  -9   2  -1    7.30    4.20
  -9   2  -1    7.60    5.20
 -10   2  -1   13.10    5.00
 -10   2  -1    6.80    6.10
 -11   2  -1    9.90    6.10
 -12   2  -1   -4.90    4.90
 -13   2  -1    7.60    6.20
 -13  -2   0    8.60    6.60
 -13  -2   0   24.00    7.70
 -12  -2   0   14.60    7.00
 -12  -2   0   28.90    8.60
 -11  -2   0  101.49   11.70
 -11  -2   0  104.79   11.70
 -10  -2   0   98.89   11.20
 -10  -2   0   93.29   10.70
  -9  -2   0   18.30    6.60
   9   2   0   27.70    7.40
  -8  -2   0   59.19    8.00
   8   2   0   65.19    7.80
   7   2   0  358.26   17.00
   7   2   0  389.16   18.10
   6   2   0  186.38   11.30
   6   2   0  184.38   10.70
   5   2   0  309.97   13.90
   5   2   0  303.37   13.20
   4   2   0  480.65   17.00
   4   2   0  482.65   16.40
  -3  -2   0  608.14   17.50
   3   2   0  566.34   17.80
   3   2   0  563.74   17.20
  -2  -2   0  345.67   10.80
   2   2   0  328.67   11.10
   2   2   0  334.87   10.70
  -1  -2   0 1732.13   37.80
  -1  -2   0 1631.34   38.20
   1   2   0 1703.13   37.70
   1   2   0 1662.23   38.30
   0  -2   0 3358.36   73.79
   0  -2   0 3384.86   75.39
   0   2   0 3210.38   73.09
   0   2   0 2880.11   73.09
   1  -2   0 1696.33   37.30
  -1   2   0 1658.03   37.30
   2  -2   0  343.07   10.50
  -2   2   0  335.07    9.30
  -2   2   0  342.07   10.50
  -2   2   0  357.76    9.80
  -3   2   0  582.54   17.30
  -3   2   0  585.34   16.30
  -3   2   0  579.14   17.00
  -4   2   0  504.65   16.60
  -5   2   0  313.07   13.30
  -6   2   0  211.58   11.50
  -6   2   0  190.68    9.90
  -7   2   0  369.96   15.30
  -7   2   0  376.26   17.30
  -8   2   0   61.49    7.50
  -8   2   0   59.29    7.90
  -9   2   0   16.70    5.30
  -9   2   0   18.40    6.60
 -10   2   0   89.59   10.40
 -10   2   0   91.19    9.80
 -11   2   0  104.29   11.10
 -11   2   0  102.19   11.90
 -12   2   0   15.20    7.70
 -13   2   0   19.90    7.30
 -13  -2  -1    7.50    6.40
 -12  -2  -1    3.70    5.70
 -12  -2  -1    2.70    5.00
 -11  -2  -1   21.60    7.50
 -11  -2  -1   16.70    6.30
 -10  -2  -1   10.90    6.30
  -9  -2  -1    5.30    5.00
  -8  -2  -1    5.10    4.10
   8   2   1    6.10    4.30
   8   2   1    5.40    4.20
   7   2   1   38.30    6.40
   7   2   1   39.90    5.60
   6   2   1   51.39    6.50
   6   2   1   55.29    5.90
   5   2   1   66.79    6.60
   5   2   1   72.59    6.20
   4   2   1   22.70    3.30
   4   2   1   28.50    4.10
  -3  -2  -1  725.93   19.70
   3   2   1  696.03   21.00
   3   2   1  693.53   19.50
  -2  -2  -1  118.09    5.30
   2   2   1  122.59    6.30
  -1  -2  -1   72.09    3.30
  -1  -2  -1   66.19    3.90
   1   2   1   67.19    3.90
   0  -2  -1   56.69    2.80
   0  -2  -1   57.49    3.20
   0   2   1   56.99    3.20
   1  -2  -1   20.10    2.30
   1  -2  -1   19.50    2.10
  -1   2   1   19.40    2.20
  -1   2   1   19.30    2.10
   2  -2  -1  505.25   13.60
   2  -2  -1  494.95   14.20
  -2   2   1  482.65   14.10
  -2   2   1  492.25   13.50
  -3   2   1   42.00    4.10
  -3   2   1   41.30    3.80
  -3   2   1   38.40    3.90
  -4   2   1  157.08    7.50
  -4   2   1  153.08    8.40
  -5   2   1  152.68    9.30
  -5   2   1  159.98    8.40
  -6   2   1    2.50    2.80
  -6   2   1   -1.70    2.80
  -7   2   1    2.90    3.10
  -7   2   1    0.10    3.50
  -8   2   1   32.50    6.30
  -8   2   1   32.10    7.50
  -9   2   1   10.10    5.80
  -9   2   1   10.70    4.90
 -10   2   1    1.90    4.20
 -10   2   1    0.00    4.70
 -11   2   1    5.50    5.90
 -11   2   1    2.90    4.60
 -12   2   1    6.40    5.80
 -12   2   1    2.90    5.80
 -13   2   1   10.30    5.90
 -12  -2  -2   79.99   11.20
 -12  -2  -2   76.49   10.30
 -11  -2  -2   16.70    6.60
 -10  -2  -2   25.70    7.00
  -9  -2  -2  167.08   12.60
   9   2   2  163.48   13.60
  -8  -2  -2  122.09   10.10
   8   2   2  126.69   11.20
   8   2   2  116.39    9.40
   7   2   2    8.70    4.00
   7   2   2    1.70    3.50
   6   2   2  297.67   13.30
   6   2   2  300.57   15.10
   5   2   2 1745.53   45.20
   5   2   2 1884.41   48.80
  -4  -2  -2  399.16   13.50
   4   2   2  367.36   15.00
  -3  -2  -2  252.97    8.90
   3   2   2  233.38    8.60
   3   2   2  229.48   10.50
  -2  -2  -2 2110.39   46.40
   2   2   2 2055.89   46.30
   2   2   2 2072.99   49.90
  -1  -2  -2 1359.66   30.90
   1   2   2 1375.16   34.10
   1   2   2 1391.16   30.90
   0  -2  -2  327.97    8.90
   0   2   2  327.57   11.20
   0   2   2  326.37    9.10
   1  -2  -2 1644.84   37.30
  -1   2   2 1645.84   37.40
  -1   2   2 1617.94   38.90
   2  -2  -2  476.55   14.10
  -2   2   2  449.66   14.00
  -2   2   2  464.75   14.00
  -2   2   2  455.15   14.10
  -3   2   2  107.29    6.20
  -3   2   2  111.59    6.50
  -4   2   2  216.08   10.40
  -4   2   2  214.28    9.80
  -5   2   2  524.05   19.30
  -5   2   2  534.55   18.30
  -6   2   2  311.27   15.10
  -6   2   2  316.77   14.00
  -7   2   2   93.89    9.00
  -7   2   2   81.49    8.30
  -8   2   2  101.09   10.00
  -8   2   2  108.99    9.80
  -9   2   2  330.17   17.20
  -9   2   2  315.97   18.40
 -10   2   2   93.79   10.90
 -10   2   2   80.19   10.20
 -11   2   2   -2.90    4.50
 -11   2   2   -2.60    4.60
 -12   2   2   46.70    9.60
 -12   2   2   45.80   11.00
 -13   2   2   49.70   11.70
 -11  -2  -3    0.80    4.90
 -10  -2  -3   37.20    8.10
  10   2   3   36.60    8.90
  -9  -2  -3    3.00    4.20
   9   2   3    5.60    4.50
  -8  -2  -3   43.60    7.20
   8   2   3   57.09    8.90
  -7  -2  -3  164.58   11.30
   7   2   3  190.18   13.30
   6   2   3   21.30    5.10
   6   2   3   24.60    4.00
   5   2   3    4.20    2.30
   5   2   3    1.80    2.60
  -4  -2  -3    2.00    1.90
   4   2   3    1.40    1.80
   4   2   3    2.00    2.30
  -3  -2  -3  191.98    7.10
   3   2   3  183.58    7.00
   3   2   3  181.98    9.80
  -2  -2  -3   28.20    2.50
   2   2   3   28.30    4.20
   2   2   3   28.90    2.20
  -1  -2  -3   49.30    2.60
   1   2   3   47.30    2.80
   1   2   3   44.80    4.90
   0  -2  -3  301.67    8.60
   0   2   3  299.77    8.80
   0   2   3  299.27   11.80
   1  -2  -3  109.99    5.20
  -1   2   3  109.39    6.80
  -2   2   3  396.96   13.20
  -2   2   3  400.36   14.10
  -2   2   3  405.56   13.10
  -3   2   3  195.58    9.20
  -3   2   3  198.38    9.50
  -4   2   3   40.10    5.10
  -4   2   3   44.00    5.20
  -5   2   3    4.30    2.90
  -5   2   3    2.70    3.20
  -6   2   3    9.50    4.30
  -6   2   3   10.40    4.20
  -7   2   3    4.60    3.70
  -7   2   3   -1.80    3.60
  -8   2   3   -4.30    3.20
  -8   2   3   -3.30    3.70
  -9   2   3   -3.10    3.70
  -9   2   3    0.00    4.20
 -10   2   3   17.80    7.50
 -10   2   3   20.20    6.80
 -11   2   3   -0.30    5.10
 -11   2   3   -1.80    4.60
 -12   2   3   -6.60    4.50
 -12   2   3   -2.20    4.40
 -13   2   3    3.50    7.00
  10   2   4  205.98   16.70
  -9  -2  -4   70.49    8.20
   9   2   4   75.59   10.50
  -8  -2  -4   49.40    6.30
   8   2   4   46.70    8.80
  -7  -2  -4  460.15   17.90
   7   2   4  468.05   21.50
  -6  -2  -4  338.47   13.70
   6   2   4  343.27   17.30
   5   2   4   -0.40    2.40
   5   2   4   -0.60    1.80
  -4  -2  -4  139.09    6.40
   4   2   4  144.99    6.40
   4   2   4  136.79   10.00
  -3  -2  -4  398.16   11.20
   3   2   4  392.86   11.10
   3   2   4  401.36   16.60
  -2  -2  -4  195.88    5.80
   2   2   4  187.08    5.60
   2   2   4  186.78   10.40
  -1  -2  -4  270.27    7.40
   1   2   4  269.27   12.30
   1   2   4  281.27    7.80
   0  -2  -4  890.11   21.60
   0   2   4  928.81   27.00
   0   2   4  890.21   21.80
  -1   2   4  278.67    9.50
  -1   2   4  278.57   12.20
  -1   2   4  281.07    9.60
  -2   2   4   76.59    5.10
  -2   2   4   73.69    6.50
  -3   2   4  457.45   15.90
  -3   2   4  459.15   17.20
  -4   2   4  884.21   26.70
  -4   2   4  846.52   27.00
  -5   2   4  593.34   21.50
  -5   2   4  567.24   21.10
  -6   2   4    8.40    4.40
  -6   2   4    5.30    4.10
  -7   2   4  293.27   16.10
  -7   2   4  305.27   16.20
  -8   2   4   95.69   10.10
  -8   2   4   93.19    9.90
  -9   2   4   -2.10    4.00
  -9   2   4    4.80    5.10
 -10   2   4   32.40    8.80
 -10   2   4   35.60    8.20
 -11   2   4   44.00   10.90
 -11   2   4   38.70    9.00
 -12   2   4   15.70    7.50
 -12   2   4    4.40    6.00
 -13   2   4   -0.50    6.10
  10   2   5    9.00    6.20
   9   2   5    9.70    5.60
   8   2   5    2.30    4.20
  -7  -2  -5    9.80    3.70
   7   2   5    7.40    4.80
  -6  -2  -5    1.30    2.80
   6   2   5    2.50    3.90
  -5  -2  -5   -0.80    2.00
  -5  -2  -5    6.00    2.10
   5   2   5    2.50    3.40
  -4  -2  -5    4.00    1.80
  -4  -2  -5    3.40    1.50
   4   2   5   -0.10    2.70
   3   2   5  125.09    9.90
   2   2   5  225.78   12.70
   1   2   5    4.10    1.20
   1   2   5    6.70    1.10
   1   2   5    1.30    2.70
   0   2   5   11.80    4.00
   0   2   5   17.40    2.40
   0   2   5   15.70    2.00
  -1   2   5  102.99    5.80
  -1   2   5  108.09    5.70
  -1   2   5  100.39    8.40
  -2   2   5   13.60    3.40
  -2   2   5   16.40    4.50
  -3   2   5    8.60    3.90
  -3   2   5   13.70    3.70
  -4   2   5   18.20    4.60
  -4   2   5   19.20    5.10
  -5   2   5   85.09    8.00
  -5   2   5   90.29    9.10
  -6   2   5   31.60    6.80
  -6   2   5   23.50    6.00
  -7   2   5   -2.10    3.60
  -7   2   5   -5.00    3.30
  -8   2   5   13.00    5.80
  -8   2   5   18.50    6.80
  -9   2   5    8.80    5.70
  -9   2   5   10.80    5.80
 -10   2   5   -0.50    4.10
 -10   2   5   -2.40    4.50
 -11   2   5   12.10    7.00
 -11   2   5   14.20    7.00
 -12   2   5   -0.80    5.70
 -12   2   5    5.10    6.60
   9   2   6   36.70    9.10
   8   2   6  107.99   12.00
   7   2   6   39.80    8.40
   6   2   6   46.50    7.80
  -5  -2  -6  296.77    9.10
   5   2   6  300.27   17.60
   4   2   6   98.59    9.80
   3   2   6    5.50    4.00
   2   2   6  213.88   13.40
   1   2   6 1005.20   32.00
   1   2   6  941.21   21.70
   0   2   6  311.57   10.10
   0   2   6  318.17   15.70
   0   2   6  315.17    9.90
  -1   2   6   84.89    5.40
  -1   2   6   99.29    5.60
  -1   2   6   82.19    8.50
  -2   2   6  560.64   21.70
  -2   2   6  490.15   16.60
  -3   2   6  276.57   15.10
  -3   2   6  281.77   12.60
  -4   2   6    9.10    4.70
  -4   2   6   11.00    4.10
  -5   2   6  181.78   12.90
  -5   2   6  174.28   11.20
  -6   2   6  170.48   13.00
  -6   2   6  167.38   11.90
  -7   2   6    5.90    5.00
  -7   2   6    5.00    4.80
  -8   2   6   54.69    9.10
  -8   2   6   52.49    8.20
  -9   2   6  127.89   12.70
  -9   2   6  117.29   11.80
 -10   2   6   50.19   10.70
 -10   2   6   59.59   11.10
 -11   2   6    7.20    6.60
 -11   2   6   14.00    6.70
 -12   2   6   30.10    9.20
 -12   2   6   28.80    9.70
   8   2   7    5.60    5.30
   7   2   7    9.30    5.40
   6   2   7    4.90    4.50
   5   2   7   -2.70    3.40
   4   2   7    3.40    4.40
   3   2   7   53.39    8.20
   2   2   7   25.00    6.20
   1   2   7   63.49    8.30
   0   2   7   85.09    5.20
   0   2   7  110.19    5.00
   0   2   7   97.59   10.00
  -1   2   7    6.50    2.80
  -1   2   7    2.00    4.10
  -2   2   7   11.60    3.30
  -2   2   7    5.30    4.50
  -3   2   7   92.09   10.20
  -3   2   7   92.69    7.40
  -4   2   7   -5.10    2.50
  -4   2   7    0.50    4.10
  -5   2   7   -3.50    3.30
  -5   2   7   -2.90    3.90
  -6   2   7   11.80    5.90
  -6   2   7    5.30    4.50
  -7   2   7    4.30    5.50
  -7   2   7    0.90    4.30
  -8   2   7   47.80    9.60
  -8   2   7   33.80    8.70
  -9   2   7   37.90    9.50
  -9   2   7   48.10    9.60
 -10   2   7    9.60    7.10
 -10   2   7   12.70    6.80
 -11   2   7    8.20    7.10
 -11   2   7   11.60    6.50
 -12   2   7   -2.30    6.40
   8   2   8    4.70    5.00
   7   2   8   78.99   11.50
   6   2   8  178.98   15.70
   5   2   8   47.30    9.80
   4   2   8   43.90    9.20
   3   2   8  195.98   14.60
   2   2   8  358.06   19.40
   1   2   8   -1.20    3.80
   0   2   8  196.68    7.60
   0   2   8  169.88   13.50
  -1   2   8  317.57   11.80
  -1   2   8  298.97   17.70
  -2   2   8    6.90    3.30
  -2   2   8    5.10    5.00
  -3   2   8  127.89    8.30
  -4   2   8  189.28   14.80
  -4   2   8  216.28   12.00
  -5   2   8  170.58   11.70
  -5   2   8  169.48   14.40
  -6   2   8    2.20    4.30
  -6   2   8    3.00    5.40
  -7   2   8  166.48   12.90
  -7   2   8  176.98   15.70
  -8   2   8  181.48   16.40
  -8   2   8  185.88   14.40
  -9   2   8   49.20    8.50
 -10   2   8   -0.20    6.20
 -10   2   8   10.80    6.00
 -11   2   8   25.50    9.90
 -11   2   8   39.30    9.80
   7   2   9   14.70    6.80
   6   2   9   15.70    6.90
   5   2   9   13.90    6.30
   4   2   9    1.10    4.40
   3   2   9   22.90    7.20
   2   2   9   23.20    6.90
   1   2   9    2.60    4.60
   0   2   9   17.00    6.60
  -1   2   9    5.70    5.30
  -1   2   9    0.50    2.60
  -2   2   9    7.40    5.80
  -2   2   9    9.40    3.70
  -3   2   9   37.10    5.60
  -3   2   9   29.50    8.30
  -4   2   9   81.99   11.60
  -4   2   9   97.29    8.70
  -5   2   9   14.20    5.40
  -5   2   9    5.40    5.80
  -6   2   9   32.40    9.40
  -6   2   9   46.20    8.70
  -7   2   9   19.40    8.20
  -7   2   9   25.10    7.30
  -8   2   9    7.60    5.20
  -8   2   9   -2.70    5.80
  -9   2   9   -0.90    5.90
  -9   2   9    2.30    5.20
 -10   2   9  -10.50    5.40
 -10   2   9    9.20    5.60
 -11   2   9   10.30    6.00
 -11   2   9   -5.00    6.50
   6   2  10   -0.50    5.00
   5   2  10   76.79   12.00
   4   2  10   99.89   12.20
   3   2  10    4.50    5.20
   2   2  10   57.29    9.80
   1   2  10  150.28   14.40
   0   2  10   91.39   12.20
  -1   2  10   -2.00    5.40
  -2   2  10  159.28   15.70
  -3   2  10  242.28   12.70
  -3   2  10  247.58   19.00
  -4   2  10   65.69   11.60
  -4   2  10   69.19    7.30
  -5   2  10   15.00    7.90
  -5   2  10   19.90    5.90
  -6   2  10   84.99    9.40
  -7   2  10   52.99   11.80
  -7   2  10   58.29    8.40
  -8   2  10    6.20    5.10
  -8   2  10   -5.20    5.40
  -9   2  10   26.30    8.40
  -9   2  10   21.50    9.20
 -10   2  10   40.50   11.70
 -10   2  10   44.10   10.30
   6   2  11    3.20    5.60
   5   2  11    6.10    6.30
   4   2  11    1.00    5.00
   3   2  11    9.20    6.10
   2   2  11    5.30    5.90
   1   2  11    6.00    6.10
   0   2  11   11.10    6.50
  -1   2  11   43.20   10.50
  -2   2  11   14.70    7.60
  -3   2  11    6.90    7.00
  -4   2  11   11.40    7.50
  -5   2  11   -4.70    5.40
  -6   2  11   18.70    5.60
  -6   2  11    5.10    6.80
  -7   2  11   14.10    5.80
  -7   2  11    2.30    6.80
  -8   2  11    4.80    5.60
  -8   2  11   -1.40    6.70
  -9   2  11   17.80    6.30
  -9   2  11   -2.10    6.90
   5   2  12   12.00    6.90
   4   2  12    4.60    5.80
   3   2  12   44.50   10.60
   2   2  12  104.09   13.70
   1   2  12   19.60    7.70
   0   2  12   32.30    9.90
  -1   2  12   77.39   12.60
  -2   2  12   48.90   11.60
  -3   2  12    0.50    6.10
  -4   2  12   15.20    8.80
  -5   2  12   69.09   14.30
  -6   2  12    8.60    8.20
  -7   2  12   33.90   11.50
  -8   2  12   32.00   11.60
   3   2  13   10.00    6.90
   2   2  13    4.10    6.00
   1   2  13    3.40    6.00
   0   2  13    6.20    7.00
  -1   2  13    0.20    6.40
  -2   2  13    1.90    6.90
  -3   2  13    4.30    7.40
  -4   2  13    0.20    7.30
  -5   2  13    4.30    7.40
  -6   2  13    4.70    8.10
   0   2  14   37.50   11.40
  -1   2  14    3.10    6.80
  -2   2  14   16.50    9.00
  -2  -3  14    3.40    7.50
  -1  -3  14    4.80    7.70
  -6  -3  13   34.80   11.70
  -5  -3  13   30.90   10.90
  -4  -3  13    3.80    7.60
  -3  -3  13   58.89   13.40
  -2  -3  13   42.60   11.40
  -1  -3  13   13.30    8.10
   0  -3  13    5.90    7.00
   1  -3  13   49.20   11.50
   2  -3  13   49.80   11.10
  -8  -3  12   -0.40    7.60
  -7  -3  12    3.20    7.50
  -6  -3  12    2.60    7.40
  -5  -3  12   -0.10    6.60
  -4  -3  12    2.80    6.90
  -3  -3  12   -1.80    5.90
  -2  -3  12    5.60    6.90
  -1  -3  12    0.90    6.10
   0  -3  12   13.40    7.70
   1  -3  12   24.70    8.40
   2  -3  12   11.90    6.50
   3  -3  12    7.50    5.90
  -9  -3  11   25.20    6.30
  -9  -3  11    1.90    7.60
  -8  -3  11   55.09    8.40
  -8  -3  11   33.30   10.80
  -7  -3  11   36.00   10.80
  -7  -3  11   59.39    8.00
  -6  -3  11   20.00    5.50
  -6  -3  11   10.40    7.70
  -5  -3  11    9.30    7.20
  -3  -3  11   60.89   12.30
  -2  -3  11    2.60    6.00
  -1  -3  11  118.19   13.60
   0  -3  11   87.99   12.10
   1  -3  11    7.10    5.40
   2  -3  11    9.00    5.70
   3  -3  11   37.80    8.80
 -10  -3  10   11.00    6.20
 -10  -3  10    0.10    7.10
  -9  -3  10   -3.10    6.30
  -9  -3  10    7.60    5.10
  -8  -3  10    7.70    4.80
  -8  -3  10   -4.10    5.80
  -7  -3  10    4.60    4.70
  -7  -3  10   -5.20    5.30
  -6  -3  10   -2.80    5.10
  -6  -3  10   -3.60    3.70
  -5  -3  10   13.40    7.30
  -5  -3  10   25.80    5.90
  -4  -3  10   62.59   11.00
  -4  -3  10   75.99    7.60
  -3  -3  10   11.20    4.60
  -3  -3  10    9.70    6.80
  -2  -3  10    6.30    6.30
  -1  -3  10   31.40    8.90
   0  -3  10   36.80    9.00
   1  -3  10    3.10    5.10
   2  -3  10   -2.60    4.00
   3  -3  10    3.50    4.70
   4  -3  10    5.40    4.80
 -11  -3   9    2.40    7.00
 -11  -3   9   19.60    6.40
 -10  -3   9   27.90    7.30
 -10  -3   9    9.50    7.80
  -9  -3   9   22.90    8.90
  -9  -3   9   29.60    8.40
  -8  -3   9   42.10    7.30
  -8  -3   9   35.50    9.80
  -7  -3   9    4.20    6.40
  -7  -3   9    5.70    5.00
  -6  -3   9  104.29   12.70
  -6  -3   9  108.59   10.30
  -5  -3   9  154.38   14.60
  -5  -3   9  162.08   11.50
  -4  -3   9   32.70    5.60
  -4  -3   9   28.20    8.40
  -3  -3   9  115.09    8.50
  -3  -3   9  103.79   12.00
  -2  -3   9   55.79    9.40
  -2  -3   9   57.29    5.60
  -1  -3   9  156.38    7.50
  -1  -3   9  145.99   13.10
   0  -3   9   24.40    7.30
   1  -3   9   30.50    7.70
   2  -3   9  202.58   14.50
   3  -3   9   55.49    9.00
   4  -3   9   21.90    6.30
   5  -3   9  110.99   11.60
 -11  -3   8   10.40    5.70
 -11  -3   8   -0.70    6.10
 -10  -3   8   12.10    5.70
 -10  -3   8    0.90    6.20
  -9  -3   8   19.60    7.00
  -9  -3   8   17.10    7.60
  -8  -3   8    4.30    5.70
  -8  -3   8    8.40    5.40
  -7  -3   8   28.50    8.50
  -7  -3   8   41.70    8.30
  -6  -3   8   67.69   10.40
  -6  -3   8   71.19    8.20
   6   3  -8   77.19    9.10
  -5  -3   8    9.00    6.10
  -5  -3   8   18.60    5.80
   5   3  -8   23.30    6.70
  -4  -3   8   -5.10    4.00
  -4  -3   8   -2.80    2.60
   4   3  -8   -3.40    2.80
  -3  -3   8    1.60    4.80
  -3  -3   8    3.00    2.60
   3   3  -8   -0.50    2.90
  -2  -3   8   17.80    4.00
  -2  -3   8   10.00    5.30
  -1  -3   8   95.89   10.90
  -1  -3   8  102.19    6.20
   0  -3   8   42.40    3.40
   0  -3   8   51.49    8.80
   1  -3   8    1.90    4.10
   2  -3   8   26.80    6.50
   3  -3   8   42.60    7.50
   4  -3   8    3.60    2.10
   5  -3   8   58.69    8.80
 -12  -3   7   -1.30    6.50
 -11  -3   7   41.80   10.00
 -11  -3   7   43.90   11.20
 -10  -3   7   95.39   13.00
 -10  -3   7   97.09   11.70
  -9  -3   7    7.40    5.60
  -9  -3   7    6.30    6.40
  -8  -3   7   54.59   10.60
  -8  -3   7   48.00    7.90
   8   3  -7   51.19    8.80
  -7  -3   7   73.99   10.50
  -7  -3   7   80.99    9.10
   7   3  -7   81.09    9.90
  -6  -3   7   80.79    8.60
  -6  -3   7   81.29   10.40
   6   3  -7   85.59    9.50
  -5  -3   7   43.70    8.50
   5   3  -7   44.20    8.30
  -4  -3   7   45.80    8.30
   4   3  -7   34.40    5.70
  -3  -3   7  446.56   20.30
   3   3  -7  416.26   16.90
  -2  -3   7  131.59   10.90
   2   3  -7  115.79    7.60
  -1  -3   7   35.90    7.00
   1   3  -7   32.80    4.10
   0  -3   7  553.34   15.50
   0  -3   7  590.74   15.60
   0  -3   7  591.74   22.70
   1  -3   7  316.47   15.80
   2  -3   7   13.70    4.90
   3  -3   7  108.89    8.90
   4  -3   7  478.65   20.80
   5  -3   7   41.40    7.40
   6  -3   7    9.60    4.30
 -12  -3   6   16.70    7.70
 -12  -3   6    9.80    7.90
 -11  -3   6   35.00    8.90
 -11  -3   6   21.20    8.60
 -10  -3   6    7.40    5.90
 -10  -3   6    2.90    6.10
  -9  -3   6   13.40    6.30
  -9  -3   6    0.90    5.60
   9   3  -6    5.10    6.40
  -8  -3   6   28.60    7.90
  -8  -3   6   35.80    8.40
   8   3  -6   44.90   10.20
  -7  -3   6   -3.60    3.70
   7   3  -6   -6.40    3.70
  -6  -3   6   48.20    8.60
   6   3  -6   41.30    7.10
  -5  -3   6   59.59    8.40
   5   3  -6   56.99    7.40
  -4  -3   6    3.20    3.90
   4   3  -6    4.70    3.40
  -3  -3   6  217.68   12.90
   3   3  -6  204.18   10.90
  -2  -3   6  129.79   10.30
   2   3  -6  118.89    7.60
  -1  -3   6   90.09    5.40
  -1  -3   6   78.19    8.30
   1   3  -6   77.89    5.60
   0  -3   6  160.98    6.40
   0  -3   6  157.88   10.30
   0   3  -6  156.28    6.60
   1  -3   6   46.00    6.20
   2  -3   6   42.30    6.10
   3  -3   6   25.20    5.20
   4  -3   6   54.89    6.90
   5  -3   6   17.60    4.80
  -5   3  -6   12.60    2.90
   6  -3   6    3.20    3.10
   7  -3   6    4.80    3.70
 -12  -3   5   38.00   10.50
 -12  -3   5   37.60   10.40
 -11  -3   5   19.00    8.10
 -11  -3   5   24.70    8.50
 -10  -3   5   -4.90    4.90
 -10  -3   5    5.60    5.10
  -9  -3   5   24.40    7.70
  -9  -3   5   28.70    8.20
   9   3  -5   31.50    9.40
  -8  -3   5  170.48   14.10
  -8  -3   5  177.68   13.50
   8   3  -5  177.48   14.00
  -7  -3   5   32.00    7.50
   7   3  -5   41.50    8.50
  -6  -3   5   30.90    6.90
   6   3  -5   32.10    7.20
  -5  -3   5  508.55   21.00
   5   3  -5  479.85   20.20
  -4  -3   5  649.04   23.70
   4   3  -5  651.53   22.90
  -3  -3   5   28.60    5.40
   3   3  -5   33.30    4.70
  -2  -3   5  769.22   25.00
   2   3  -5  790.72   23.00
  -1  -3   5  989.90   29.10
  -1  -3   5  980.10   25.60
   1   3  -5  966.80   25.70
   0  -3   5  115.79    7.90
   0  -3   5  121.29    5.40
   0   3  -5  118.79    5.40
   1  -3   5   50.29    2.90
   1  -3   5   46.20    5.60
  -1   3  -5   53.79    2.80
   2  -3   5  113.19    7.40
   3  -3   5  479.95   17.80
  -3   3  -5  470.75   11.90
  -3   3  -5  480.85   11.80
   4  -3   5   -0.80    2.10
  -4   3  -5    1.40    1.90
  -4   3  -5    2.50    1.20
   5  -3   5  427.76   17.00
  -5   3  -5  430.36   13.40
  -5   3  -5  409.56   13.40
   6  -3   5  191.38   11.30
  -6   3  -5  190.28    9.20
   7  -3   5   16.50    4.80
  -7   3  -5   18.10    4.50
 -13  -3   4    0.70    7.10
 -12  -3   4    3.10    5.90
 -12  -3   4   -2.80    5.80
 -11  -3   4    7.10    6.50
 -11  -3   4    1.60    5.80
 -10  -3   4   10.30    6.70
 -10  -3   4    6.00    5.90
  10   3  -4   20.20    8.00
  -9  -3   4   -3.80    4.00
  -9  -3   4   -2.00    3.60
   9   3  -4   -1.20    4.30
  -8  -3   4   27.30    7.10
   8   3  -4   38.80    8.80
  -7  -3   4   19.90    5.90
   7   3  -4   28.00    7.10
  -6  -3   4   39.60    7.00
   6   3  -4   43.70    6.50
  -5  -3   4   12.80    4.50
   5   3  -4   15.30    4.80
  -4  -3   4  133.59    9.40
   4   3  -4  131.49    8.90
  -3  -3   4   39.40    5.60
   3   3  -4   30.40    4.40
  -2  -3   4  186.28    9.70
   2   3  -4  193.68    8.90
  -1  -3   4  203.78    9.70
  -1  -3   4  222.98    8.50
   1   3  -4  211.58    8.40
   0  -3   4  277.37   11.20
   0  -3   4  302.57    9.30
   0   3  -4  290.47    9.20
   1  -3   4  121.79    4.70
  -1   3  -4  119.89    4.50
   2  -3   4   19.50    3.70
   2  -3   4   21.40    1.80
  -2   3  -4   19.90    2.10
   3  -3   4   28.10    4.10
  -3   3  -4   24.70    2.60
  -3   3  -4   26.50    2.90
   4  -3   4    1.00    1.90
  -4   3  -4   -1.50    1.30
  -4   3  -4   -0.10    1.80
   5  -3   4   39.10    5.00
  -5   3  -4   41.60    4.30
   6  -3   4    8.30    3.40
  -6   3  -4    4.90    3.50
   7  -3   4    3.50    3.30
  -7   3  -4   -6.90    3.40
   8  -3   4    6.90    4.00
  -8   3  -4    4.50    3.80
  -9   3  -4   27.10    6.50
 -13  -3   3   43.80   11.40
 -13  -3   3   26.20    9.50
 -12  -3   3    0.20    5.70
 -12  -3   3    4.10    5.70
 -11  -3   3   21.60    7.80
 -11  -3   3   32.60    9.30
 -10  -3   3  164.98   14.40
 -10  -3   3  185.08   15.10
  10   3  -3  191.98   15.20
  -9  -3   3   64.69    9.60
  -9  -3   3   61.49    8.80
   9   3  -3   67.29    9.30
  -8  -3   3   12.20    5.40
   8   3  -3   13.60    5.50
  -7  -3   3  491.75   21.30
   7   3  -3  450.75   20.90
  -6  -3   3  410.06   18.20
   6   3  -3  393.06   18.20
  -5  -3   3   33.60    5.80
   5   3  -3   27.70    5.70
  -4  -3   3  369.96   14.90
   4   3  -3  362.06   15.10
  -3  -3   3 1172.08   32.10
   3   3  -3 1153.18   31.80
  -2  -3   3  134.79    6.80
  -2  -3   3  136.79    7.50
   2   3  -3  133.49    7.00
  -1  -3   3    5.50    2.10
  -1  -3   3    6.30    2.00
   1   3  -3    6.60    2.10
   0  -3   3 2346.27   51.89
   0  -3   3 2299.07   53.79
   0   3  -3 2360.16   51.79
   1  -3   3  288.27   10.00
   1  -3   3  291.77    8.60
  -1   3  -3  290.27    9.60
  -1   3  -3  284.37    8.40
   2  -3   3  129.19    6.40
   2  -3   3  131.49    4.90
  -2   3  -3  134.09    6.30
  -2   3  -3  131.59    5.30
   3  -3   3  611.64   16.30
   3  -3   3  617.04   17.70
  -3   3  -3  622.94   16.70
   4  -3   3  742.13   21.20
  -4   3  -3  738.23   20.60
  -4   3  -3  735.63   20.40
   5  -3   3  206.08    9.60
  -5   3  -3  186.38    9.20
   6  -3   3   19.60    4.20
  -6   3  -3   16.90    4.40
   7  -3   3  283.07   13.70
  -7   3  -3  256.07   13.40
   8  -3   3  223.78   13.00
  -8   3  -3  211.28   12.80
  -9   3  -3   37.90    7.60
 -10   3  -3   24.00    7.20
 -11   3  -3   58.69    8.60
 -13  -3   2    0.40    5.00
 -13  -3   2    1.70    5.90
 -12  -3   2    9.50    6.70
 -12  -3   2   11.60    7.20
 -11  -3   2    5.60    5.70
 -11  -3   2    1.80    5.00
 -10  -3   2    1.30    4.60
 -10  -3   2   -0.90    4.50
  10   3  -2    8.30    5.60
  -9  -3   2   10.80    5.80
  -9  -3   2   14.20    5.90
   9   3  -2   16.40    6.60
  -8  -3   2    9.70    5.00
   8   3  -2   20.60    6.20
  -7  -3   2   52.99    7.60
   7   3  -2   54.19    7.30
  -6  -3   2   86.29    8.30
   6   3  -2   88.89    8.30
  -5  -3   2  220.58   11.50
   5   3  -2  206.88   11.50
  -4  -3   2    6.00    2.80
   4   3  -2    6.60    2.90
  -3  -3   2   -0.40    1.60
   3   3  -2   -1.10    1.40
  -2  -3   2  582.54   17.50
  -2  -3   2  612.04   17.60
   2   3  -2  588.04   17.60
  -1  -3   2   11.00    2.40
  -1  -3   2    7.10    2.00
   1   3  -2    9.30    2.20
   0  -3   2  888.61   21.40
   0   3  -2  859.21   21.20
   0   3  -2  863.91   21.20
   1  -3   2   30.10    2.80
   1  -3   2   31.80    2.80
  -1   3  -2   33.80    3.10
  -1   3  -2   33.10    2.50
   2  -3   2  309.07    9.40
   2  -3   2  306.77    9.10
  -2   3  -2  321.37    9.20
  -2   3  -2  310.97    9.60
   3  -3   2  113.39    5.50
   3  -3   2  118.39    5.30
  -3   3  -2  107.19    5.60
  -3   3  -2  109.59    5.20
   4  -3   2   63.39    4.50
  -4   3  -2   61.49    5.00
  -4   3  -2   58.49    4.90
   5  -3   2  169.88    8.40
  -5   3  -2  146.29    8.70
   6  -3   2    5.70    2.70
  -6   3  -2    0.70    3.10
  -7   3  -2   30.80    5.40
  -8   3  -2   89.89    9.20
  -9   3  -2    6.60    5.00
 -10   3  -2    7.20    5.40
 -11   3  -2    5.00    5.70
 -12   3  -2    6.30    6.00
 -13  -3   1    5.70    6.70
 -13  -3   1   19.70    6.80
 -12  -3   1   92.79   12.80
 -12  -3   1   74.49   11.00
 -11  -3   1  104.29   12.50
 -11  -3   1   91.49   11.40
 -10  -3   1   -2.00    4.20
 -10  -3   1    4.20    4.60
  10   3  -1    3.20    5.00
  -9  -3   1  168.28   13.20
  -9  -3   1  160.98   13.20
   9   3  -1  164.78   13.00
   8   3  -1  251.87   15.10
   7   3  -1   52.69    7.00
   6   3  -1   73.99    7.40
   5   3  -1  458.05   18.20
   5   3  -1  451.15   17.60
   4   3  -1  730.03   22.80
   4   3  -1  729.73   23.40
   3   3  -1    2.40    1.70
   3   3  -1    2.20    1.90
  -2  -3   1 1233.78   30.30
   2   3  -1 1198.18   30.30
   2   3  -1 1200.48   30.90
  -1  -3   1  162.98    6.60
  -1  -3   1  167.98    6.60
   1   3  -1  158.68    6.50
   1   3  -1  161.58    6.50
   0  -3   1  757.02   18.80
   0  -3   1  776.32   18.10
   0   3  -1  724.83   18.60
   1  -3   1   28.90    2.70
  -1   3  -1   26.10    2.70
   2  -3   1  260.17    8.50
   2  -3   1  246.78    6.70
  -2   3  -1  250.67    6.80
  -2   3  -1  249.08    8.60
   3  -3   1  959.10   23.10
   3  -3   1  952.80   24.50
  -3   3  -1  934.41   22.90
  -3   3  -1  945.11   24.60
   4  -3   1  119.79    6.10
  -4   3  -1  123.79    7.00
  -5   3  -1  143.29    8.50
  -6   3  -1  182.18   10.60
  -7   3  -1  191.28   11.70
  -8   3  -1   -1.50    3.60
  -8   3  -1   -4.40    2.40
  -9   3  -1   86.49    9.90
  -9   3  -1   83.19    8.30
 -10   3  -1  139.49   11.20
 -10   3  -1  129.19   12.40
 -11   3  -1   14.60    6.80
 -12   3  -1   15.20    7.40
 -13   3  -1   46.00   10.80
 -13  -3   0    9.60    6.60
 -13  -3   0   11.00    6.30
 -12  -3   0   13.30    6.60
 -12  -3   0   11.00    6.20
 -11  -3   0   22.70    7.40
 -11  -3   0   26.00    8.20
 -10  -3   0    5.30    5.40
  -9  -3   0   16.40    6.40
   9   3   0   19.30    6.50
   8   3   0   48.20    6.90
   7   3   0   69.39    7.60
   7   3   0   74.19    8.30
   6   3   0   10.40    3.90
   6   3   0    7.30    3.50
   5   3   0  129.59    8.40
   5   3   0  128.89    9.00
   4   3   0    1.80    2.00
   4   3   0    8.40    2.80
  -3  -3   0  580.24   17.40
   3   3   0  552.04   18.00
   3   3   0  564.74   17.40
  -2  -3   0  504.05   14.60
   2   3   0  484.05   14.50
   2   3   0  471.55   14.90
  -1  -3   0    9.20    1.80
  -1  -3   0    7.80    1.70
   1   3   0    8.50    1.80
   1   3   0    6.90    1.60
   0  -3   0   -0.20    0.60
   0  -3   0    0.40    1.00
   0   3   0   -0.10    0.90
   0   3   0    0.50    0.60
   1  -3   0    8.80    1.80
   1  -3   0    7.40    1.20
  -1   3   0   10.00    1.90
  -1   3   0    6.90    1.20
   2  -3   0  512.65   14.10
  -2   3   0  473.65   13.90
  -2   3   0  476.05   12.10
   3  -3   0  553.44   16.70
  -3   3   0  563.04   15.00
  -3   3   0  584.54   15.60
  -4   3   0    2.50    1.60
  -4   3   0    2.00    2.30
  -5   3   0  128.79    8.30
  -5   3   0  126.59    6.90
  -6   3   0    8.50    3.10
  -6   3   0    7.70    3.70
  -7   3   0   60.19    7.50
  -7   3   0   71.59    6.90
  -8   3   0   53.09    7.20
  -8   3   0   50.69    7.60
  -9   3   0   15.00    5.10
  -9   3   0   15.30    6.30
 -10   3   0    1.00    5.00
 -10   3   0    2.80    3.90
 -11   3   0   17.00    5.90
 -11   3   0   18.00    7.60
 -12   3   0    7.50    6.60
 -13   3   0   10.90    6.60
 -13  -3  -1   32.00    8.80
 -13  -3  -1   48.90   10.60
 -12  -3  -1   16.90    7.30
 -12  -3  -1   13.90    6.90
 -11  -3  -1   24.20    7.70
 -10  -3  -1  136.39   12.60
  -9  -3  -1   87.79    9.60
   9   3   1   95.39    9.20
   9   3   1   80.89   10.30
   8   3   1   -1.50    3.20
   8   3   1   -0.20    3.30
   7   3   1  180.78   11.30
   7   3   1  185.08   12.60
   6   3   1  174.08   10.40
   6   3   1  182.58   11.60
   5   3   1  148.39   10.00
   5   3   1  153.88    8.70
   4   3   1  121.69    8.00
   4   3   1  120.79    7.00
  -3  -3  -1 1010.50   25.90
   3   3   1  975.90   27.60
   3   3   1  937.41   25.50
  -2  -3  -1  256.07    9.10
   2   3   1  290.97   10.60
   2   3   1  248.48    9.00
  -1  -3  -1   26.10    3.10
  -1  -3  -1   28.50    2.70
   1   3   1   28.30    2.60
   1   3   1   25.20    3.10
   0  -3  -1  744.23   18.90
   0  -3  -1  746.43   18.40
   0   3   1  730.83   18.60
   0   3   1  743.83   19.00
   1  -3  -1  155.28    5.90
   1  -3  -1  159.28    6.20
  -1   3   1  154.18    6.20
  -1   3   1  163.88    6.10
   2  -3  -1 1175.18   27.90
   2  -3  -1 1189.58   28.90
  -2   3   1 1143.49   27.90
  -2   3   1 1168.98   29.00
  -3   3   1    1.60    1.90
  -3   3   1    1.00    1.50
  -4   3   1  729.53   22.30
  -4   3   1  732.43   20.60
  -5   3   1  481.75   17.90
  -5   3   1  473.35   16.10
  -6   3   1   67.99    7.10
  -6   3   1   71.19    6.60
  -7   3   1   59.99    7.40
  -7   3   1   50.39    6.70
  -8   3   1  278.47   16.00
  -8   3   1  273.47   14.10
  -9   3   1  155.38   12.70
  -9   3   1  163.38   11.70
 -10   3   1    1.00    4.20
 -10   3   1    4.50    5.20
 -11   3   1   95.99   10.70
 -11   3   1   93.39   11.40
 -12   3   1   77.59   11.40
 -13   3   1   21.40    7.20
 -12  -3  -2    3.70    5.80
 -11  -3  -2    8.10    5.50
 -10  -3  -2    4.90    4.80
  10   3   2    4.30    5.60
  -9  -3  -2    4.50    4.90
   9   3   2    6.20    4.60
   9   3   2    6.40    4.90
   8   3   2   93.29   10.10
   8   3   2   80.59    8.30
   7   3   2   33.00    7.00
   7   3   2   32.40    5.30
   6   3   2    5.60    3.30
   6   3   2    3.80    3.10
   5   3   2  171.38   10.70
   5   3   2  166.98    8.90
  -3  -3  -2  107.99    5.70
   3   3   2  109.19    5.60
   3   3   2   91.99    6.80
  -2  -3  -2  301.37    9.70
   2   3   2  301.67    9.70
   2   3   2  300.97   11.80
  -1  -3  -2   34.80    3.30
   1   3   2   27.40    3.80
   1   3   2   31.50    3.00
   0  -3  -2  890.11   21.50
   0   3   2  879.81   23.80
   1  -3  -2   13.60    2.50
  -1   3   2   11.70    2.70
  -1   3   2   12.80    2.50
   2  -3  -2  591.84   17.00
  -2   3   2  599.64   17.20
  -2   3   2  584.84   17.20
  -3   3   2   -1.20    1.60
  -3   3   2    1.20    1.70
  -4   3   2    7.50    3.10
  -4   3   2    6.70    2.50
  -5   3   2  213.18   10.40
  -5   3   2  210.48   11.40
  -6   3   2   90.19    8.40
  -6   3   2   88.89    7.70
  -7   3   2   55.09    7.40
  -7   3   2   48.50    6.50
  -8   3   2   11.00    5.50
  -8   3   2    8.30    4.30
  -9   3   2   14.30    6.50
  -9   3   2    9.50    4.90
 -10   3   2    1.00    5.10
 -10   3   2   -3.40    4.00
 -11   3   2    1.20    5.20
 -11   3   2   -1.80    4.40
 -12   3   2    2.30    5.50
 -12   3   2    4.90    6.30
 -13   3   2    2.10    6.30
 -11  -3  -3   61.09    8.60
  11   3   3   61.99   11.00
 -10  -3  -3   30.90    7.80
  10   3   3   18.20    7.30
  -9  -3  -3   35.50    6.20
   9   3   3   28.50    7.50
  -8  -3  -3  213.48   13.20
   8   3   3  236.88   15.90
   8   3   3  198.68   11.90
   6   3   3   19.20    4.20
   6   3   3   18.50    5.20
   5   3   3  190.88    9.20
   5   3   3  194.18   11.80
  -4  -3  -3  759.12   21.00
   4   3   3  735.63   24.90
   4   3   3  718.93   20.70
  -3  -3  -3  598.94   16.70
   3   3   3  595.04   16.50
   3   3   3  596.94   20.70
  -2  -3  -3  128.69    5.60
   2   3   3  120.69    7.80
   2   3   3  130.19    5.30
  -1  -3  -3  295.37    8.90
   1   3   3  290.67    9.20
   1   3   3  295.87   12.20
   0  -3  -3 2350.26   51.99
   0   3   3 2349.67   56.69
   0   3   3 2350.36   52.39
   1  -3  -3    7.50    2.00
  -1   3   3    5.20    2.50
  -1   3   3    6.40    2.00
   2  -3  -3  136.89    6.80
  -2   3   3  134.49    7.60
  -2   3   3  137.39    7.00
  -3   3   3 1128.49   30.80
  -3   3   3 1175.98   31.50
  -4   3   3  359.96   14.60
  -4   3   3  363.46   14.30
  -5   3   3   21.30    4.90
  -5   3   3   31.10    5.10
  -6   3   3  413.56   17.10
  -6   3   3  397.06   17.80
  -7   3   3  459.95   19.20
  -7   3   3  454.35   20.40
  -8   3   3    9.20    5.40
  -8   3   3    9.40    5.00
  -9   3   3   59.69    8.60
  -9   3   3   60.59    8.80
 -10   3   3  172.28   13.60
 -10   3   3  159.78   14.10
 -11   3   3   29.60    8.80
 -11   3   3   21.20    7.10
 -12   3   3    5.80    6.40
 -12   3   3    0.20    5.30
 -13   3   3   32.70   10.30
  11   3   4    1.40    5.60
  10   3   4   41.80    9.50
  -9  -3  -4   31.50    7.10
   9   3   4   31.50    8.20
  -8  -3  -4    9.10    4.30
   8   3   4    6.70    4.60
  -7  -3  -4   -5.10    3.70
   7   3   4    9.50    3.30
   7   3   4    3.80    3.80
   6   3   4    5.90    4.10
   6   3   4    8.30    3.10
   5   3   4   41.80    6.80
   5   3   4   36.80    4.10
  -4  -3  -4    1.40    1.70
   4   3   4   -0.40    2.40
   4   3   4   -2.10    1.30
  -3  -3  -4   26.60    3.10
   3   3   4   32.90    5.70
   3   3   4   28.70    2.70
  -2  -3  -4   23.90    2.60
   2   3   4   19.20    2.10
   2   3   4   22.20    4.60
  -1  -3  -4  123.99    4.80
   1   3   4  124.79    5.40
   1   3   4  117.39    8.20
   0  -3  -4  301.17    9.30
   0   3   4  297.27    9.60
   0   3   4  290.57   12.90
   1  -3  -4  210.98    8.00
  -1   3   4  163.78    7.40
  -1   3   4  217.38   10.80
  -2   3   4  184.38    8.40
  -2   3   4  184.38   10.00
  -3   3   4   40.30    5.60
  -3   3   4   33.30    4.50
  -4   3   4  135.39    9.30
  -4   3   4  132.29    8.80
  -5   3   4   14.00    4.60
  -5   3   4   13.40    4.40
  -6   3   4   36.30    6.20
  -6   3   4   41.30    6.80
  -7   3   4   30.90    6.80
  -7   3   4   31.10    6.90
  -8   3   4   27.60    6.70
  -8   3   4   26.30    7.30
  -9   3   4   -2.00    4.10
  -9   3   4   -1.30    4.20
 -10   3   4    7.80    6.30
 -10   3   4    8.30    5.80
 -11   3   4    4.00    5.70
 -11   3   4    4.70    6.40
 -12   3   4    4.70    6.30
 -12   3   4    0.60    5.60
  10   3   5   89.59   12.30
   9   3   5  138.29   13.90
   8   3   5   34.60    8.30
  -7  -3  -5   19.20    4.40
   7   3   5   15.40    5.80
  -6  -3  -5  204.28    9.70
   6   3   5  195.08   14.30
  -5  -3  -5  391.76   13.10
   5   3   5  394.56   13.10
   5   3   5  408.96   19.70
  -4  -3  -5    0.30    1.70
   4   3   5   -2.10    1.30
   4   3   5   -0.20    2.90
  -3  -3  -5  467.05   12.70
   3   3   5  459.95   12.40
   3   3   5  495.65   20.50
  -2  -3  -5  649.24   15.40
   2   3   5  616.14   15.40
   2   3   5  659.53   23.80
  -1  -3  -5   56.09    3.10
   1   3   5   51.89    3.50
   1   3   5   40.90    6.20
   0  -3  -5  120.69    5.40
   0   3   5  110.29    8.90
   0   3   5  115.59    5.70
   1  -3  -5  969.00   25.10
  -1   3   5  908.11   24.90
  -1   3   5 1007.30   30.50
  -1   3   5  975.10   25.30
  -2   3   5  788.72   26.20
  -2   3   5  786.22   22.70
  -3   3   5   32.10    5.90
  -3   3   5   33.10    4.80
  -4   3   5  614.54   21.60
  -4   3   5  639.34   23.40
  -5   3   5  492.25   20.50
  -5   3   5  479.85   19.50
  -6   3   5   25.80    6.30
  -6   3   5   28.30    6.30
  -7   3   5   30.50    7.00
  -7   3   5   30.00    7.10
  -8   3   5  169.88   13.20
  -8   3   5  157.88   12.70
  -9   3   5   34.70    8.70
  -9   3   5   26.30    7.60
 -10   3   5   -1.60    4.60
 -10   3   5    0.30    4.70
 -11   3   5   24.90    8.80
 -11   3   5   24.80    8.00
 -12   3   5   40.80   10.20
 -12   3   5   55.59   12.40
   9   3   6    3.60    5.60
   8   3   6    1.80    4.80
   7   3   6    6.00    4.40
   6   3   6    2.70    4.10
  -5  -3  -6   15.50    2.90
   5   3   6   14.10    5.60
  -4  -3  -6   49.00    2.80
   4   3   6   47.00    8.20
   3   3   6   22.50    6.10
   2   3   6   46.20    7.20
   1   3   6   49.70    7.30
   1   3   6   52.89    3.00
   1   3   6   45.80    3.30
   0   3   6  156.38   11.30
   0   3   6  154.28    7.00
   0   3   6  158.48    6.50
  -1   3   6   84.39    5.70
  -1   3   6   71.49    8.30
  -3   3   6  209.08   10.70
  -3   3   6  196.88   12.90
  -4   3   6    1.20    3.90
  -4   3   6    2.80    3.10
  -5   3   6   58.29    7.00
  -5   3   6   66.09    8.80
  -6   3   6   46.40    7.30
  -6   3   6   46.30    8.60
  -7   3   6   -7.00    3.60
  -7   3   6   -2.40    3.90
  -8   3   6   38.90    8.60
  -8   3   6   35.50    8.60
  -9   3   6    9.60    6.00
  -9   3   6    8.10    5.90
 -10   3   6    5.80    6.00
 -10   3   6   -1.80    5.20
 -11   3   6   23.20    8.50
 -11   3   6   32.60    9.00
 -12   3   6   14.10    7.70
 -12   3   6   17.90    7.10
   9   3   7    4.90    5.40
   8   3   7  101.79   13.00
   7   3   7  160.08   14.70
   6   3   7    3.90    4.60
   5   3   7   36.90    8.50
   4   3   7  448.86   22.40
   3   3   7  299.97   17.70
   2   3   7   13.50    5.30
   1   3   7  313.47   17.00
   1   3   7  295.07    8.40
   0   3   7  587.94   16.20
   0   3   7  584.94   24.40
   0   3   7  566.54   16.50
  -1   3   7   34.50    7.30
  -1   3   7   40.60    4.50
  -2   3   7  116.49   10.90
  -2   3   7  124.29    7.60
  -3   3   7  428.86   16.70
  -3   3   7  450.05   21.10
  -4   3   7   40.70    8.10
  -4   3   7   33.70    5.90
  -5   3   7   40.30    6.40
  -5   3   7   35.00    7.80
  -6   3   7   85.59   10.60
  -6   3   7   89.59    9.40
  -7   3   7   73.19   10.70
  -7   3   7   74.69    9.10
  -8   3   7   55.49    8.40
  -8   3   7   63.69   11.30
  -9   3   7   15.30    6.30
  -9   3   7    5.50    6.40
 -10   3   7   95.79   11.40
 -10   3   7  101.69   13.20
 -11   3   7   58.09   11.90
 -11   3   7   39.50   10.70
 -12   3   7   -7.70    5.90
   8   3   8    8.60    6.00
   7   3   8    8.30    6.00
   6   3   8    8.90    5.60
   5   3   8   57.29    9.70
   4   3   8   24.00    7.20
   3   3   8   30.30    7.40
   2   3   8   22.20    6.50
   1   3   8    4.70    4.70
   0   3   8   38.10    4.20
   0   3   8   47.10    8.80
  -1   3   8   99.89    6.60
  -1   3   8  105.29   11.30
  -2   3   8   13.30    6.10
  -2   3   8   17.30    4.10
  -3   3   8    2.20    1.60
  -3   3   8   -0.20    4.50
  -4   3   8   -4.40    4.10
  -4   3   8   -2.30    3.20
  -5   3   8   16.40    5.70
  -5   3   8   17.20    6.70
  -6   3   8   66.09    8.30
  -6   3   8   74.59   11.20
  -7   3   8   49.80    9.60
  -7   3   8   34.10    9.00
  -8   3   8    8.00    6.70
  -8   3   8    2.90    5.20
  -9   3   8   15.80    6.40
  -9   3   8   10.90    7.50
 -10   3   8    8.40    5.50
 -10   3   8    2.30    6.80
 -11   3   8    2.50    5.20
 -11   3   8   -4.40    6.40
   8   3   9   28.80    9.10
   7   3   9    1.70    5.20
   6   3   9   94.99   12.60
   5   3   9  116.69   13.30
   4   3   9   30.00    8.40
   3   3   9   64.09   10.00
   2   3   9  209.88   15.80
   1   3   9   41.30    8.90
   0   3   9   30.50    8.30
  -1   3   9  139.69   13.80
  -1   3   9  164.48    8.40
  -2   3   9   53.39   10.00
  -2   3   9   59.99    6.10
  -3   3   9  119.79    9.00
  -3   3   9  119.09   13.00
  -4   3   9   34.50    6.80
  -4   3   9   27.30    8.20
  -5   3   9  173.48   15.60
  -5   3   9  158.28   11.70
  -6   3   9  104.59   10.20
  -6   3   9   94.29   12.70
  -7   3   9   12.30    6.00
  -7   3   9    1.70    6.20
  -8   3   9   45.70    9.20
  -8   3   9   42.80   10.70
  -9   3   9   28.60    8.60
  -9   3   9   26.30    9.60
 -10   3   9   22.00    7.50
 -10   3   9   11.10    8.30
 -11   3   9    6.00    6.00
 -11   3   9   -2.20    6.80
   7   3  10    3.00    5.40
   6   3  10    5.10    6.20
   5   3  10    4.10    5.60
   4   3  10   10.90    6.50
   3   3  10    6.10    5.60
   2   3  10    2.70    5.10
   1   3  10    4.30    5.60
   0   3  10   29.10    8.70
  -1   3  10   21.80    7.90
  -2   3  10    6.10    6.60
  -3   3  10   11.30    4.90
  -3   3  10    5.90    6.50
  -4   3  10   67.29   11.60
  -4   3  10   65.09    6.80
  -5   3  10   26.40    6.50
  -5   3  10   14.00    7.50
  -6   3  10    0.30    6.00
  -6   3  10   -0.20    4.50
  -7   3  10   -3.30    5.70
  -7   3  10    3.50    4.50
  -8   3  10   -0.80    6.30
  -8   3  10    7.70    5.30
  -9   3  10    1.70    5.40
  -9   3  10   -1.40    6.70
 -10   3  10   -1.60    6.80
 -10   3  10   10.30    6.00
   6   3  11   19.50    8.10
   5   3  11    4.50    5.60
   4   3  11   58.09   12.00
   3   3  11   43.10   10.70
   2   3  11    6.40    6.10
   1   3  11    6.60    6.30
   0   3  11   77.19   11.90
  -1   3  11  122.59   14.40
  -2   3  11    4.30    6.40
  -3   3  11   60.49   12.10
  -4   3  11   87.39   13.00
  -5   3  11   17.00    4.30
  -5   3  11    5.50    7.20
  -6   3  11    6.90    7.10
  -6   3  11   17.00    5.70
  -7   3  11   44.60   11.40
  -7   3  11   59.09    8.40
  -8   3  11   35.00   11.00
  -8   3  11   51.29    8.60
  -9   3  11    7.40    4.70
  -9   3  11   -4.20    6.30
   5   3  12    6.60    6.20
   4   3  12    2.30    5.60
   3   3  12    2.20    5.40
   2   3  12   10.90    6.90
   1   3  12   32.00    9.50
   0   3  12   12.20    7.10
  -1   3  12    5.80    6.60
  -2   3  12    0.70    6.00
  -3   3  12    0.50    6.20
  -4   3  12    7.50    7.30
  -5   3  12    1.80    6.80
  -6   3  12    0.90    6.90
  -7   3  12    4.40    7.70
  -8   3  12    6.10    8.30
   3   3  13    5.00    6.00
   2   3  13   48.50   11.80
   1   3  13   40.80   10.70
   0   3  13    2.20    6.50
  -1   3  13   10.70    8.10
  -2   3  13   42.60   11.50
  -3   3  13   75.99   15.30
  -4   3  13    3.90    7.20
  -5   3  13   36.40   11.70
  -6   3  13   24.50   10.70
  -1   3  14    7.20    7.50
  -2   3  14    7.30    7.90
  -6  -4  13    0.40    7.50
  -5  -4  13    4.50    8.00
  -4  -4  13    3.20    7.70
  -3  -4  13    2.10    7.10
  -2  -4  13    3.70    7.40
  -1  -4  13    0.10    6.50
   0  -4  13    2.30    6.20
   1  -4  13    2.30    5.60
  -8  -4  12   21.70   10.10
  -7  -4  12    6.20    7.90
  -6  -4  12    9.30    8.30
  -5  -4  12   93.09   14.10
  -4  -4  12   27.10    9.70
  -3  -4  12   -6.80    5.40
  -2  -4  12   20.00    8.70
  -1  -4  12   73.99   12.70
   0  -4  12   18.80    7.80
   1  -4  12   18.90    7.60
   2  -4  12   62.69   10.80
  -9  -4  11   -1.00    6.80
  -9  -4  11   19.70    5.60
  -8  -4  11   -1.00    7.10
  -8  -4  11   11.40    5.90
  -7  -4  11   12.10    5.10
  -7  -4  11    1.10    6.80
  -6  -4  11    5.30    4.00
  -6  -4  11   -2.90    5.80
  -5  -4  11    0.70    6.20
  -4  -4  11    3.70    6.30
  -3  -4  11   10.10    7.20
  -2  -4  11   65.29   12.20
  -1  -4  11   21.70    7.90
   0  -4  11    4.70    5.40
   1  -4  11   15.10    6.50
   2  -4  11   26.60    7.50
   3  -4  11   10.20    5.60
 -10  -4  10   52.39    8.80
 -10  -4  10   38.80   11.70
  -9  -4  10   28.70    7.80
  -9  -4  10   14.20    8.50
  -8  -4  10   13.00    5.70
  -8  -4  10    2.30    6.90
  -7  -4  10   40.90    7.00
  -7  -4  10   26.80    9.50
  -6  -4  10   57.49   11.80
  -6  -4  10   68.99    8.30
  -5  -4  10    1.30    6.00
  -5  -4  10   12.90    4.80
  -4  -4  10   28.50    8.80
  -4  -4  10   34.30    5.50
  -3  -4  10   95.09    8.10
  -3  -4  10   87.49   11.90
  -2  -4  10   30.30    8.40
  -1  -4  10   20.80    7.80
   0  -4  10   21.80    7.40
   1  -4  10   49.00    9.60
   2  -4  10   37.30    8.30
   3  -4  10   -2.40    3.80
   4  -4  10    7.30    3.40
 -10  -4   9    0.00    6.40
 -10  -4   9   11.90    4.80
  -9  -4   9    3.60    4.90
  -9  -4   9   -2.50    5.70
  -8  -4   9    6.40    6.50
  -8  -4   9   13.70    5.70
  -7  -4   9   25.00    8.60
  -7  -4   9   30.90    7.70
  -6  -4   9   18.50    6.30
  -6  -4   9   13.80    7.20
  -5  -4   9   -0.10    5.40
  -5  -4   9   -4.90    3.30
   5   4  -9   -3.70    3.70
  -4  -4   9   40.20    9.20
  -4  -4   9   38.70    6.10
   4   4  -9   41.50    6.70
  -3  -4   9   42.20    9.20
  -3  -4   9   46.80    6.10
  -2  -4   9   25.80    4.30
  -2  -4   9   23.20    7.30
  -1  -4   9    3.20    2.10
  -1  -4   9   -2.30    4.40
   0  -4   9   10.90    6.10
   1  -4   9    2.60    4.80
   2  -4   9   21.60    6.60
   3  -4   9   11.60    5.40
   4  -4   9   -3.20    3.50
 -11  -4   8   12.20    6.50
 -11  -4   8    6.30    7.30
 -10  -4   8    4.20    6.60
 -10  -4   8   18.00    6.40
  -9  -4   8   15.20    6.50
  -9  -4   8    8.00    6.70
  -8  -4   8   78.99   11.50
  -8  -4   8   81.59    9.80
   8   4  -8   88.59   10.70
  -7  -4   8   32.30    8.70
  -7  -4   8   40.00    8.40
   7   4  -8   38.30    9.10
  -6  -4   8   25.90    6.50
  -6  -4   8   17.60    7.10
   6   4  -8   28.30    7.50
  -5  -4   8   75.79   10.40
   5   4  -8   73.29    8.40
  -4  -4   8   12.40    6.10
   4   4  -8   21.00    6.20
  -3  -4   8   38.70    8.50
   3   4  -8   29.90    5.20
  -2  -4   8   -1.00    4.30
   2   4  -8    3.00    3.10
  -1  -4   8  162.38   12.70
   1   4  -8  168.18    8.50
   0  -4   8  294.17   16.50
   0  -4   8  316.57   10.10
   1  -4   8   11.50    5.00
   2  -4   8   74.19    8.80
   4  -4   8  116.69   10.80
   5  -4   8   13.60    5.10
 -12  -4   7    2.20    7.00
 -11  -4   7    2.80    5.20
 -11  -4   7    3.00    6.60
 -10  -4   7    2.30    5.60
 -10  -4   7    1.70    5.90
  -9  -4   7   42.80   10.00
  -9  -4   7   53.69    8.70
   9   4  -7   56.69   11.60
  -8  -4   7   12.40    6.80
  -8  -4   7   11.10    5.80
   8   4  -7   14.30    7.50
  -7  -4   7   11.80    6.30
   7   4  -7    7.50    6.00
  -6  -4   7   12.30    6.10
   6   4  -7   17.60    6.60
  -5  -4   7   57.59    9.10
   5   4  -7   57.49    9.50
  -4  -4   7   14.00    5.60
   4   4  -7   10.80    4.50
  -3  -4   7   54.99    8.50
   3   4  -7   59.19    6.50
  -2  -4   7   97.89    9.60
   2   4  -7   97.59    7.10
  -1  -4   7   25.10    5.90
   1   4  -7   20.80    3.60
   0  -4   7   39.20    6.90
   0  -4   7   50.39    3.90
   0   4  -7   36.90    3.70
   1  -4   7   77.09    8.50
   2  -4   7  107.89    9.00
   3  -4   7  144.19   10.70
   4  -4   7   17.50    5.10
   5  -4   7   39.20    6.70
   6  -4   7   20.10    5.30
 -12  -4   6   34.00    9.20
 -12  -4   6   17.80    9.20
 -11  -4   6    2.10    6.40
 -11  -4   6   13.50    6.60
 -10  -4   6   52.09   11.10
 -10  -4   6   51.49    8.80
  -9  -4   6   23.50    8.10
  -9  -4   6   21.30    7.50
   9   4  -6   29.50    9.30
  -8  -4   6    2.60    5.10
   8   4  -6    1.00    5.50
  -7  -4   6    8.30    5.40
   7   4  -6    5.60    5.30
  -6  -4   6  243.58   15.60
   6   4  -6  238.68   14.80
  -5  -4   6  235.68   14.70
   5   4  -6  234.08   13.80
  -4  -4   6   15.40    5.20
   4   4  -6   15.90    4.70
  -3  -4   6  253.47   13.90
   3   4  -6  238.48   12.10
  -2  -4   6  945.31   30.00
   2   4  -6  899.31   26.60
  -1  -4   6  328.77   15.30
   1   4  -6  315.17   11.90
   0  -4   6  124.99    9.20
   0  -4   6  123.79    6.00
   0   4  -6  124.39    6.10
   1  -4   6  776.22   25.20
   1  -4   6  753.72   18.90
  -1   4  -6  784.12   18.90
   2  -4   6  221.18   11.50
   3  -4   6    9.60    3.80
   4  -4   6  215.38   11.90
  -4   4  -6  206.28    6.40
   5  -4   6  442.26   18.00
  -5   4  -6  422.76   12.90
   6  -4   6  103.59    8.70
 -12  -4   5    0.40    6.40
 -12  -4   5    0.60    5.50
 -11  -4   5   17.80    7.60
 -11  -4   5   11.90    7.70
 -10  -4   5   26.20    8.60
 -10  -4   5   29.90    8.20
  10   4  -5   35.00    9.80
  -9  -4   5   18.30    7.20
  -9  -4   5   11.40    6.40
   9   4  -5   17.30    7.70
  -8  -4   5   44.20    9.00
   8   4  -5   50.89   10.20
  -7  -4   5   39.80    8.20
   7   4  -5   42.50    8.50
  -6  -4   5   -2.30    3.40
   6   4  -5   -1.40    3.40
  -5  -4   5  107.09    9.90
   5   4  -5  109.69    9.20
  -4  -4   5  135.29   10.20
   4   4  -5  136.29    9.40
  -3  -4   5  113.89    8.90
   3   4  -5  116.59    7.90
  -2  -4   5  380.16   15.70
   2   4  -5  368.66   14.10
  -1  -4   5   93.59    5.60
  -1  -4   5   85.29    7.20
   1   4  -5   78.39    5.50
   0  -4   5  158.58    9.20
   0  -4   5  162.98    6.90
   0   4  -5  152.48    6.70
   1  -4   5  459.05   12.90
  -1   4  -5  475.65   12.70
   2  -4   5   31.40    2.40
   2  -4   5   26.00    4.50
  -2   4  -5   30.20    2.40
   3  -4   5    2.30    2.60
  -3   4  -5    4.40    1.40
  -3   4  -5    6.30    1.90
   4  -4   5   19.90    4.10
  -4   4  -5   23.70    2.80
  -4   4  -5   27.70    3.50
   5  -4   5   44.60    5.60
  -5   4  -5   50.79    4.20
   6  -4   5   17.40    4.20
  -6   4  -5   22.40    4.70
   7  -4   5   21.60    5.00
  -7   4  -5   21.20    4.70
 -12  -4   4   26.10    8.90
 -12  -4   4   22.40    8.90
 -11  -4   4   73.49   11.70
 -11  -4   4   72.29   10.70
 -10  -4   4   65.39   10.60
 -10  -4   4   64.99    9.80
  10   4  -4   74.79   10.30
  -9  -4   4    0.70    4.60
   9   4  -4    3.80    5.40
  -8  -4   4  255.27   16.40
   8   4  -4  257.77   16.50
  -7  -4   4  386.56   19.30
   7   4  -4  398.16   19.90
  -6  -4   4  168.08   11.90
   6   4  -4  166.88   11.80
  -5  -4   4  198.88   12.30
   5   4  -4  189.68   11.70
  -4  -4   4  805.22   26.50
   4   4  -4  813.02   26.30
  -3  -4   4  500.95   18.30
   3   4  -4  470.05   17.40
  -2  -4   4    0.20    2.20
   2   4  -4   -1.50    1.70
  -1  -4   4 1050.79   29.10
  -1  -4   4 1086.49   27.70
   1   4  -4 1054.39   27.50
   0  -4   4 1265.47   30.70
   0  -4   4 1278.77   32.80
   0   4  -4 1245.78   30.40
   1  -4   4   78.69    4.40
   1  -4   4   75.99    5.60
  -1   4  -4   80.59    4.10
   2  -4   4  749.82   18.60
   2  -4   4  748.43   21.70
  -2   4  -4  768.82   19.30
   3  -4   4  874.21   24.10
   3  -4   4  839.92   21.20
  -3   4  -4  852.71   21.90
   4  -4   4  258.37   10.70
  -4   4  -4  239.48    9.30
  -4   4  -4  256.07    9.70
   5  -4   4   65.29    5.70
  -5   4  -4   69.59    5.60
   6  -4   4  193.98   10.40
  -6   4  -4  189.48    9.90
   7  -4   4  146.69    9.70
  -7   4  -4  111.49    8.90
  -8   4  -4   32.90    5.80
  -9   4  -4   22.80    6.50
 -13  -4   3    5.80    7.00
 -13  -4   3   12.00    7.40
 -12  -4   3   14.00    7.30
 -12  -4   3   10.10    7.60
 -11  -4   3   -0.10    5.20
 -11  -4   3    5.30    5.60
 -10  -4   3   16.70    7.20
 -10  -4   3   11.30    6.30
  10   4  -3   19.80    7.20
  -9  -4   3   40.10    8.60
   9   4  -3   46.60    9.80
  -8  -4   3    9.30    5.20
   8   4  -3   10.00    5.10
  -7  -4   3   58.19    8.40
   7   4  -3   58.79    7.70
  -6  -4   3    1.00    3.40
   6   4  -3    1.60    3.10
  -5  -4   3  308.17   14.80
   5   4  -3  309.37   14.90
  -4  -4   3  466.25   17.80
   4   4  -3  469.35   18.00
  -3  -4   3  284.97   12.40
   3   4  -3  286.97   12.30
  -2  -4   3   -0.40    1.80
   2   4  -3   -0.80    1.50
  -1  -4   3  237.78    9.00
  -1  -4   3  210.28    9.10
   1   4  -3  213.58    8.60
   0  -4   3   12.40    2.50
   0   4  -3   10.50    2.30
   1  -4   3    0.30    1.40
   1  -4   3    2.30    1.50
  -1   4  -3    1.50    1.50
  -1   4  -3    0.60    1.30
   2  -4   3   54.19    3.40
   2  -4   3   46.70    3.80
  -2   4  -3   51.69    3.80
  -2   4  -3   49.30    3.80
   3  -4   3   90.39    4.70
   3  -4   3   89.69    5.00
  -3   4  -3   93.69    5.20
  -3   4  -3   87.09    5.10
   4  -4   3  207.88    8.50
  -4   4  -3  201.38    8.90
  -4   4  -3  207.18    8.90
   5  -4   3   16.70    3.30
  -5   4  -3   20.30    4.20
   6  -4   3   82.29    6.50
  -6   4  -3   92.09    7.20
   7  -4   3   37.00    5.60
  -7   4  -3   27.00    6.50
  -8   4  -3   -0.10    4.40
  -9   4  -3    9.30    5.10
 -10   4  -3   18.70    6.60
 -13  -4   2   47.00   11.50
 -13  -4   2   58.49   10.20
 -12  -4   2   66.79   11.40
 -12  -4   2   61.19   10.40
 -11  -4   2    8.60    5.70
 -11  -4   2    5.70    6.10
 -10  -4   2   53.89   10.40
 -10  -4   2   57.99   11.10
  10   4  -2   58.39    9.10
  -9  -4   2  218.58   15.60
   9   4  -2  209.08   15.10
  -8  -4   2  111.09   10.90
   8   4  -2   96.99    9.70
  -7  -4   2   42.00    7.30
   7   4  -2   41.20    6.70
  -6  -4   2  734.73   25.90
   6   4  -2  711.43   26.00
   5   4  -2  385.06   16.70
   4   4  -2   75.59    6.60
   3   4  -2  526.35   17.70
   2   4  -2 2960.50   67.89
  -1  -4   2   12.90    2.40
  -1  -4   2   17.50    3.00
   1   4  -2   13.30    2.70
   0  -4   2  201.78    7.00
   0  -4   2  209.78    7.90
   0   4  -2  199.28    7.60
   0   4  -2  198.18    6.90
   1  -4   2 1370.96   30.80
   1  -4   2 1366.16   32.20
  -1   4  -2 1331.47   32.30
  -1   4  -2 1369.06   30.60
   2  -4   2  134.39    4.70
   2  -4   2  138.09    5.90
  -2   4  -2  143.79    4.80
  -2   4  -2  136.59    6.20
   3  -4   2   15.00    2.40
   3  -4   2   11.10    1.80
  -3   4  -2   12.20    2.20
  -3   4  -2   15.80    3.10
   4  -4   2    5.80    1.80
  -4   4  -2   -0.40    1.90
  -4   4  -2    0.60    1.30
   5  -4   2  263.57   10.10
  -5   4  -2  234.38   11.10
  -6   4  -2  167.18   10.00
  -7   4  -2    3.90    3.80
  -8   4  -2  118.09   10.20
  -9   4  -2   69.59    7.40
  -9   4  -2   63.59    8.60
 -10   4  -2   25.00    7.50
 -11   4  -2   18.90    7.10
 -12   4  -2   53.19   10.60
 -13  -4   1   18.60    6.60
 -13  -4   1    7.20    7.00
 -12  -4   1    6.50    6.40
 -12  -4   1    8.70    6.80
 -11  -4   1    9.10    6.20
 -11  -4   1    7.70    6.30
 -10  -4   1   39.90    9.40
 -10  -4   1   46.50    9.70
  10   4  -1   45.30   10.10
  -9  -4   1  107.69   11.40
   9   4  -1  111.09   10.90
   8   4  -1   38.60    8.20
   7   4  -1   -2.40    2.90
   6   4  -1  154.58   10.50
   5   4  -1   36.90    5.70
   5   4  -1   30.20    4.90
   4   4  -1    3.60    2.50
   4   4  -1    6.50    2.70
   3   4  -1   24.70    3.50
   3   4  -1   22.30    3.70
  -2  -4   1  256.57   10.00
   2   4  -1  241.58   10.00
  -1  -4   1 1720.03   40.10
  -1  -4   1 1715.43   40.10
   1   4  -1 1704.83   40.20
   1   4  -1 1641.44   39.80
   0  -4   1   34.60    2.50
   0  -4   1   33.10    3.40
   0   4  -1   36.60    2.60
   0   4  -1   32.50    3.30
   1  -4   1 1660.13   37.10
   1  -4   1 1725.03   39.10
   1  -4   1 1664.53   37.30
  -1   4  -1 1692.23   39.20
   2  -4   1    0.70    1.40
  -2   4  -1    2.00    1.80
   3  -4   1    3.30    1.70
  -3   4  -1    2.10    2.10
  -3   4  -1    2.10    1.00
  -4   4  -1  234.88   10.10
  -4   4  -1  232.68    8.30
  -5   4  -1  275.17   12.20
  -6   4  -1   12.60    3.10
  -6   4  -1   17.00    4.90
  -7   4  -1   11.80    4.90
  -7   4  -1   13.40    3.70
  -8   4  -1   25.80    5.20
  -8   4  -1   28.70    6.70
  -9   4  -1   -1.80    4.20
  -9   4  -1   -0.50    3.00
 -10   4  -1   19.20    5.40
 -10   4  -1   11.40    6.70
 -11   4  -1   27.10    8.30
 -12   4  -1    0.10    5.90
 -13  -4   0   17.60    8.00
 -13  -4   0   21.90    7.50
 -12  -4   0   25.50    7.90
 -12  -4   0   24.30    8.40
 -11  -4   0  111.19   12.90
 -11  -4   0   96.59   11.40
 -10  -4   0   69.69    9.50
  10   4   0   72.69    9.00
   9   4   0    3.60    4.20
   8   4   0  211.48   13.70
   8   4   0  223.58   15.20
   7   4   0  326.57   16.50
   7   4   0  350.86   18.00
   6   4   0   71.19    7.10
   6   4   0   74.79    7.90
   5   4   0   96.79    8.10
   5   4   0  106.59    7.70
   4   4   0  446.16   17.10
   4   4   0  454.95   16.20
   3   4   0  312.67   12.70
   3   4   0  316.07   12.00
  -2  -4   0   73.39    5.00
   2   4   0   66.39    4.90
   2   4   0   63.19    4.60
  -1  -4   0   31.00    3.30
  -1  -4   0   25.30    2.90
   1   4   0   29.90    3.20
   1   4   0   28.10    3.00
   0  -4   0  483.95   13.90
   0  -4   0  478.05   12.70
   0   4   0  481.15   12.80
   0   4   0  472.35   14.00
   1  -4   0   32.90    3.20
   1  -4   0   32.00    2.40
  -1   4   0   32.10    3.30
  -1   4   0   28.30    2.10
   2  -4   0   72.39    3.10
   2  -4   0   70.39    4.60
  -2   4   0   71.79    3.30
  -2   4   0   73.19    4.80
  -3   4   0  318.07   11.60
  -3   4   0  322.27    9.80
  -3   4   0  310.77    9.30
  -4   4   0  455.75   15.80
  -4   4   0  441.06   13.30
  -5   4   0   98.69    6.10
  -5   4   0   99.69    7.40
  -6   4   0   83.69    7.80
  -6   4   0   75.39    6.00
  -7   4   0  348.27   14.40
  -7   4   0  346.77   16.80
  -8   4   0  232.78   14.40
  -8   4   0  222.38   12.00
  -9   4   0   -2.10    4.30
  -9   4   0    0.90    3.70
 -10   4   0   68.19    8.40
 -10   4   0   66.99    9.60
 -11   4   0   96.49   11.60
 -12   4   0   26.10    8.30
 -13   4   0   13.30    7.20
 -12  -4  -1    9.30    5.50
 -12  -4  -1    5.60    6.00
 -11  -4  -1   32.40    8.30
 -10  -4  -1   18.10    7.10
  10   4   1   30.80    7.70
   9   4   1    4.00    4.50
   9   4   1    3.70    4.10
   8   4   1   19.60    6.20
   8   4   1   25.40    6.40
   7   4   1    6.50    4.30
   7   4   1   11.60    4.60
   6   4   1   13.10    4.50
   6   4   1   20.30    5.10
   5   4   1  272.67   12.40
   5   4   1  273.17   13.90
   4   4   1  240.98   11.90
   4   4   1  241.78   10.70
  -3  -4  -1    6.60    2.20
   3   4   1    2.70    1.80
   3   4   1    2.30    2.00
  -2  -4  -1    2.20    1.80
   2   4   1   -0.60    1.40
   2   4   1    0.40    1.40
  -1  -4  -1 1731.83   39.90
   1   4   1 1690.13   41.10
   1   4   1 1693.53   39.90
   0  -4  -1   34.20    3.30
   0  -4  -1   29.70    3.20
   0   4   1   36.00    3.50
   0   4   1   28.30    3.20
   1  -4  -1 1704.63   40.20
   1  -4  -1 1728.63   40.10
  -1   4   1 1788.62   40.40
  -1   4   1 1700.23   40.40
   2  -4  -1  230.38    8.00
   2  -4  -1  241.48    9.10
  -2   4   1  243.18    8.30
  -2   4   1  242.58    9.30
  -3   4   1   25.00    3.20
  -3   4   1   28.30    3.70
  -4   4   1    6.80    2.30
  -4   4   1    5.70    2.90
  -5   4   1   28.00    5.50
  -5   4   1   32.20    4.50
  -6   4   1  148.59   10.20
  -6   4   1  156.68    9.00
  -7   4   1    2.30    4.00
  -7   4   1   -0.60    3.00
  -8   4   1   29.80    7.60
  -8   4   1   26.50    5.70
  -9   4   1  100.79    9.50
  -9   4   1  104.49   11.00
 -10   4   1   33.80    7.20
 -10   4   1   37.60    8.90
 -11   4   1    2.50    4.60
 -11   4   1    4.10    5.90
 -12   4   1    5.70    6.50
 -13   4   1   13.80    6.80
 -12  -4  -2   47.20    9.90
 -11  -4  -2   18.80    6.70
 -10  -4  -2   22.90    6.80
  10   4   2   19.80    7.40
  -9  -4  -2   76.19    8.90
   9   4   2   73.49   10.40
   9   4   2   76.79    8.40
   8   4   2  118.39    9.50
   8   4   2  111.79   11.20
   7   4   2    3.80    4.10
   7   4   2   10.70    4.10
   6   4   2  161.68   11.50
   6   4   2  150.28    9.30
   5   4   2  259.87   13.70
   5   4   2  244.88   11.40
   4   4   2   -1.20    1.30
   4   4   2    0.20    2.10
  -3  -4  -2   18.20    3.20
   3   4   2   10.50    3.20
   3   4   2    9.90    1.10
  -2  -4  -2  134.19    6.30
   2   4   2  138.79    7.90
  -1  -4  -2 1413.96   32.70
   1   4   2 1317.07   34.80
   0  -4  -2  198.18    7.50
   0   4   2  199.88    8.80
   0   4   2  199.68    7.80
   1  -4  -2   18.00    2.90
  -1   4   2   19.60    3.30
  -1   4   2   16.70    3.20
   2  -4  -2 2835.52   65.09
  -2   4   2 2867.81   65.29
  -2   4   2 2890.21   65.79
  -3   4   2  547.35   17.50
  -3   4   2  529.15   16.50
  -4   4   2   71.69    6.30
  -4   4   2   80.69    6.00
  -5   4   2  382.66   16.30
  -5   4   2  421.16   15.30
  -6   4   2  741.63   23.80
  -6   4   2  738.03   25.90
  -7   4   2   42.00    6.60
  -7   4   2   44.90    7.10
  -8   4   2  102.09   10.30
  -8   4   2  102.89    9.40
  -9   4   2  213.58   13.50
  -9   4   2  199.18   14.90
 -10   4   2   52.49   10.50
 -10   4   2   47.30    8.70
 -11   4   2    9.00    6.20
 -11   4   2   -1.70    4.50
 -12   4   2   58.09   12.10
 -13   4   2   57.69   12.60
 -11  -4  -3    9.60    4.90
  11   4   3    3.80    5.60
 -10  -4  -3   28.90    7.60
  10   4   3   19.50    7.60
  -9  -4  -3   16.50    5.50
   9   4   3   22.50    5.40
   9   4   3   14.60    6.50
   8   4   3    6.90    4.80
   8   4   3    7.10    4.10
   7   4   3   31.50    3.50
   7   4   3   30.20    7.00
   6   4   3   45.70    4.30
   5   4   3   17.60    5.00
   5   4   3   22.20    4.30
   4   4   3  201.28   11.70
   4   4   3  193.98    8.70
  -3  -4  -3   85.89    5.40
   3   4   3   90.49    7.50
   3   4   3   88.59    5.10
  -2  -4  -3   46.20    3.90
   2   4   3   45.30    5.30
   2   4   3   49.20    3.60
  -1  -4  -3    0.90    1.50
   1   4   3    1.00    2.00
   1   4   3    0.00    1.50
   0  -4  -3   13.90    2.40
   0   4   3   12.40    2.60
   0   4   3   10.30    3.00
   1  -4  -3  228.28    8.60
  -1   4   3  223.68    8.80
  -1   4   3  220.58   10.30
  -2   4   3    0.10    1.70
  -2   4   3    0.00    1.90
  -3   4   3  274.47   11.90
  -3   4   3  291.27   12.00
  -4   4   3  487.05   17.80
  -4   4   3  475.65   17.30
  -5   4   3  328.07   14.90
  -5   4   3  306.47   13.70
  -6   4   3    0.30    3.00
  -6   4   3   -1.00    3.10
  -7   4   3   52.19    7.70
  -7   4   3   48.70    7.60
  -8   4   3    9.50    5.30
  -8   4   3    8.80    4.50
  -9   4   3   31.20    7.20
  -9   4   3   43.80    9.30
 -10   4   3   13.30    6.60
 -10   4   3   13.70    6.00
 -11   4   3    5.70    5.30
 -11   4   3   -2.60    4.50
 -12   4   3    2.80    5.60
 -12   4   3   21.70    8.20
 -13   4   3   10.30    7.90
  11   4   4   29.60    9.20
  10   4   4   78.69   11.80
  -9  -4  -4   23.30    6.20
   9   4   4   28.50    8.30
  -8  -4  -4   42.00    6.10
   8   4   4   36.40    5.60
   8   4   4   29.80    7.60
   7   4   4  136.29    8.80
   7   4   4  146.49   12.40
   6   4   4  188.18   13.70
   6   4   4  187.28    9.70
   5   4   4   63.49    5.20
   5   4   4   64.29    8.10
  -4  -4  -4  237.18    9.60
   4   4   4  238.98    9.40
   4   4   4  249.38   13.90
  -3  -4  -4  847.52   21.90
   3   4   4  802.82   21.40
   3   4   4  834.32   27.80
  -2  -4  -4  744.13   19.30
   2   4   4  725.63   19.00
   2   4   4  744.33   24.90
  -1  -4  -4   88.29    4.60
   1   4   4   80.99    7.20
   1   4   4   81.19    4.90
   0  -4  -4 1258.37   30.50
   0   4   4 1305.27   36.10
   0   4   4 1249.57   31.10
   1  -4  -4 1036.70   26.60
  -2   4   4    0.80    2.10
  -2   4   4    1.50    2.60
  -3   4   4  488.75   18.30
  -3   4   4  494.65   17.30
  -4   4   4  806.32   25.60
  -4   4   4  802.52   26.00
  -5   4   4  188.38   11.10
  -5   4   4  194.48   11.90
  -6   4   4  157.08   11.00
  -6   4   4  160.18   11.30
  -7   4   4  386.06   18.20
  -7   4   4  381.06   18.90
  -8   4   4  247.18   15.80
  -8   4   4  239.48   14.80
  -9   4   4    3.00    4.60
  -9   4   4   -0.40    4.30
 -10   4   4   52.69    9.40
 -10   4   4   68.39    9.60
 -11   4   4   58.39    9.70
 -11   4   4   73.99   10.70
 -12   4   4   28.50    9.20
 -12   4   4   22.90    8.00
  10   4   5    4.70    5.80
   9   4   5    4.80    5.40
   8   4   5   19.60    6.80
  -7  -4  -5   30.70    4.50
   7   4   5   35.50    4.40
   7   4   5   19.40    6.40
   6   4   5   32.40    4.00
   6   4   5   19.40    6.40
   5   4   5   38.90    7.80
   5   4   5   37.30    4.10
  -4  -4  -5   22.30    3.50
   4   4   5   21.70    2.90
   4   4   5   23.80    6.10
  -3  -4  -5    2.80    2.20
   3   4   5    2.60    3.10
   3   4   5    2.00    1.40
  -2  -4  -5   29.20    3.00
   2   4   5   27.90    2.70
   2   4   5   27.40    5.80
  -1  -4  -5  487.75   13.30
   1   4   5  482.45   19.60
   1   4   5  461.45   14.10
   0  -4  -5  155.28    6.70
   0   4   5  149.49   10.10
   0   4   5  153.48    7.20
   1  -4  -5   81.39    5.40
  -1   4   5   85.29    5.90
  -1   4   5   82.29    8.00
  -2   4   5  398.86   17.20
  -2   4   5  377.76   14.00
  -3   4   5  115.09    9.40
  -3   4   5  123.09    7.90
  -4   4   5  140.79   10.90
  -4   4   5  125.29    8.90
  -5   4   5  101.89    8.90
  -5   4   5  109.69   10.30
  -6   4   5    1.60    3.60
  -6   4   5    1.90    3.90
  -7   4   5   42.90    8.10
  -7   4   5   38.90    6.80
  -8   4   5   44.80    9.30
  -8   4   5   39.70    8.10
  -9   4   5   13.80    6.60
  -9   4   5   10.00    5.90
 -10   4   5   26.50    8.20
 -10   4   5   30.50    8.30
 -11   4   5   13.50    7.40
 -11   4   5   16.40    7.40
 -12   4   5    0.50    5.70
 -12   4   5    0.90    5.80
  10   4   6    1.40    6.00
   9   4   6   57.99   11.60
   8   4   6  160.78   15.00
   7   4   6   82.19   11.10
   6   4   6   88.59   10.70
   5   4   6  427.66   12.90
   5   4   6  411.06   21.60
  -4  -4  -6  209.98    7.70
   4   4   6  203.98   14.50
   4   4   6  214.88    7.40
  -3  -4  -6    8.10    1.80
   3   4   6    8.60    1.70
   3   4   6    8.00    4.70
  -2  -4  -6  508.65   12.90
   2   4   6  524.95   22.10
   2   4   6  466.65   12.70
  -1  -4  -6  780.02   19.40
   1   4   6  732.73   20.00
   1   4   6  787.92   28.10
   0  -4  -6  128.29    6.20
   0   4   6  123.99    6.70
   0   4   6  135.69   10.70
  -1   4   6  334.47   12.40
  -1   4   6  315.67   16.30
  -3   4   6  237.08   11.70
  -3   4   6  233.78   14.10
  -4   4   6   15.80    4.60
  -4   4   6   14.40    5.20
  -5   4   6  241.98   13.50
  -5   4   6  229.18   14.70
  -6   4   6  241.08   14.70
  -6   4   6  232.78   15.30
  -7   4   6    6.30    5.60
  -7   4   6    1.30    4.60
  -8   4   6    0.10    4.90
  -8   4   6    4.90    5.50
  -9   4   6   31.00    8.80
  -9   4   6   21.50    7.30
 -10   4   6   62.79   12.20
 -10   4   6   59.59   10.20
 -11   4   6    3.50    6.00
 -11   4   6    1.80    6.00
 -12   4   6   16.00    8.30
 -12   4   6   23.30    7.90
   9   4   7   12.90    7.20
   8   4   7    1.60    5.20
   7   4   7    9.50    5.90
   6   4   7   22.10    7.30
   5   4   7   37.00    9.00
   4   4   7   16.30    6.20
   3   4   7  144.89   12.60
   2   4   7  119.29   11.40
   1   4   7   76.39    9.50
   1   4   7   91.99    4.20
   1   4   7   82.39    4.60
   0   4   7   37.50    4.30
   0   4   7   35.80    7.30
  -1   4   7   25.50    4.50
  -1   4   7   26.80    6.70
  -2   4   7   93.19   10.30
  -2   4   7   97.09    7.00
  -3   4   7   58.29    6.40
  -3   4   7   66.19    9.00
  -4   4   7   18.70    5.30
  -4   4   7   15.00    6.00
  -5   4   7   52.59    9.00
  -5   4   7   54.09    7.10
  -6   4   7   13.50    6.10
  -6   4   7   21.80    6.70
  -7   4   7   13.30    6.40
  -7   4   7    9.40    5.70
  -8   4   7   10.20    6.50
  -8   4   7   20.00    7.00
  -9   4   7   53.59   11.10
  -9   4   7   54.29    8.60
 -10   4   7    1.10    5.90
 -10   4   7    0.70    5.70
 -11   4   7    5.30    5.90
 -11   4   7   -4.40    5.80
 -12   4   7   -2.50    6.50
   9   4   8   32.80    9.60
   8   4   8    3.30    5.50
   7   4   8  100.89   13.40
   6   4   8  175.78   15.90
   5   4   8   12.70    6.30
   4   4   8  124.19   13.00
   3   4   8  207.18   15.60
   2   4   8   70.79    9.80
   1   4   8   21.80    2.00
   1   4   8    8.90    5.20
   0   4   8  292.47   17.80
   0   4   8  311.57   11.30
  -1   4   8  185.28    9.20
  -1   4   8  164.98   13.70
  -2   4   8    5.20    3.10
  -2   4   8    0.80    4.70
  -3   4   8   38.00    8.40
  -4   4   8   25.70    6.20
  -4   4   8   17.20    6.60
  -5   4   8   73.99   10.60
  -5   4   8   68.59    8.10
  -6   4   8   32.00    7.60
  -6   4   8   25.70    8.10
  -7   4   8   35.20    9.30
  -7   4   8   48.20    9.60
  -8   4   8   81.59   12.20
  -8   4   8   83.09   10.40
  -9   4   8    5.80    5.20
  -9   4   8    2.10    6.30
 -10   4   8   10.00    5.60
 -10   4   8    8.50    7.70
 -11   4   8    6.40    7.70
 -11   4   8   11.50    6.80
   8   4   9   24.00    8.60
   7   4   9   27.60    9.30
   6   4   9   19.60    7.90
   5   4   9    2.30    5.20
   4   4   9    0.10    4.50
   3   4   9   19.00    7.30
   2   4   9   19.90    6.90
   1   4   9    6.80    5.40
   0   4   9   10.60    6.10
  -1   4   9   -0.20    2.50
  -1   4   9   -2.80    4.40
  -2   4   9   28.50    8.20
  -2   4   9   32.40    5.80
  -3   4   9   37.60    6.00
  -3   4   9   44.00    9.80
  -4   4   9   43.10    6.80
  -4   4   9   48.30   10.50
  -5   4   9   -4.90    3.90
  -5   4   9    2.50    5.60
  -6   4   9   15.20    7.50
  -6   4   9   13.90    6.00
  -7   4   9   19.10    8.30
  -7   4   9   30.30    7.90
  -8   4   9    8.00    7.10
  -8   4   9   14.20    6.30
  -9   4   9    8.10    5.80
  -9   4   9   -1.30    6.30
 -10   4   9   -4.10    6.10
 -10   4   9   11.70    6.00
 -11   4   9   -2.70    6.60
   7   4  10   17.00    7.70
   6   4  10    5.10    6.40
   5   4  10   60.99   10.90
   4   4  10   43.70    9.90
   3   4  10   -0.70    4.60
   2   4  10   33.90    9.20
   1   4  10   43.50   10.30
   0   4  10   13.90    7.10
  -1   4  10   13.50    7.10
  -2   4  10   24.00    8.30
  -3   4  10   80.99   12.30
  -3   4  10   94.99    8.40
  -4   4  10   28.70    9.40
  -4   4  10   10.30    2.70
  -5   4  10    5.80    6.60
  -5   4  10   15.00    5.50
  -6   4  10   67.09    8.60
  -6   4  10   70.79   13.20
  -7   4  10   20.60    8.90
  -7   4  10   29.60    7.60
  -8   4  10   -0.60    6.40
  -8   4  10    8.90    5.30
  -9   4  10   26.80    8.20
  -9   4  10   21.30    9.40
 -10   4  10   50.39    8.80
 -10   4  10   33.30   10.80
   6   4  11    2.30    5.90
   5   4  11    4.10    5.90
   4   4  11   -2.50    4.70
   3   4  11    8.60    6.40
   2   4  11   20.90    8.10
   1   4  11   12.30    7.20
   0   4  11    2.00    5.70
  -1   4  11   25.80    8.70
  -2   4  11   56.69   12.00
  -3   4  11    9.00    7.30
  -4   4  11    5.00    6.60
  -5   4  11    1.50    6.20
  -6   4  11   -1.10    5.90
  -6   4  11    8.10    4.30
  -7   4  11    8.30    7.60
  -7   4  11   12.40    5.40
  -8   4  11    4.90    7.60
  -8   4  11    4.90    5.50
  -9   4  11    0.00    6.70
  -9   4  11   12.40    5.90
   5   4  12    3.60    6.00
   4   4  12    0.40    5.30
   3   4  12    7.30    6.40
   2   4  12   44.80   10.50
   1   4  12   36.30   10.30
   0   4  12   17.50    8.20
  -1   4  12   81.39   12.80
  -2   4  12   23.30    9.10
  -3   4  12   -3.20    5.70
  -4   4  12   28.80   10.40
  -5   4  12   85.59   13.80
  -6   4  12   11.60    8.50
  -7   4  12   15.10    8.90
  -8   4  12   33.80   11.60
   3   4  13   17.30    8.30
   2   4  13    9.80    7.10
   1   4  13    3.60    6.40
   0   4  13   -1.20    5.80
  -1   4  13    3.40    6.70
  -2   4  13    7.80    7.70
  -3   4  13    6.70    7.60
  -4   4  13    6.20    7.70
  -5   4  13    8.30    8.60
  -6   4  13    4.00    7.80
  -6  -5  13    4.00    8.00
  -5  -5  13   16.00    9.00
  -4  -5  13   -5.40    6.80
  -3  -5  13   43.30   11.60
  -2  -5  13   80.39   13.40
  -1  -5  13    3.60    6.90
   0  -5  13    5.20    6.90
   1  -5  13   33.80    9.70
  -7  -5  12    2.10    7.50
  -6  -5  12   -0.60    7.00
  -5  -5  12    2.00    7.10
  -4  -5  12    2.80    6.80
  -3  -5  12    2.20    6.80
  -2  -5  12   -7.60    4.80
  -1  -5  12   14.60    7.90
   0  -5  12   25.50    8.70
   1  -5  12   23.10    8.00
  -9  -5  11   24.90    6.10
  -9  -5  11   -2.60    7.40
  -8  -5  11   51.99    8.00
  -8  -5  11   48.80   12.50
  -7  -5  11   70.89    8.70
  -7  -5  11   57.89   12.80
  -6  -5  11   16.60    5.10
  -6  -5  11    3.60    7.10
  -5  -5  11    9.50    7.20
  -4  -5  11   50.89   11.10
  -3  -5  11   71.69   11.50
  -2  -5  11   -0.40    5.80
  -1  -5  11   52.69   10.60
   0  -5  11   26.10    8.00
   1  -5  11    7.60    5.30
   2  -5  11    8.50    5.40
 -10  -5  10    0.60    7.10
 -10  -5  10   18.20    6.80
  -9  -5  10    6.30    4.80
  -9  -5  10   -1.40    6.80
  -8  -5  10    4.50    6.80
  -8  -5  10   20.50    6.40
  -7  -5  10    4.40    4.20
  -7  -5  10   -0.40    6.00
  -6  -5  10   25.10    9.30
  -6  -5  10   34.60    7.30
  -5  -5  10   21.90    8.20
  -5  -5  10   27.40    6.10
  -4  -5  10   31.50    4.50
  -4  -5  10   16.60    7.70
  -3  -5  10    1.40    5.70
  -3  -5  10    9.10    4.20
  -2  -5  10    2.00    5.60
  -1  -5  10   56.29   10.80
   0  -5  10   34.40    8.40
   1  -5  10   -1.60    4.30
   2  -5  10   12.70    5.90
   3  -5  10    2.90    2.20
 -10  -5   9   13.10    8.30
 -10  -5   9   31.80    7.60
  -9  -5   9   32.70   10.10
  -9  -5   9   52.59    8.40
  -8  -5   9   20.10    6.70
  -8  -5   9   17.20    8.10
  -7  -5   9    9.80    5.00
  -7  -5   9    1.10    5.70
   7   5  -9    6.70    4.90
  -6  -5   9   22.80    8.00
  -6  -5   9   28.80    7.40
   6   5  -9   36.00    8.70
  -5  -5   9   37.40    9.00
   5   5  -9   50.99    9.40
  -4  -5   9    0.50    5.20
   4   5  -9    0.10    4.00
  -3  -5   9   25.00    7.70
   3   5  -9   31.10    6.30
  -2  -5   9   46.20    9.00
   2   5  -9   53.89    5.80
  -1  -5   9   25.80    3.30
  -1  -5   9    7.10    5.50
   0  -5   9    4.70    5.40
   1  -5   9   50.39    8.30
   2  -5   9  152.08   12.40
   3  -5   9   39.70    7.10
   4  -5   9    0.50    4.00
 -11  -5   8    3.90    6.80
 -11  -5   8   21.40    7.60
 -10  -5   8   23.50    7.00
 -10  -5   8   10.60    7.50
  -9  -5   8    8.00    5.40
  -9  -5   8    4.70    6.40
   9   5  -8   11.10    6.20
  -8  -5   8    1.80    5.20
  -8  -5   8   -2.60    4.40
   8   5  -8    6.70    5.10
  -7  -5   8   11.30    6.70
   7   5  -8   15.60    6.90
  -6  -5   8   32.80    8.50
   6   5  -8   37.50    8.50
  -5  -5   8   56.09   10.10
   5   5  -8   41.80    6.90
  -4  -5   8   10.20    5.80
   4   5  -8    3.60    4.00
  -3  -5   8   82.59   10.10
   3   5  -8   75.59    7.30
  -2  -5   8   15.50    6.00
   2   5  -8   15.30    4.30
  -1  -5   8    4.10    4.80
   1   5  -8    3.40    2.70
   0  -5   8   51.49    8.10
   0   5  -8   57.79    4.50
   1  -5   8   10.00    4.70
   2  -5   8    5.00    3.20
   3  -5   8    0.40    3.40
   4  -5   8   79.59    8.90
 -12  -5   7   -7.90    5.60
 -11  -5   7   13.00    8.00
 -11  -5   7   19.80    7.20
 -10  -5   7   35.70   10.00
 -10  -5   7   38.20    9.90
  10   5  -7   41.10   10.40
  -9  -5   7   -0.80    5.50
  -9  -5   7    3.10    4.90
   9   5  -7   -5.20    4.20
  -8  -5   7   48.80   10.10
   8   5  -7   53.19    9.20
  -7  -5   7   51.59    9.90
   7   5  -7   66.59   11.60
  -6  -5   7   -2.40    4.50
   6   5  -7   -2.20    4.00
  -5  -5   7   -0.70    4.30
   5   5  -7   -1.30    3.70
  -4  -5   7  184.08   13.40
   4   5  -7  190.88   12.00
  -3  -5   7  479.75   21.10
   3   5  -7  457.75   18.30
  -2  -5   7   83.29    9.00
   2   5  -7   82.49    6.60
  -1  -5   7   38.70    7.10
   1   5  -7   36.40    4.40
   0  -5   7  172.48   11.80
   0  -5   7  167.78    7.50
   0   5  -7  160.08    7.40
   1  -5   7  465.25   13.10
   1  -5   7  478.85   19.30
  -1   5  -7  474.35   13.10
   2  -5   7   35.00    5.60
   3  -5   7  156.18   11.10
   4  -5   7  344.67   16.40
   5  -5   7   39.90    6.50
 -12  -5   6   16.40    6.50
 -12  -5   6    1.40    6.70
 -11  -5   6   17.50    8.70
 -11  -5   6   23.70    8.00
 -10  -5   6   21.20    7.50
 -10  -5   6    7.70    7.30
  10   5  -6   19.50    7.60
  -9  -5   6   -2.40    5.20
   9   5  -6   -3.40    5.50
  -8  -5   6   28.60    8.30
   8   5  -6   45.10   10.40
  -7  -5   6  122.69   12.10
   7   5  -6  130.59   12.10
  -6  -5   6    7.50    5.00
   6   5  -6    3.60    4.40
  -5  -5   6   24.10    6.30
   5   5  -6   36.30    7.40
  -4  -5   6   62.89    8.20
   4   5  -6   74.29    7.30
  -3  -5   6    0.80    3.30
   3   5  -6    1.50    2.70
  -2  -5   6   11.10    4.30
   2   5  -6   14.50    3.90
  -1  -5   6  199.28   11.70
   1   5  -6  196.68    9.20
   0  -5   6  444.56   17.50
   0  -5   6  440.46   14.00
   0   5  -6  429.36   13.70
   1  -5   6   45.70    3.90
  -1   5  -6   44.40    3.50
   2  -5   6  121.99    8.90
   2  -5   6  121.29    4.80
  -2   5  -6  123.39    4.90
   3  -5   6  268.07   13.10
  -3   5  -6  253.47    7.70
   4  -5   6   55.49    6.50
  -4   5  -6   54.49    4.00
   5  -5   6    8.30    3.30
  -5   5  -6    7.80    3.00
   6  -5   6   68.89    7.10
 -12  -5   5   22.30    9.30
 -12  -5   5   40.00   10.90
 -11  -5   5   12.20    6.80
 -11  -5   5    6.30    7.20
  11   5  -5   32.50    9.00
 -10  -5   5   11.60    6.20
 -10  -5   5   11.40    7.10
  10   5  -5   17.10    7.40
  -9  -5   5  150.88   14.40
   9   5  -5  144.39   13.70
  -8  -5   5  188.08   14.80
   8   5  -5  202.28   15.20
  -7  -5   5   71.39    9.50
   7   5  -5   73.09    9.10
  -6  -5   5   71.89    9.00
   6   5  -5   71.59    8.40
  -5  -5   5  517.85   21.60
   5   5  -5  511.15   21.20
  -4  -5   5  622.84   23.40
   4   5  -5  611.44   22.50
  -3  -5   5   48.80    6.40
   3   5  -5   51.39    5.60
  -2  -5   5  433.66   17.00
   2   5  -5  420.96   15.50
  -1  -5   5 1149.69   32.30
   1   5  -5 1128.09   30.00
   0  -5   5   24.30    4.50
   0   5  -5   20.90    3.10
   1  -5   5  327.17   10.90
   1  -5   5  340.17   13.20
  -1   5  -5  333.17   10.60
   2  -5   5 1051.89   29.40
   2  -5   5 1042.10   25.20
  -2   5  -5 1064.09   25.70
   3  -5   5  300.67   12.80
   3  -5   5  311.57    9.60
  -3   5  -5  317.67   10.50
   4  -5   5   40.00    5.10
  -4   5  -5   36.40    3.40
  -4   5  -5   40.80    4.40
   5  -5   5  397.06   15.10
  -5   5  -5  397.76   14.00
   6  -5   5  301.37   13.20
  -6   5  -5  298.07   12.50
  -7   5  -5   32.60    5.20
 -12  -5   4   28.40   10.00
 -12  -5   4   32.20    9.70
 -11  -5   4    4.20    6.40
 -11  -5   4    7.30    6.00
  11   5  -4   15.20    7.00
 -10  -5   4   20.60    7.80
  10   5  -4   44.10   10.10
  -9  -5   4   34.30    8.40
   9   5  -4   46.40   10.30
  -8  -5   4    4.10    4.70
   8   5  -4    3.40    4.70
  -7  -5   4   79.09    9.60
   7   5  -4   63.99    8.50
  -6  -5   4   74.89    8.80
   6   5  -4   76.29    8.40
  -5  -5   4  178.78   11.80
   5   5  -4  188.38   11.80
  -4  -5   4   55.39    6.80
   4   5  -4   54.89    6.30
  -3  -5   4  549.54   19.70
   3   5  -4  534.65   19.00
  -2  -5   4  634.14   20.60
   2   5  -4  605.04   19.60
  -1  -5   4  606.94   19.30
   1   5  -4  621.04   18.50
   0  -5   4   19.00    3.30
   0   5  -4   16.90    3.00
   1  -5   4  383.96   13.00
   1  -5   4  384.26   12.30
  -1   5  -4  385.96   12.00
   2  -5   4  126.89    5.60
   2  -5   4  115.19    6.70
  -2   5  -4  125.29    6.20
   3  -5   4    2.30    1.60
   3  -5   4    2.10    1.90
  -3   5  -4    2.50    2.30
   4  -5   4  167.38    7.90
  -4   5  -4  166.88    8.10
   5  -5   4  123.99    7.20
  -5   5  -4  125.39    7.60
   6  -5   4    0.00    2.20
  -6   5  -4    1.50    3.20
   7  -5   4   30.30    5.30
  -7   5  -4   26.10    5.90
  -8   5  -4   60.19    7.10
  -9   5  -4   12.80    5.50
 -13  -5   3   48.30   12.20
 -12  -5   3   11.10    7.50
 -12  -5   3   14.50    6.80
 -11  -5   3   49.20   10.90
 -11  -5   3   41.70   10.30
  11   5  -3   61.39    9.50
 -10  -5   3  179.08   15.70
  10   5  -3  186.38   15.20
  -9  -5   3  146.89   13.50
   9   5  -3  143.59   12.80
  -8  -5   3   -1.80    4.10
   8   5  -3    5.70    4.90
  -7  -5   3  201.08   13.90
   7   5  -3  203.28   13.50
  -6  -5   3  409.46   18.70
   6   5  -3  402.06   18.80
  -5  -5   3   58.39    7.10
   5   5  -3   55.39    6.70
  -4  -5   3  570.24   20.40
   4   5  -3  554.04   20.40
  -3  -5   3 1756.82   46.20
   3   5  -3 1856.11   46.60
  -2  -5   3   86.09    6.20
   2   5  -3   95.99    6.40
  -1  -5   3  569.84   17.30
  -1  -5   3  579.24   17.40
   1   5  -3  563.64   17.20
   0  -5   3 1262.87   30.90
   0   5  -3 1189.98   30.20
   1  -5   3 1600.74   37.40
   1  -5   3 1581.14   38.00
  -1   5  -3 1583.54   37.00
  -1   5  -3 1622.74   38.00
   2  -5   3   21.10    2.70
   2  -5   3   15.70    2.70
  -2   5  -3   15.50    2.50
  -2   5  -3   22.50    3.40
   3  -5   3  307.57    9.60
   3  -5   3  293.87   10.40
  -3   5  -3  311.57   11.10
  -3   5  -3  316.87    9.60
   4  -5   3  221.38    8.20
  -4   5  -3  219.88    9.70
  -4   5  -3  223.98    8.40
   5  -5   3  107.39    6.20
  -5   5  -3  119.39    7.70
   6  -5   3   17.40    3.50
  -6   5  -3   21.80    5.00
  -7   5  -3   30.00    6.50
  -8   5  -3   82.39    8.70
  -9   5  -3    5.70    4.50
 -10   5  -3   19.30    6.40
 -13  -5   2    0.70    6.30
 -13  -5   2   18.00    6.80
 -12  -5   2   10.80    6.80
 -12  -5   2   12.30    7.40
 -11  -5   2   23.60    7.60
 -11  -5   2   20.30    8.20
  11   5  -2   30.40    8.00
 -10  -5   2   17.50    7.20
  10   5  -2   21.70    7.30
  -9  -5   2    9.00    5.60
   9   5  -2   11.10    5.70
  -8  -5   2   90.49   10.30
   8   5  -2   87.29    9.60
  -7  -5   2  363.66   18.30
   7   5  -2  337.37   17.70
   6   5  -2  177.58   11.80
   5   5  -2    6.00    3.70
   4   5  -2  297.57   13.60
   3   5  -2  408.56   15.40
   2   5  -2   82.59    5.90
  -1  -5   2   44.20    4.20
  -1  -5   2   40.10    3.90
   1   5  -2   47.60    4.20
   0  -5   2  108.79    5.30
   0  -5   2  108.89    6.00
   0  -5   2  103.19    4.80
   0   5  -2   97.49    5.60
   1  -5   2  158.68    7.20
   1  -5   2  152.48    5.20
  -1   5  -2  151.88    7.20
   2  -5   2  244.28    6.40
   2  -5   2  247.68    9.00
  -2   5  -2  238.38    6.10
  -2   5  -2  241.28    9.30
   3  -5   2  194.48    8.30
   3  -5   2  199.08    6.00
  -3   5  -2  209.08    8.90
  -3   5  -2  212.48    6.20
   4  -5   2  158.88    6.20
  -4   5  -2  162.38    6.20
  -4   5  -2  158.68    8.30
  -5   5  -2   -0.90    2.60
  -6   5  -2   27.10    5.30
  -7   5  -2   62.79    7.00
  -8   5  -2   32.30    5.20
  -8   5  -2   26.30    6.80
  -9   5  -2   -1.00    4.20
 -10   5  -2   14.00    6.30
 -11   5  -2   14.30    6.50
 -12   5  -2    5.30    5.80
 -13  -5   1   21.30    6.10
 -13  -5   1    1.00    6.10
 -12  -5   1   56.39   11.70
 -12  -5   1   64.19   12.60
 -11  -5   1   69.69   11.60
 -11  -5   1   64.59   10.00
  11   5  -1   85.09    9.70
 -10  -5   1    7.20    6.00
  10   5  -1    8.70    5.90
   9   5  -1  136.09   12.00
   8   5  -1  219.38   14.50
   7   5  -1   42.60    6.60
   6   5  -1  147.39   10.50
   6   5  -1  141.09   10.90
   5   5  -1 1037.60   32.70
   4   5  -1  924.61   28.60
   4   5  -1  915.81   27.80
   3   5  -1   -0.20    1.60
   3   5  -1   -0.10    1.50
  -2  -5   1  744.83   21.20
   2   5  -1  715.23   21.00
   2   5  -1  701.43   21.20
  -1  -5   1 1125.99   28.30
   1   5  -1 1090.19   28.20
   1   5  -1 1073.89   27.90
   0   5  -1    3.00    2.20
   1  -5   1   23.90    1.60
   1  -5   1   27.40    3.50
  -1   5  -1   26.80    3.60
   2  -5   1   15.60    2.90
  -2   5  -1   14.30    3.10
  -3   5  -1  253.17    6.90
  -3   5  -1  256.37    6.80
  -3   5  -1  251.77   10.10
  -4   5  -1   14.90    2.20
  -4   5  -1   18.10    3.90
  -4   5  -1   15.20    2.20
  -5   5  -1   94.89    7.10
  -5   5  -1   90.99    5.20
  -6   5  -1  287.17   11.20
  -6   5  -1  303.77   14.20
  -7   5  -1   93.19    7.00
  -7   5  -1  110.89    9.20
  -8   5  -1   -2.20    2.70
  -8   5  -1    0.30    3.70
  -9   5  -1  134.49    9.60
  -9   5  -1  123.19   11.20
 -10   5  -1  124.79   12.20
 -11   5  -1   15.70    6.90
 -12   5  -1   15.70    6.60
 -13  -5   0   12.50    7.60
 -13  -5   0   29.30    8.70
 -12  -5   0   28.10    8.40
 -12  -5   0   28.50    8.80
 -11  -5   0   20.10    7.30
 -11  -5   0   15.40    6.60
  10   5   0    7.50    5.20
   9   5   0   48.90    7.40
   8   5   0   46.70    7.00
   8   5   0   43.10    8.50
   7   5   0    2.20    3.60
   7   5   0    3.50    3.60
   6   5   0   35.30    6.30
   6   5   0   38.80    7.00
   5   5   0   -2.20    1.80
   5   5   0   -0.40    2.20
   4   5   0    1.20    2.00
   4   5   0   -0.40    1.90
   3   5   0  559.84   18.40
   3   5   0  591.14   19.60
  -2  -5   0   35.80    4.00
   2   5   0   33.20    3.80
   2   5   0   32.00    3.90
  -1  -5   0 1045.20   26.30
   1   5   0  990.10   26.10
   1   5   0  985.40   26.20
   0  -5   0   -0.90    1.00
   0  -5   0    0.90    2.00
   0   5   0   -0.80    1.80
   0   5   0   -1.50    1.00
   1  -5   0 1053.49   24.20
   1  -5   0 1040.90   26.30
  -1   5   0 1017.10   26.40
  -1   5   0 1002.30   23.90
   2  -5   0   35.20    2.30
   2  -5   0   36.30    3.70
  -2   5   0   34.40    3.90
  -2   5   0   37.20    2.70
  -3   5   0  545.45   14.30
  -3   5   0  567.34   17.60
  -4   5   0   -0.50    2.00
  -4   5   0   -0.40    1.30
  -4   5   0   -0.70    1.20
  -5   5   0   -1.10    1.60
  -5   5   0   -1.30    2.10
  -6   5   0   33.90    5.80
  -6   5   0   37.90    4.80
  -7   5   0    2.00    4.20
  -7   5   0    3.10    2.90
  -8   5   0   49.99    7.60
  -8   5   0   52.69    6.70
  -9   5   0   51.79    9.80
  -9   5   0   38.30    6.70
 -10   5   0    1.10    5.40
 -10   5   0    0.70    3.90
 -11   5   0   11.50    7.00
 -12   5   0   38.60    9.60
 -13   5   0   14.30    7.50
 -12  -5  -1   18.30    6.60
 -11  -5  -1   25.20    7.70
 -10  -5  -1  134.89   12.40
  10   5   1  138.39   11.50
   9   5   1  124.79   10.60
   9   5   1  125.29   12.60
   8   5   1    1.00    4.20
   8   5   1    1.00    3.50
   7   5   1  106.59   10.40
   7   5   1   95.79    8.70
   6   5   1  282.47   13.90
   6   5   1  302.97   16.10
   5   5   1  103.69    8.80
   5   5   1   95.39    7.20
   4   5   1   16.60    4.10
   4   5   1   21.10    4.30
   3   5   1  249.38   10.40
  -2  -5  -1   11.90    2.80
   2   5   1   12.20    2.80
   2   5   1   11.00    2.90
  -1  -5  -1   29.50    3.80
   1   5   1   26.80    3.70
   1   5   1   24.80    3.20
   0  -5  -1    2.60    2.10
   1  -5  -1 1104.79   28.00
   1  -5  -1 1111.39   27.50
  -1   5   1 1108.19   27.40
  -1   5   1 1097.09   28.20
   2  -5  -1  667.33   18.20
   2  -5  -1  720.33   20.20
  -2   5   1  724.83   19.00
  -2   5   1  727.43   20.50
  -3   5   1    0.70    1.50
  -3   5   1    0.00    1.70
  -4   5   1  905.21   24.10
  -4   5   1  921.31   27.00
  -5   5   1 1067.69   31.50
  -5   5   1 1035.00   28.20
  -6   5   1  143.79   10.20
  -6   5   1  148.79    8.70
  -7   5   1   41.40    6.30
  -7   5   1   38.30    6.60
  -8   5   1  246.28   15.40
  -8   5   1  242.08   12.90
  -9   5   1  153.88   12.80
  -9   5   1  145.69   10.80
 -10   5   1    9.10    5.80
 -10   5   1   -0.20    3.90
 -11   5   1   54.99    9.70
 -12   5   1   48.50   11.30
 -13   5   1   10.80    6.60
 -12  -5  -2   10.40    6.20
 -11  -5  -2   15.30    5.90
 -10  -5  -2   18.10    6.10
  10   5   2   15.20    7.00
  10   5   2   23.50    6.10
   9   5   2    4.10    4.20
   9   5   2   -0.60    4.30
   8   5   2   28.40    7.70
   8   5   2   36.00    7.30
   7   5   2   48.90    7.90
   7   5   2   57.09    6.40
   6   5   2   26.70    6.20
   6   5   2   26.60    5.40
   5   5   2   -0.30    2.50
   5   5   2   -0.70    1.90
   4   5   2  153.58   10.00
   4   5   2  149.09    8.20
  -3  -5  -2  204.38    9.10
   3   5   2  199.88   10.70
   3   5   2  189.18    8.60
  -2  -5  -2  247.08    9.50
   2   5   2  224.38    9.10
  -1  -5  -2  158.08    7.20
   1   5   2  152.38    8.20
   1   5   2  154.68    7.50
   0  -5  -2  107.99    5.80
   0   5   2  102.09    6.00
   0   5   2   96.39    6.30
   1  -5  -2   47.00    4.10
  -1   5   2   43.80    4.60
  -1   5   2   45.10    4.30
  -2   5   2   84.19    5.50
  -2   5   2   87.59    5.80
  -3   5   2  391.76   14.50
  -3   5   2  399.56   13.70
  -4   5   2  301.07   11.90
  -4   5   2  297.87   13.10
  -5   5   2    3.70    3.00
  -5   5   2    3.30    2.70
  -6   5   2  183.98   11.80
  -6   5   2  188.58   10.50
  -7   5   2  357.56   15.70
  -7   5   2  368.86   18.10
  -8   5   2   93.49    9.00
  -8   5   2   92.99   10.30
  -9   5   2    4.10    4.30
  -9   5   2   -2.40    5.00
 -10   5   2   17.00    7.40
 -10   5   2   15.00    5.90
 -11   5   2   25.60    8.40
 -11   5   2   22.50    7.00
 -12   5   2    3.80    5.90
 -13   5   2   11.70    7.60
 -11  -5  -3   65.19    8.30
  11   5   3   38.90   10.10
 -10  -5  -3   37.30    8.20
  10   5   3   20.20    7.50
   9   5   3    1.30    4.80
   9   5   3   15.90    4.70
   8   5   3   76.69    7.70
   8   5   3   70.69    9.80
   7   5   3   38.90    5.10
   7   5   3   31.90    7.70
   6   5   3   14.60    5.20
   6   5   3   18.40    1.80
   5   5   3  114.99    9.70
   5   5   3   89.99    6.30
   4   5   3  213.48    9.60
   4   5   3  222.88   12.90
  -3  -5  -3  300.37   11.30
   3   5   3  297.37   11.00
   3   5   3  310.87   14.50
  -2  -5  -3   18.60    3.40
   2   5   3   17.00    2.80
   2   5   3   20.90    4.20
  -1  -5  -3 1645.44   38.70
   1   5   3 1645.74   42.70
   1   5   3 1568.04   39.30
   0  -5  -3 1240.48   30.50
   0   5   3 1227.48   33.80
   1  -5  -3  552.14   16.80
  -1   5   3  579.24   17.50
  -1   5   3  593.94   19.30
  -2   5   3  103.79    6.50
  -2   5   3   98.89    7.30
  -3   5   3 1745.53   44.10
  -3   5   3 1723.33   44.30
  -4   5   3  559.94   20.00
  -4   5   3  578.04   19.50
  -5   5   3   60.19    6.90
  -5   5   3   58.79    6.70
  -6   5   3  409.76   17.10
  -6   5   3  405.36   18.40
  -7   5   3  195.78   13.40
  -7   5   3  206.08   12.50
  -8   5   3    0.00    3.90
  -8   5   3    3.60    4.50
  -9   5   3  142.69   12.70
  -9   5   3  143.19   11.80
 -10   5   3  170.78   14.70
 -10   5   3  181.88   13.80
 -11   5   3   45.40   10.40
 -11   5   3   34.70    8.30
 -12   5   3   18.90    7.90
  11   5   4    1.70    5.80
  10   5   4    9.80    6.70
  -9  -5  -4   18.10    5.50
   9   5   4    6.70    5.50
   8   5   4   66.69   10.10
   8   5   4   64.29    6.70
   7   5   4   31.40    4.90
   7   5   4   30.30    7.80
   6   5   4    1.50    3.60
   6   5   4    6.10    2.50
   5   5   4  125.69   10.70
   5   5   4  120.59    7.30
   4   5   4  158.78   11.40
   4   5   4  160.48    7.80
  -3  -5  -4    3.60    2.30
   3   5   4    3.30    1.70
   3   5   4    3.90    3.10
  -2  -5  -4  127.59    6.50
   2   5   4  124.09    9.40
   2   5   4  114.29    6.00
  -1  -5  -4  403.26   12.50
   1   5   4  383.56   13.30
   1   5   4  416.26   17.00
   0  -5  -4   16.20    3.00
   0   5   4   19.30    4.50
   0   5   4   19.20    3.60
  -1   5   4  679.33   19.60
  -1   5   4  634.14   22.20
  -2   5   4  596.24   19.30
  -2   5   4  633.24   21.60
  -3   5   4  550.84   20.00
  -3   5   4  547.45   18.90
  -4   5   4   64.69    7.40
  -4   5   4   56.49    6.30
  -5   5   4  195.08   11.70
  -5   5   4  200.68   11.90
  -6   5   4   72.79    8.30
  -6   5   4   71.19    7.90
  -7   5   4   66.49    8.50
  -7   5   4   68.79    8.50
  -8   5   4    1.10    4.40
  -8   5   4    6.30    4.70
  -9   5   4   42.80    9.40
  -9   5   4   38.20    8.10
 -10   5   4   18.70    7.00
 -10   5   4   29.30    8.60
 -11   5   4    2.30    6.00
 -11   5   4    2.90    5.40
 -12   5   4   27.20    8.50
 -12   5   4   35.70   10.40
  11   5   5    0.40    5.50
  10   5   5   53.39   11.90
   9   5   5   69.99   11.40
   8   5   5   18.80    6.80
   7   5   5   31.10    7.90
   7   5   5   42.10    4.70
   6   5   5  301.07   18.50
   6   5   5  293.27   12.20
   5   5   5  399.26   20.30
   5   5   5  370.36   13.30
   4   5   5   38.00    7.60
   4   5   5   36.60    3.60
  -3  -5  -5  309.67   10.80
   3   5   5  277.97    9.90
   3   5   5  309.67   16.40
  -2  -5  -5 1073.59   26.40
   2   5   5 1099.09   34.60
   2   5   5 1007.10   26.20
  -1  -5  -5  347.27   11.10
   1   5   5  328.97   11.80
   1   5   5  339.67   16.30
   0  -5  -5   24.40    3.40
   0   5   5   22.20    3.80
   0   5   5   28.00    5.80
  -1   5   5  589.14   18.20
  -2   5   5  440.56   18.60
  -2   5   5  453.35   16.00
  -3   5   5   57.79    6.00
  -3   5   5   48.90    7.10
  -4   5   5  623.14   22.10
  -4   5   5  618.34   23.30
  -5   5   5  517.45   21.40
  -5   5   5  515.85   20.80
  -6   5   5   84.09    8.70
  -6   5   5   71.39    9.40
  -7   5   5   84.69    9.10
  -7   5   5   75.29    9.50
  -8   5   5  207.98   14.70
  -8   5   5  205.68   14.90
  -9   5   5  142.79   13.20
  -9   5   5  151.48   13.50
 -10   5   5    5.80    5.70
 -10   5   5    5.70    5.10
 -11   5   5    1.60    5.80
 -11   5   5   13.20    7.10
 -12   5   5   32.20   10.20
 -12   5   5   26.20    8.70
  10   5   6   27.10    9.30
   9   5   6   18.80    7.90
   8   5   6    5.20    5.40
   7   5   6   47.20   10.00
   6   5   6   59.59    9.50
   5   5   6    5.10    5.20
   4   5   6   51.69    3.80
   4   5   6   54.49    9.60
  -3  -5  -6  254.17    8.70
   3   5   6  232.68    8.10
   3   5   6  248.58   15.50
  -2  -5  -6  127.69    5.70
   2   5   6  120.39   10.90
   2   5   6  118.39    5.50
  -1  -5  -6   46.10    3.90
   1   5   6   47.20    4.40
   1   5   6   50.19    7.70
   0  -5  -6  448.16   14.00
   0   5   6  425.46   19.60
   0   5   6  438.66   14.70
  -1   5   6  200.98    9.60
  -1   5   6  195.48   13.10
  -2   5   6   15.50    4.10
  -2   5   6    8.10    4.80
  -3   5   6    3.20    3.10
  -3   5   6    1.20    3.80
  -4   5   6   75.69    9.10
  -4   5   6   76.59    7.40
  -5   5   6   28.90    6.30
  -5   5   6   34.00    7.50
  -6   5   6    3.50    4.50
  -6   5   6    3.30    4.90
  -7   5   6  130.09   12.80
  -7   5   6  140.69   11.80
  -8   5   6   44.50    9.30
  -8   5   6   37.70    9.00
  -9   5   6    0.90    4.90
  -9   5   6    0.00    5.10
 -10   5   6    9.40    7.10
 -10   5   6   16.20    7.50
 -11   5   6   13.40    7.90
 -11   5   6   23.20    7.90
 -12   5   6   14.30    6.80
 -12   5   6   -1.60    6.00
   9   5   7    1.80    5.50
   8   5   7   96.99   13.10
   7   5   7  140.09   14.60
   6   5   7   67.49   11.00
   5   5   7   32.10    8.20
   4   5   7  349.57   20.30
   3   5   7  170.28    5.40
   3   5   7  156.68   13.40
  -2  -5  -7   40.50    3.10
   2   5   7   41.70    2.80
   2   5   7   44.90    8.50
  -1  -5  -7  479.25   13.70
   1   5   7  445.96   14.10
   1   5   7  475.55   22.20
   0  -5  -7  164.98    7.60
   0   5   7  172.68   13.10
   0   5   7  168.88    8.50
  -1   5   7   35.50    7.70
  -1   5   7   48.50    5.40
  -2   5   7   86.89    6.70
  -2   5   7   87.89   10.10
  -3   5   7  469.85   18.20
  -3   5   7  468.75   22.10
  -4   5   7  177.68   11.20
  -4   5   7  192.48   14.30
  -5   5   7   -2.30    3.50
  -5   5   7    0.20    4.50
  -6   5   7    0.60    4.70
  -6   5   7   -1.20    4.00
  -7   5   7   42.50    9.10
  -7   5   7   44.70    7.70
  -8   5   7   59.19   10.20
  -8   5   7   54.69    8.70
  -9   5   7   -3.80    4.90
  -9   5   7    1.80    4.90
 -10   5   7   31.70    9.40
 -10   5   7   29.60    9.00
 -11   5   7   11.80    7.90
 -11   5   7   22.00    8.10
 -12   5   7   -4.80    6.10
   9   5   8    9.30    7.00
   8   5   8   17.20    8.20
   7   5   8   17.60    7.70
   6   5   8   21.30    7.80
   5   5   8  111.49   12.90
   4   5   8   88.69   11.40
   3   5   8   -1.90    3.90
   2   5   8    2.10    4.40
   1   5   8   22.70    2.80
   1   5   8   12.80    5.90
   0   5   8   62.59    9.40
   0   5   8   57.69    5.30
  -1   5   8    9.20    3.40
  -1   5   8    4.50    4.90
  -2   5   8   13.70    6.30
  -2   5   8   19.50    4.90
  -3   5   8   68.89    6.60
  -3   5   8   86.19   10.90
  -4   5   8    5.60    4.20
  -4   5   8    6.70    5.60
  -5   5   8   48.30    7.20
  -5   5   8   56.69    9.80
  -6   5   8   34.50    8.90
  -6   5   8   48.00    9.00
  -7   5   8   10.80    6.30
  -7   5   8   16.10    7.30
  -8   5   8   -2.30    4.90
  -8   5   8    0.60    5.70
  -9   5   8   10.30    6.10
  -9   5   8   -3.80    5.60
 -10   5   8    4.30    6.90
 -10   5   8   17.60    6.70
 -11   5   8    8.60    5.80
 -11   5   8   -2.00    6.40
   8   5   9   33.50   10.00
   7   5   9   11.00    6.80
   6   5   9   85.59   12.90
   5   5   9   46.50   10.40
   4   5   9    4.90    5.50
   3   5   9   62.09   11.30
   2   5   9  141.79   13.70
   1   5   9   56.09    9.60
   0   5   9    5.70    5.30
  -1   5   9    5.50    5.80
  -1   5   9   14.50    4.20
  -2   5   9   53.49   10.40
  -2   5   9   51.09    6.10
  -3   5   9   17.90    7.40
  -3   5   9   37.10    7.00
  -4   5   9    2.30    5.60
  -4   5   9    3.30    4.60
  -5   5   9   59.09    9.80
  -5   5   9   42.10   10.20
  -6   5   9   29.10    7.40
  -6   5   9   23.20    8.50
  -7   5   9    1.60    5.90
  -7   5   9    2.40    4.70
  -8   5   9   29.60    8.30
  -8   5   9   15.80    8.20
  -9   5   9   38.00   10.90
  -9   5   9   55.69   11.00
 -10   5   9   26.00    7.70
 -10   5   9   13.00    8.50
   8   5  10    8.90    6.70
   7   5  10    5.10    6.00
   6   5  10    1.90    5.40
   5   5  10    6.10    6.00
   4   5  10    6.60    6.30
   3   5  10   -3.00    4.50
   2   5  10   17.70    7.20
   1   5  10   -6.90    4.00
   0   5  10   41.80    9.80
  -1   5  10   45.00   10.30
  -2   5  10    3.90    5.90
  -3   5  10    8.10    6.60
  -3   5  10    8.40    4.70
  -4   5  10   16.50    7.80
  -4   5  10    8.10    2.80
  -5   5  10   22.40    8.40
  -5   5  10   36.70    7.70
  -6   5  10   32.90    7.60
  -6   5  10   20.40    8.50
  -7   5  10    5.90    4.90
  -7   5  10   -5.20    5.30
  -8   5  10    7.70    7.60
  -8   5  10   13.90    5.90
  -9   5  10   -3.50    6.20
  -9   5  10    8.60    6.10
 -10   5  10   24.10    7.60
 -10   5  10   -1.70    6.90
   6   5  11   13.40    7.50
   5   5  11    6.90    6.40
   4   5  11   30.30    9.50
   3   5  11   21.70    8.20
   2   5  11    5.60    5.90
   1   5  11   -5.20    4.20
   0   5  11   29.60    9.10
  -1   5  11   47.30   10.80
  -2   5  11   -0.50    5.60
  -3   5  11   77.39   12.50
  -4   5  11   53.79   11.80
  -5   5  11    9.60    7.20
  -6   5  11   12.90    5.20
  -6   5  11    5.00    7.20
  -7   5  11   51.79   12.60
  -7   5  11   86.49   10.00
  -8   5  11   44.20   12.20
  -8   5  11   60.89    8.80
  -9   5  11   -4.20    6.30
   5   5  12    6.00    6.30
   4   5  12   17.50    7.90
   3   5  12    3.20    5.70
   2   5  12    8.40    6.50
   1   5  12   27.30    9.10
   0   5  12   17.30    8.00
  -1   5  12   10.90    7.30
  -2   5  12    0.20    5.80
  -3   5  12    9.30    7.70
  -4   5  12    9.40    7.80
  -5   5  12    5.30    7.40
  -6   5  12    8.20    8.20
  -7   5  12    2.40    7.30
   3   5  13    6.80    6.30
   2   5  13   35.70   10.20
   1   5  13   33.10   10.40
   0   5  13    5.50    6.60
  -1   5  13    5.30    7.40
  -2   5  13   52.59   12.70
  -3   5  13   41.00   12.20
  -4   5  13    3.90    7.40
  -5   5  13   36.20   11.70
  -6   5  13   10.20    8.50
  -5  -6  13    1.10    7.40
  -4  -6  13   17.10    9.00
  -3  -6  13   12.50    8.60
  -2  -6  13    5.60    7.30
  -1  -6  13   19.10    9.00
   0  -6  13    8.70    6.70
  -7  -6  12    8.70    8.50
  -6  -6  12    8.50    8.60
  -5  -6  12   63.79   13.10
  -4  -6  12   46.20   11.40
  -3  -6  12    2.70    6.50
  -2  -6  12    6.70    7.40
  -1  -6  12   64.29   11.30
   0  -6  12   16.50    7.80
   1  -6  12    6.30    5.80
  -8  -6  11   23.20    6.40
  -8  -6  11    0.20    7.30
  -7  -6  11   16.50    5.00
  -7  -6  11   -0.10    6.60
  -6  -6  11   43.10    6.40
  -5  -6  11    6.90    6.90
  -4  -6  11    6.30    6.50
  -3  -6  11   36.70    9.70
  -2  -6  11   19.90    7.80
  -1  -6  11    3.30    5.80
   0  -6  11   -0.30    4.80
   1  -6  11   34.50    8.40
   2  -6  11   34.20    8.10
 -10  -6  10   62.79    8.90
  -9  -6  10   20.60    9.40
  -9  -6  10   42.50    9.70
  -8  -6  10   11.10    5.10
  -8  -6  10    1.10    6.50
  -7  -6  10   37.10   10.50
  -7  -6  10   63.69    8.30
   7   6 -10   56.79    7.90
  -6  -6  10   76.09    8.40
  -6  -6  10   60.89   12.10
   6   6 -10   81.79    8.90
  -5  -6  10   34.80    5.80
  -5  -6  10   24.20    8.50
   5   6 -10   49.99    6.60
  -4  -6  10   -1.50    5.00
   4   6 -10   11.90    4.00
  -3  -6  10   49.50    6.00
  -3  -6  10   41.60    9.50
   3   6 -10   47.00    5.80
  -2  -6  10    1.90    5.20
  -1  -6  10   -3.90    4.30
   0  -6  10   75.89   10.30
   1  -6  10   43.40    9.00
   2  -6  10    8.20    5.10
   3  -6  10   15.10    5.80
 -10  -6   9    2.50    7.10
 -10  -6   9   18.80    5.80
  -9  -6   9   -2.00    6.00
  -9  -6   9    8.80    5.10
  -8  -6   9   41.90    7.20
  -8  -6   9   28.60    9.50
   8   6  -9   44.10   10.00
  -7  -6   9   14.80    5.00
  -7  -6   9    8.40    6.80
   7   6  -9   12.60    5.80
  -6  -6   9   -3.40    4.60
   6   6  -9    3.30    5.00
  -5  -6   9   -4.30    4.80
   5   6  -9   -1.00    4.10
  -4  -6   9   23.60    7.70
   4   6  -9   31.70    7.00
  -3  -6   9   62.19   10.60
   3   6  -9   58.89    6.70
  -2  -6   9   39.10    8.50
   2   6  -9   50.69    5.80
  -1  -6   9   24.00    7.30
   1   6  -9   34.70    4.30
   0  -6   9   65.19   10.00
   1  -6   9    2.40    4.80
   2  -6   9    1.20    1.90
   3  -6   9   16.40    5.80
 -11  -6   8   31.50   10.70
 -11  -6   8   31.00    8.60
 -10  -6   8    3.50    6.40
 -10  -6   8   16.60    6.40
  10   6  -8   18.60    6.60
  -9  -6   8   10.00    4.70
  -9  -6   8    0.70    5.70
   9   6  -8    8.70    5.60
  -8  -6   8   30.10    8.90
   8   6  -8   44.90    9.80
  -7  -6   8    4.20    5.90
   7   6  -8   14.30    6.70
  -6  -6   8   16.20    6.90
   6   6  -8   14.70    6.70
  -5  -6   8   78.29   11.00
   5   6  -8   88.09    9.40
  -4  -6   8   50.49    9.40
   4   6  -8   44.60    6.90
  -3  -6   8    0.10    4.40
   3   6  -8   -1.50    3.20
  -2  -6   8   79.19   10.30
   2   6  -8   73.09    6.70
  -1  -6   8  488.45   21.80
   1   6  -8  481.15   16.70
   0  -6   8  205.18   13.50
   0   6  -8  207.08    8.90
   1  -6   8   -0.70    3.40
  -1   6  -8   -0.10    1.50
   2  -6   8   43.50    6.90
   3  -6   8  144.39   11.00
   4  -6   8  100.69    9.30
 -11  -6   7   -1.50    6.10
 -11  -6   7   11.20    6.00
 -10  -6   7    5.70    6.40
 -10  -6   7    5.60    5.70
  10   6  -7    6.40    6.30
  -9  -6   7    6.60    6.30
   9   6  -7   15.80    7.60
  -8  -6   7   46.90   10.10
   8   6  -7   72.29   12.80
  -7  -6   7   47.80    9.80
   7   6  -7   60.09   11.20
  -6  -6   7    5.90    5.30
   6   6  -7    0.70    4.40
  -5  -6   7  169.18   13.50
   5   6  -7  179.58   12.50
  -4  -6   7  107.09   10.60
   4   6  -7   91.09    8.40
  -3  -6   7   12.00    5.10
   3   6  -7   10.00    4.10
  -2  -6   7   62.09    8.20
   2   6  -7   53.79    5.80
  -1  -6   7   39.10    6.90
   1   6  -7   36.30    4.50
   0  -6   7   77.19    8.20
   0   6  -7   76.99    5.30
   1  -6   7   42.40    4.00
  -1   6  -7   41.10    3.60
   2  -6   7  256.27   13.40
  -2   6  -7  251.37    7.90
   3  -6   7  188.58   11.50
   4  -6   7    5.70    3.30
   5  -6   7  130.99    9.50
 -12  -6   6   25.30    7.30
 -12  -6   6    6.60    7.80
 -11  -6   6    3.60    6.80
 -11  -6   6   11.90    6.30
  11   6  -6   18.20    7.30
 -10  -6   6   50.39   11.10
 -10  -6   6   46.60   10.00
  10   6  -6   52.09    9.10
  -9  -6   6   31.00    8.80
   9   6  -6   41.00   10.40
  -8  -6   6   -2.90    4.30
   8   6  -6    6.50    5.80
  -7  -6   6  136.69   13.00
   7   6  -6  133.59   12.20
  -6  -6   6  479.45   22.70
   6   6  -6  489.25   22.40
  -5  -6   6  260.47   15.50
   5   6  -6  230.18   14.10
  -4  -6   6    3.60    3.80
   4   6  -6    1.80    3.10
  -3  -6   6  214.88   12.90
   3   6  -6  207.28   11.50
  -2  -6   6  231.58   12.70
   2   6  -6  226.88   11.00
  -1  -6   6  562.04   20.60
   1   6  -6  513.65   17.40
   0  -6   6   23.30    5.00
   0   6  -6   19.30    3.50
   1  -6   6  388.16   12.70
   1  -6   6  386.16   15.50
  -1   6  -6  391.06   12.30
   2  -6   6  138.29    9.10
   2  -6   6  139.89    5.90
  -2   6  -6  134.89    6.00
   3  -6   6   37.10    5.60
   3  -6   6   45.80    3.20
  -3   6  -6   31.60    3.30
   4  -6   6  415.86   16.20
  -4   6  -6  415.76   13.20
   5  -6   6  219.58   11.00
  -5   6  -6  209.48    9.30
 -12  -6   5    1.20    7.10
 -12  -6   5    5.80    6.20
 -11  -6   5    7.00    5.40
 -11  -6   5   -0.30    6.30
  11   6  -5   14.60    6.60
 -10  -6   5   58.39   11.80
  10   6  -5   77.59   10.60
  -9  -6   5   63.59   10.30
   9   6  -5   55.79    9.30
  -8  -6   5   12.00    5.90
   8   6  -5   16.80    7.00
  -7  -6   5   25.10    7.10
   7   6  -5   35.20    8.50
  -6  -6   5   57.19    8.60
   6   6  -5   65.59    8.20
  -5  -6   5   12.00    4.90
   5   6  -5   17.80    5.60
  -4  -6   5   89.39    8.60
   4   6  -5   84.69    7.80
  -3  -6   5  284.47   14.00
   3   6  -5  275.97   13.00
  -2  -6   5  546.35   19.70
   2   6  -5  526.05   18.40
  -1  -6   5  133.89    8.60
   1   6  -5  130.09    7.50
   0  -6   5  499.65   17.80
   0   6  -5  581.34   16.90
   1  -6   5  361.56   12.50
   1  -6   5  377.16   14.00
  -1   6  -5  376.96   12.20
   2  -6   5   71.79    6.20
   2  -6   5   73.09    4.60
  -2   6  -5   66.99    4.70
   3  -6   5  180.28    7.30
   3  -6   5  172.68    9.10
  -3   6  -5  181.88    8.20
   4  -6   5  274.87   11.30
  -4   6  -5  271.57   11.00
   5  -6   5   47.30    5.20
  -5   6  -5   41.80    5.40
   6  -6   5   63.39    6.00
  -6   6  -5   52.79    6.00
  -7   6  -5  114.99    8.40
 -12  -6   4   33.30   10.60
 -12  -6   4   36.20   10.00
 -11  -6   4  107.69   13.90
 -11  -6   4  107.39   12.50
  11   6  -4  122.69   13.20
 -10  -6   4   73.29   11.50
  10   6  -4   78.19   10.60
  -9  -6   4    4.40    5.50
   9   6  -4    5.70    5.50
  -8  -6   4  143.29   12.90
   8   6  -4  141.79   12.80
  -7  -6   4  323.27   18.10
   7   6  -4  304.77   17.80
  -6  -6   4  126.59   11.00
   6   6  -4  107.99   10.00
  -5  -6   4   20.90    5.60
   5   6  -4   21.60    5.70
  -4  -6   4  241.88   13.00
   4   6  -4  241.88   12.80
  -3  -6   4  461.45   17.90
   3   6  -4  466.15   17.70
  -2  -6   4  200.58   10.40
   2   6  -4  200.98   10.10
  -1  -6   4 1203.18   32.30
   1   6  -4 1199.98   31.70
   0  -6   4 1197.68   30.80
   0   6  -4 1159.18   30.10
   1  -6   4   37.80    4.40
   1  -6   4   39.30    4.40
  -1   6  -4   39.80    4.10
   2  -6   4  300.97   10.40
   2  -6   4  291.37   10.80
  -2   6  -4  295.97   11.00
   3  -6   4 1093.39   27.30
   3  -6   4 1053.49   27.00
  -3   6  -4 1044.10   28.10
  -3   6  -4 1067.89   26.40
   4  -6   4  386.86   12.30
  -4   6  -4  379.06   13.90
   5  -6   4    9.80    2.60
  -5   6  -4   13.10    4.10
   6  -6   4   80.69    6.00
  -6   6  -4   69.89    7.00
  -7   6  -4  170.88   10.80
  -8   6  -4    9.70    4.70
  -9   6  -4   17.60    5.80
 -12  -6   3   21.70    9.20
 -12  -6   3   30.90    8.90
 -11  -6   3   21.40    7.50
 -11  -6   3   16.30    8.50
  11   6  -3   36.50    9.00
 -10  -6   3    3.60    6.00
  10   6  -3   14.60    6.50
  -9  -6   3   35.10    8.60
   9   6  -3   26.20    8.00
  -8  -6   3  143.29   13.10
   8   6  -3  154.28   12.90
  -7  -6   3   65.39    9.20
   7   6  -3   67.89    8.50
  -6  -6   3  116.69   10.20
   6   6  -3  116.09   10.00
  -5  -6   3  546.95   21.20
   5   6  -3  516.25   21.10
  -4  -6   3  576.04   20.70
   4   6  -3  543.05   20.50
  -3  -6   3    1.00    2.30
   3   6  -3   -0.60    2.30
  -2  -6   3  241.78   10.90
   2   6  -3  245.28   11.10
  -1  -6   3  715.83   20.60
   1   6  -3  706.33   20.90
   0  -6   3  131.99    6.50
   0  -6   3  139.59    7.30
   0   6  -3  124.89    6.80
   1  -6   3  185.18    8.40
   1  -6   3  181.08    7.00
  -1   6  -3  183.08    8.30
  -1   6  -3  177.88    6.70
   2  -6   3  550.74   16.20
  -2   6  -3  555.84   14.00
  -2   6  -3  543.05   16.90
   3  -6   3   41.80    2.80
  -3   6  -3   51.79    4.90
  -3   6  -3   41.10    2.80
   4  -6   3   29.90    2.80
  -4   6  -3   29.40    3.10
  -4   6  -3   28.40    4.50
   5  -6   3  216.08    8.30
  -5   6  -3  209.48   10.60
  -5   6  -3  207.28    8.30
  -6   6  -3  130.99    9.00
  -7   6  -3   -0.70    3.50
  -8   6  -3   -1.60    3.70
  -9   6  -3   23.80    6.40
 -10   6  -3   14.60    6.10
 -13  -6   2   58.19    9.80
 -13  -6   2   38.40   11.00
 -12  -6   2   69.59   12.30
 -12  -6   2   58.99   10.20
  12   6  -2   88.19   10.10
 -11  -6   2   25.90    7.60
 -11  -6   2   14.40    7.90
  11   6  -2   37.10    8.60
 -10  -6   2   19.80    8.00
  10   6  -2   40.50    9.40
  -9  -6   2   78.09   10.80
   9   6  -2   75.29    9.40
  -8  -6   2  161.68   13.50
   8   6  -2  144.29   12.20
   7   6  -2   47.70    7.20
   6   6  -2  442.96   19.80
   5   6  -2  506.45   20.30
   4   6  -2   -1.40    1.90
   3   6  -2  882.91   26.60
   2   6  -2 1389.16   36.30
  -1  -6   2 2040.30   48.60
   1   6  -2 1990.00   48.40
   0  -6   2   21.80    3.60
   0  -6   2   20.00    2.70
   0  -6   2   18.60    2.60
   0   6  -2   19.20    3.60
   1  -6   2  439.96   11.40
   1  -6   2  440.96   11.60
   1  -6   2  434.86   14.30
  -1   6  -2  428.16   14.40
   2  -6   2  441.46   14.10
  -2   6  -2  441.26   14.60
  -3   6  -2   78.69    5.80
  -4   6  -2   73.09    3.50
  -4   6  -2   69.89    5.90
  -5   6  -2   85.69    6.80
  -5   6  -2   87.99    4.80
  -5   6  -2   79.69    4.40
  -6   6  -2   29.80    3.80
  -6   6  -2   35.70    5.40
  -7   6  -2   26.90    4.20
  -7   6  -2   33.20    5.70
  -8   6  -2  121.39   10.40
  -8   6  -2  122.89    8.00
  -9   6  -2   83.89    9.30
 -10   6  -2   26.20    7.40
 -11   6  -2   18.80    7.20
 -12   6  -2   64.69    9.90
 -13  -6   1   12.10    7.80
 -13  -6   1   27.80    7.20
 -12  -6   1    8.10    7.00
 -12  -6   1    4.10    6.10
 -11  -6   1   22.20    7.90
 -11  -6   1   15.20    7.10
 -10  -6   1   98.49   12.30
  10   6  -1   95.09   10.80
   9   6  -1   55.19    8.50
   8   6  -1    8.80    4.80
   7   6  -1   34.50    7.50
   7   6  -1   26.30    6.70
   6   6  -1  218.88   13.80
   6   6  -1  214.78   13.00
   5   6  -1   37.20    5.20
   5   6  -1   41.20    6.20
   4   6  -1  144.79    9.70
   4   6  -1  145.99    9.30
   3   6  -1  128.99    8.00
   3   6  -1  123.69    7.90
   2   6  -1    3.70    2.20
   2   6  -1    3.60    2.00
  -1  -6   1  419.86   14.20
   1   6  -1  400.86   13.30
   1   6  -1  408.36   14.10
   0  -6   1  142.29    5.90
   0  -6   1  156.48    7.90
   0   6  -1  146.19    7.70
   1  -6   1  140.39    7.20
   1  -6   1  128.59    4.50
  -1   6  -1  135.79    4.60
  -1   6  -1  135.89    7.30
   2  -6   1   42.30    3.90
  -2   6  -1   41.70    4.30
  -3   6  -1   31.50    4.00
  -4   6  -1   68.19    5.80
  -4   6  -1   67.69    3.40
  -4   6  -1   70.09    3.50
  -5   6  -1   23.70    5.00
  -5   6  -1   27.90    3.10
  -5   6  -1   26.40    3.10
  -6   6  -1  105.99    6.30
  -6   6  -1  109.79    8.80
  -7   6  -1    0.10    2.40
  -7   6  -1    1.90    3.80
  -8   6  -1   53.19    7.40
  -8   6  -1   46.00    6.00
  -9   6  -1   11.60    5.90
 -10   6  -1   -0.30    5.30
 -11   6  -1   22.40    7.90
 -12   6  -1   12.40    6.30
 -12  -6   0    3.70    6.00
 -12  -6   0    7.70    5.40
 -11  -6   0   56.99    9.30
  11   6   0   83.49    8.70
  10   6   0   60.89    8.30
   9   6   0    2.10    4.20
   9   6   0    0.00    4.40
   8   6   0  126.29   12.20
   8   6   0  122.89   10.60
   7   6   0  565.54   24.80
   7   6   0  548.95   22.70
   6   6   0  143.19   10.20
   6   6   0  154.98   11.70
   5   6   0   30.10    4.80
   4   6   0  380.16   15.40
   4   6   0  400.16   16.80
   3   6   0  409.66   15.20
   3   6   0  408.36   16.00
   2   6   0  205.18    9.50
  -1  -6   0   45.50    4.70
   1   6   0   47.20    4.60
   1   6   0   42.60    4.00
   0  -6   0  100.79    6.50
   0  -6   0   98.39    5.00
   0   6   0   91.39    5.00
   0   6   0   98.59    6.50
   1  -6   0   45.60    3.30
   1  -6   0   46.00    4.50
  -1   6   0   44.50    3.10
  -1   6   0   46.90    4.30
   2  -6   0  202.08    6.30
  -2   6   0  206.98    6.60
  -2   6   0  215.38    9.40
   3  -6   0  423.16   11.30
  -3   6   0  418.06   15.00
  -3   6   0  429.06   11.70
  -4   6   0  382.46   11.60
  -4   6   0  391.96   12.00
  -4   6   0  402.46   15.30
  -5   6   0   29.50    3.80
  -5   6   0   31.80    4.90
  -6   6   0  161.08   10.80
  -6   6   0  157.18    8.20
  -7   6   0  575.74   23.20
  -7   6   0  614.14   19.70
  -8   6   0  129.09    9.10
  -8   6   0  127.89   11.10
  -9   6   0    2.90    3.60
  -9   6   0    2.30    4.60
 -10   6   0   52.89    8.80
 -11   6   0   50.89   10.60
 -12   6   0   20.20    7.00
 -12  -6  -1   21.40    6.90
 -11  -6  -1   27.50    7.70
  11   6   1   50.09    6.40
  10   6   1   17.10    4.90
  10   6   1    6.60    5.50
   9   6   1   12.00    5.40
   9   6   1   11.50    6.00
   8   6   1   53.39    7.10
   8   6   1   58.29    9.50
   7   6   1    0.10    3.00
   7   6   1   -0.30    3.50
   6   6   1  110.99    8.60
   6   6   1  106.39   10.10
   5   6   1   28.30    6.00
   5   6   1   30.70    4.50
   4   6   1   69.69    7.00
   4   6   1   65.99    6.00
   3   6   1   26.50    4.50
   3   6   1   28.20    3.90
  -2  -6  -1   40.40    4.30
   2   6   1   37.60    4.30
   2   6   1   40.10    4.70
  -1  -6  -1  139.49    7.40
   1   6   1  134.09    7.40
   1   6   1  135.39    7.50
   0  -6  -1  158.18    7.80
   0   6   1  142.89    7.10
   0   6   1  148.69    8.00
   1  -6  -1  450.35   14.40
  -1   6   1  416.96   14.30
  -1   6   1  404.06   13.00
  -2   6   1    3.70    1.80
  -2   6   1    4.60    2.50
  -3   6   1  123.39    7.50
  -3   6   1  124.09    6.30
  -4   6   1  150.88    9.10
  -4   6   1  150.38    7.30
  -5   6   1   42.00    4.90
  -5   6   1   40.30    5.70
  -6   6   1  230.78   10.70
  -6   6   1  225.08   12.90
  -7   6   1   37.70    7.60
  -7   6   1   30.10    5.40
  -8   6   1    7.30    5.10
  -8   6   1    5.30    3.90
  -9   6   1   73.09    8.30
  -9   6   1   60.89    9.00
 -10   6   1   99.59   11.30
 -10   6   1  102.69   10.00
 -11   6   1   13.80    7.10
 -12   6   1    3.90    6.70
 -13   6   1   25.70    8.50
 -12  -6  -2   68.69    9.60
 -11  -6  -2   22.90    6.10
  11   6   2   14.30    7.40
  10   6   2   37.10    5.70
   9   6   2   86.29    8.60
   9   6   2   74.79   10.80
   8   6   2  110.09   11.80
   8   6   2  112.39    9.70
   7   6   2   34.30    6.60
   7   6   2   25.00    6.90
   6   6   2   32.30    5.10
   6   6   2   32.00    7.00
   5   6   2   79.29    8.40
   5   6   2   80.29    6.70
   4   6   2   66.69    7.10
   4   6   2   68.69    5.70
   3   6   2   67.19    5.30
   3   6   2   72.89    6.80
  -2  -6  -2  444.26   14.90
   2   6   2  455.95   15.30
   2   6   2  447.86   16.90
  -1  -6  -2  438.46   14.30
   1   6   2  422.86   15.40
   1   6   2  414.96   14.60
   0  -6  -2   21.60    3.50
   0   6   2   21.30    3.70
   0   6   2   15.50    3.20
  -1   6   2 2041.60   49.50
  -1   6   2 2040.90   49.10
  -2   6   2 1478.65   37.30
  -2   6   2 1450.45   37.50
  -3   6   2  914.61   25.50
  -4   6   2    0.70    2.50
  -4   6   2    2.00    2.30
  -5   6   2  509.45   19.70
  -5   6   2  529.95   17.90
  -6   6   2  443.96   19.30
  -6   6   2  443.96   16.80
  -7   6   2   44.30    7.20
  -7   6   2   45.90    6.70
  -8   6   2  153.38   12.50
  -8   6   2  143.49   10.60
  -9   6   2   72.29    9.80
  -9   6   2   69.79    8.80
 -10   6   2   22.80    8.00
 -10   6   2   19.80    6.20
 -11   6   2   18.30    7.10
 -12   6   2   59.49   10.20
 -13   6   2   63.89   13.00
 -11  -6  -3   21.40    5.90
  11   6   3    6.00    6.50
 -10  -6  -3   26.20    6.90
  10   6   3   14.10    7.20
   9   6   3   16.70    6.90
   9   6   3   27.00    6.10
   8   6   3    2.30    3.40
   8   6   3   -0.50    4.10
   7   6   3   -1.30    3.50
   7   6   3    2.60    2.90
   6   6   3  135.29   11.80
   6   6   3  124.39    8.30
   4   6   3   19.30    2.50
   4   6   3   26.40    5.70
   3   6   3   43.10    4.20
   3   6   3   42.90    6.10
  -2  -6  -3  546.55   16.70
   2   6   3  549.74   19.80
   2   6   3  466.55   16.00
  -1  -6  -3  188.28    8.50
   1   6   3  186.08   10.30
   0  -6  -3  130.19    6.80
   0   6   3  124.99    8.30
   0   6   3  129.29    7.40
  -1   6   3  742.63   23.20
  -1   6   3  732.33   21.70
  -2   6   3  251.97   11.70
  -2   6   3  249.97   11.10
  -3   6   3    2.20    2.60
  -3   6   3    0.10    2.50
  -4   6   3  581.54   20.00
  -4   6   3  577.74   20.60
  -5   6   3  553.24   21.20
  -5   6   3  552.04   19.90
  -6   6   3  115.79    9.90
  -6   6   3  109.09    8.80
  -7   6   3   65.29    7.80
  -7   6   3   63.49    7.60
  -8   6   3  147.39   10.90
  -8   6   3  130.19   11.60
  -9   6   3   36.60    8.80
  -9   6   3   29.10    7.00
 -10   6   3    9.80    6.20
 -10   6   3    3.30    4.80
 -11   6   3    9.70    6.00
 -11   6   3   26.50    8.30
 -12   6   3   34.20    9.10
  11   6   4   14.70    7.80
  10   6   4   42.10   10.20
   8   6   4    8.40    5.60
   8   6   4   20.10    5.00
   7   6   4  170.08   10.30
   7   6   4  185.68   14.70
   6   6   4   68.99    9.10
   6   6   4   74.99    6.30
   5   6   4   11.10    3.30
   5   6   4    7.90    4.30
   4   6   4  383.56   18.50
   4   6   4  352.46   13.10
  -3  -6  -4 1062.19   28.10
   3   6   4  991.80   27.20
   3   6   4 1054.69   33.80
  -2  -6  -4  309.87   11.40
   2   6   4  299.07   14.90
   2   6   4  287.77   11.20
  -1  -6  -4   40.20    4.20
   1   6   4   40.10    6.20
   1   6   4   36.80    4.80
   0  -6  -4 1219.78   31.00
   0   6   4 1221.28   35.70
  -1   6   4 1244.78   36.00
  -1   6   4 1232.38   32.70
  -2   6   4  204.68   10.10
  -2   6   4  207.98   11.60
  -3   6   4  449.56   17.00
  -3   6   4  455.25   18.00
  -4   6   4  243.58   13.00
  -4   6   4  244.68   12.60
  -5   6   4   24.30    5.80
  -5   6   4   20.00    5.20
  -6   6   4  131.09   10.60
  -6   6   4  133.79   10.90
  -7   6   4  302.97   16.80
  -7   6   4  322.27   16.70
  -8   6   4  149.39   12.30
  -8   6   4  150.88   12.60
  -9   6   4   -0.30    4.40
  -9   6   4    4.60    5.00
 -10   6   4   62.29    9.70
 -10   6   4   74.49   10.20
 -11   6   4  102.09   12.10
 -11   6   4  101.09   12.40
 -12   6   4   30.00    9.60
  11   6   5   19.50    9.40
  10   6   5   22.50    8.60
   9   6   5   12.70    7.00
   8   6   5   50.19   10.50
   7   6   5  108.89   12.40
   7   6   5  110.49    7.60
   6   6   5   62.49    5.40
   6   6   5   60.89    9.90
   5   6   5   50.09    4.50
   5   6   5   38.90    8.00
   4   6   5  241.78    9.70
   4   6   5  244.58   15.60
  -3  -6  -5  177.68    8.50
   3   6   5  163.48   12.30
   3   6   5  166.68    7.50
  -2  -6  -5   69.39    5.40
   2   6   5   66.29    8.20
   2   6   5   63.19    4.80
  -1  -6  -5  382.46   12.60
   1   6   5  359.46   13.40
   1   6   5  387.26   17.90
   0   6   5  593.24   22.80
   0   6   5  608.24   18.90
  -1   6   5   68.39    5.40
  -2   6   5  582.94   22.40
  -2   6   5  564.64   19.30
  -3   6   5  281.27   14.80
  -3   6   5  284.67   13.10
  -4   6   5   93.79    9.60
  -4   6   5   83.19    7.80
  -5   6   5   16.80    5.80
  -5   6   5   21.50    5.80
  -6   6   5   68.49    8.00
  -6   6   5   66.69    8.90
  -7   6   5   29.70    7.20
  -7   6   5   36.90    7.80
  -8   6   5    9.60    5.70
  -8   6   5   12.40    5.90
  -9   6   5   62.99   10.50
  -9   6   5   75.89   10.00
 -10   6   5   66.39   10.30
 -10   6   5   69.59   10.00
 -11   6   5   -1.30    5.90
 -11   6   5    0.80    5.60
 -12   6   5   15.20    7.60
 -12   6   5    1.20    6.40
  10   6   6    5.90    6.70
   9   6   6   62.49   12.80
   8   6   6  141.19   15.10
   7   6   6   61.69   10.70
   6   6   6   38.80    9.00
   5   6   6  205.38   15.80
   5   6   6  211.88    8.90
   4   6   6  392.96   20.90
   4   6   6  363.36   12.10
  -3  -6  -6   36.80    4.30
   3   6   6   29.00    3.20
   3   6   6   33.80    7.50
  -2  -6  -6  143.19    6.70
   2   6   6  132.49    6.50
   2   6   6  124.39   11.20
  -1  -6  -6  398.66   13.00
   1   6   6  385.46   13.90
   1   6   6  419.36   19.80
   0   6   6   21.00    4.30
   0   6   6   19.00    5.60
  -1   6   6  542.85   22.90
  -1   6   6  540.35   18.30
  -2   6   6  253.57   12.00
  -2   6   6  245.28   14.90
  -3   6   6  203.28   11.30
  -3   6   6  208.18   13.70
  -4   6   6    3.70    3.30
  -4   6   6   -2.00    3.40
  -5   6   6  263.17   16.10
  -5   6   6  261.17   14.60
  -6   6   6  483.85   22.60
  -6   6   6  489.85   21.90
  -7   6   6  143.79   12.20
  -7   6   6  135.19   13.10
  -8   6   6    2.40    4.90
  -8   6   6    0.70    4.90
  -9   6   6   37.30    9.20
  -9   6   6   48.30   10.40
 -10   6   6   47.80   10.80
 -10   6   6   43.60   10.00
 -11   6   6    8.20    6.90
 -11   6   6    6.90    6.00
 -12   6   6    4.60    7.00
 -12   6   6   19.20    6.50
  10   6   7   16.80    8.60
   9   6   7   26.60    9.00
   8   6   7   15.70    7.50
   7   6   7   14.20    6.90
   6   6   7   79.59   11.80
   5   6   7  118.89   13.00
   4   6   7    2.30    4.20
   3   6   7  201.58   15.20
   3   6   7  195.28    7.00
   2   6   7  246.48   16.10
   2   6   7  240.58    8.60
  -1  -6  -7   45.70    4.10
   1   6   7   41.00    4.60
   1   6   7   42.00    8.20
   0   6   7   82.29    6.60
   0   6   7   82.89    9.90
  -1   6   7   38.10    7.80
  -1   6   7   36.90    5.20
  -3   6   7   10.10    4.20
  -3   6   7   12.70    5.70
  -4   6   7   97.69    8.70
  -4   6   7  106.49   11.50
  -5   6   7  162.18   13.60
  -5   6   7  167.48   11.90
  -6   6   7    7.90    5.10
  -6   6   7    7.10    5.30
  -7   6   7   44.30    9.40
  -7   6   7   56.39   10.40
  -8   6   7   67.69   11.80
  -8   6   7   49.30    8.50
  -9   6   7   12.40    7.00
  -9   6   7   11.50    6.30
 -10   6   7   -8.20    4.20
 -10   6   7    2.90    6.50
 -11   6   7   -2.10    6.20
 -11   6   7    4.50    5.10
   9   6   8   40.90   11.50
   8   6   8   -1.20    5.20
   7   6   8   44.20   11.00
   6   6   8  121.19   14.40
   5   6   8    8.30    6.10
   4   6   8  103.79   12.30
   3   6   8  155.58   14.00
   2   6   8   41.50    8.70
   1   6   8    2.10    4.40
   1   6   8    6.40    2.00
   0   6   8  196.08   15.20
   0   6   8  199.88    9.80
  -1   6   8  465.65   23.50
  -1   6   8  519.25   18.00
  -2   6   8   84.39    7.50
  -2   6   8   76.79   10.80
  -3   6   8   -0.50    3.40
  -3   6   8   -2.60    4.30
  -4   6   8   48.00    9.50
  -4   6   8   48.70    7.00
  -5   6   8   80.59   10.90
  -5   6   8   77.09    8.60
  -6   6   8   31.30    8.10
  -6   6   8   21.50    7.70
  -7   6   8    7.10    6.30
  -7   6   8    1.90    5.40
  -8   6   8   32.60    9.40
  -8   6   8   32.40    8.50
  -9   6   8    3.60    5.00
  -9   6   8   -5.10    5.30
 -10   6   8   18.20    7.30
 -10   6   8    8.30    7.30
 -11   6   8   44.60    9.90
 -11   6   8   20.70    9.20
   8   6   9   23.30    9.30
   7   6   9   42.10   11.00
   6   6   9    9.50    6.70
   5   6   9    8.20    6.60
   4   6   9   13.60    6.80
   3   6   9   15.40    6.90
   2   6   9    6.60    5.40
   1   6   9    3.10    5.10
   0   6   9   58.89   10.00
  -1   6   9   29.70    8.60
  -1   6   9   32.10    5.70
  -2   6   9   40.60    6.30
  -2   6   9   39.90    9.40
  -3   6   9   56.39    6.50
  -3   6   9   58.89   11.10
  -4   6   9   31.00    8.80
  -4   6   9   31.10    7.40
  -5   6   9   -4.20    5.20
  -5   6   9   -4.30    4.10
  -6   6   9    1.90    4.80
  -6   6   9   -3.10    5.40
  -7   6   9    1.30    6.10
  -7   6   9   11.50    5.40
  -8   6   9   26.70    9.30
  -8   6   9   44.00    9.50
  -9   6   9   -4.00    6.20
  -9   6   9   15.80    6.00
 -10   6   9    3.60    7.50
 -10   6   9   15.70    6.30
   7   6  10   16.60    8.10
   6   6  10    0.40    5.20
   5   6  10   40.30   10.40
   4   6  10   78.79   11.90
   3   6  10   17.20    7.30
   2   6  10    6.00    5.60
   1   6  10   40.40   10.20
   0   6  10   78.19   11.70
  -1   6  10   -2.70    4.60
  -2   6  10   -6.20    5.00
  -3   6  10   55.39    7.00
  -3   6  10   30.60    9.40
  -4   6  10    9.20    3.70
  -4   6  10   -0.70    5.70
  -5   6  10   35.50    7.40
  -5   6  10   22.40    8.50
  -6   6  10   65.59   12.80
  -6   6  10   64.99    8.50
  -7   6  10   58.99    8.60
  -7   6  10   34.80   10.50
  -8   6  10    8.50    5.10
  -8   6  10   -0.60    6.30
  -9   6  10   38.20    9.20
  -9   6  10   20.60    9.50
 -10   6  10   34.00   11.00
   6   6  11    2.90    5.80
   5   6  11   12.60    7.30
   4   6  11   12.30    7.00
   3   6  11    0.10    5.10
   2   6  11   28.20    9.10
   1   6  11   27.80    9.00
   0   6  11   -2.70    5.20
  -1   6  11    1.30    5.90
  -2   6  11   15.80    8.00
  -3   6  11   39.80   10.60
  -4   6  11    5.20    6.50
  -5   6  11   12.20    7.70
  -6   6  11   30.10    6.80
  -6   6  11   16.80    8.60
  -7   6  11   10.30    5.60
  -7   6  11   -1.00    6.70
  -8   6  11   19.90    6.30
  -8   6  11    9.60    8.20
  -9   6  11    9.90    8.60
   5   6  12   12.30    7.60
   4   6  12    4.40    6.20
   3   6  12   12.50    7.40
   2   6  12   33.60   10.30
   1   6  12   13.80    7.70
   0   6  12   16.20    7.90
  -1   6  12   56.69   12.00
  -2   6  12    7.20    6.70
  -3   6  12    3.00    6.50
  -4   6  12   44.40   11.70
  -5   6  12   55.79   12.80
  -6   6  12    3.50    7.20
  -7   6  12    9.80    8.50
   3   6  13   19.30    8.50
   2   6  13    7.10    6.80
   1   6  13    5.40    6.40
   0   6  13   11.20    7.90
  -1   6  13   11.80    8.20
  -2   6  13    8.80    7.70
  -3   6  13   14.20    8.60
  -4   6  13   21.00    9.70
  -5   6  13    7.40    8.10
  -5  -7  13   17.60    9.60
  -4  -7  13   -1.70    7.30
  -3  -7  13   23.10    9.70
  -2  -7  13   52.29   12.40
  -1  -7  13    2.50    6.50
   0  -7  13    3.60    6.20
  -7  -7  12   27.30   10.80
  -6  -7  12   12.30    8.70
  -5  -7  12    0.80    7.50
  -4  -7  12   16.00    8.80
  -3  -7  12   23.30    8.80
  -2  -7  12    8.00    7.10
  -1  -7  12    6.60    6.90
   0  -7  12   19.00    8.10
   1  -7  12   12.90    6.50
  -8  -7  11   45.70    7.40
  -7  -7  11   50.69   12.20
  -7  -7  11   72.49    8.60
  -6  -7  11   50.99    6.80
  -6  -7  11   15.30    8.50
  -5  -7  11    6.70    7.10
  -4  -7  11   44.10   10.80
  -3  -7  11   55.19   11.00
  -2  -7  11    7.10    6.20
  -1  -7  11   23.30    8.00
   0  -7  11   27.30    7.70
   1  -7  11    6.60    5.10
  -9  -7  10   11.80    8.60
  -9  -7  10   22.60    7.20
  -8  -7  10    9.90    7.90
  -8  -7  10   23.30    6.30
   8   7 -10   39.90    6.80
  -7  -7  10    8.70    7.50
  -7  -7  10   17.80    5.60
  -6  -7  10   23.20    5.70
  -6  -7  10    8.20    7.10
   6   7 -10   31.10    6.90
   5   7 -10   49.70    6.50
  -4  -7  10    2.40    5.60
   4   7 -10   16.90    4.80
  -3  -7  10   -0.20    5.10
   3   7 -10    4.80    3.10
  -2  -7  10   21.70    7.60
  -1  -7  10   48.00    9.50
   0  -7  10   53.69   10.20
   1  -7  10    2.90    5.20
   2  -7  10   16.10    5.10
 -10  -7   9   29.90    7.00
 -10  -7   9    6.40    7.50
  -9  -7   9   51.69   12.00
  -9  -7   9   63.59    9.00
   9   7  -9   67.89    9.50
  -8  -7   9   55.79    8.10
  -8  -7   9   42.30   10.60
   8   7  -9   55.29    8.70
  -7  -7   9    7.80    7.30
   7   7  -9    9.40    5.40
  -6  -7   9   12.40    7.00
   6   7  -9   15.90    6.10
  -5  -7   9   24.30    8.00
   5   7  -9   43.10    8.20
  -4  -7   9    4.20    5.60
   4   7  -9    2.60    3.90
  -3  -7   9   69.59   10.20
   3   7  -9   70.29    7.30
  -2  -7   9  214.18   15.60
   2   7  -9  217.58   11.60
  -1  -7   9   23.10    7.10
   1   7  -9   39.40    4.60
   0  -7   9   19.70    6.70
   1  -7   9  278.87   16.50
   2  -7   9  197.68   13.50
   3  -7   9   11.90    5.10
 -11  -7   8   19.90    6.40
 -11  -7   8   -2.80    6.40
 -10  -7   8   12.20    8.40
 -10  -7   8   26.70    7.60
  10   7  -8   34.90    8.60
  -9  -7   8    5.80    6.80
   9   7  -8   19.80    7.00
  -8  -7   8   -4.40    4.90
   8   7  -8   -0.30    4.40
  -7  -7   8    0.70    5.50
   7   7  -8   10.40    5.70
  -6  -7   8   50.39    9.90
   6   7  -8   41.30    7.30
  -5  -7   8   82.79   11.00
   5   7  -8   78.19    8.80
  -4  -7   8    0.60    4.70
   4   7  -8   -3.80    3.20
  -3  -7   8   53.69    8.90
   3   7  -8   49.70    6.60
  -2  -7   8  245.18   15.70
   2   7  -8  224.68   11.70
  -1  -7   8    4.20    4.90
   1   7  -8    7.50    3.20
   0  -7   8    5.40    4.50
   0   7  -8    6.80    2.70
   2  -7   8   58.29    7.60
   3  -7   8    0.90    3.20
 -11  -7   7   23.50    6.60
 -11  -7   7   12.60    8.30
 -10  -7   7   28.50    9.80
 -10  -7   7   45.50    8.00
  10   7  -7   32.90    9.80
  -9  -7   7    1.70    5.60
   9   7  -7    2.70    5.50
  -8  -7   7   46.70   10.30
   8   7  -7   47.30   10.60
  -7  -7   7   79.59   10.90
   7   7  -7   81.09   10.30
  -6  -7   7   57.39    9.20
   6   7  -7   43.50    7.60
  -5  -7   7   38.90    8.10
   5   7  -7   36.30    7.70
  -4  -7   7  596.94   24.90
   4   7  -7  564.84   22.60
  -3  -7   7  530.55   22.30
   3   7  -7  507.45   19.90
  -2  -7   7  106.99   10.20
   2   7  -7   87.19    7.20
  -1  -7   7  121.79   10.00
   1   7  -7  109.49    7.30
   0  -7   7  124.99   10.00
   0   7  -7  112.99    6.80
   1  -7   7  256.07   13.20
  -1   7  -7  260.57    9.80
   2  -7   7   20.80    5.10
  -2   7  -7   20.20    2.90
   3  -7   7  104.29    8.60
   4  -7   7   98.09    8.10
 -12  -7   6    0.50    7.00
 -11  -7   6   12.20    8.00
 -11  -7   6   17.40    7.10
  11   7  -6   27.70    8.40
 -10  -7   6   31.00    9.70
  10   7  -6   35.40    9.50
  -9  -7   6    3.00    5.70
   9   7  -6    5.50    5.60
  -8  -7   6   44.70    9.60
   8   7  -6   45.70   10.40
  -7  -7   6  172.58   14.40
   7   7  -6  154.38   13.30
  -6  -7   6   23.60    6.70
   6   7  -6   21.50    6.50
  -5  -7   6   23.30    6.50
   5   7  -6   27.60    7.00
  -4  -7   6   71.29    8.60
   4   7  -6   69.79    7.50
  -3  -7   6  141.19   10.90
   3   7  -6  134.19    9.20
  -2  -7   6    6.30    3.80
   2   7  -6    6.60    2.90
  -1  -7   6  255.97   13.20
   1   7  -6  238.18   10.90
   0  -7   6  494.85   18.40
   0   7  -6  453.45   15.50
   1  -7   6   17.90    4.20
  -1   7  -6   20.30    3.60
   2  -7   6  130.89    8.60
   2  -7   6  132.19    6.20
  -2   7  -6  119.19    6.30
   3  -7   6  327.77   10.80
   3  -7   6  321.17   13.70
  -3   7  -6  330.17   11.50
   4  -7   6  131.39    8.30
  -4   7  -6  124.79    7.20
  -5   7  -6    4.80    2.90
 -12  -7   5   26.90   10.30
 -12  -7   5   28.70    8.30
 -11  -7   5   16.30    8.40
 -11  -7   5   15.00    6.60
  11   7  -5   32.70    9.00
 -10  -7   5   15.70    7.80
  10   7  -5   19.80    7.50
  -9  -7   5  169.18   15.40
   9   7  -5  159.78   14.70
  -8  -7   5  258.07   17.70
   8   7  -5  248.38   17.30
  -7  -7   5   26.90    7.50
   7   7  -5   38.20    8.80
  -6  -7   5   74.89    9.40
   6   7  -5   85.39    9.20
  -5  -7   5  151.28   11.70
   5   7  -5  144.09   11.00
  -4  -7   5  303.07   15.40
   4   7  -5  289.37   14.70
  -3  -7   5   34.30    5.90
   3   7  -5   30.60    4.80
  -2  -7   5   79.99    7.60
   2   7  -5   73.89    6.30
  -1  -7   5   72.09    6.50
   1   7  -5   66.19    5.70
   0   7  -5    8.10    2.90
   1  -7   5  290.67   11.70
  -1   7  -5  273.17   10.70
   2  -7   5  541.15   16.30
   2  -7   5  549.85   17.60
  -2   7  -5  549.35   16.90
   3  -7   5  111.99    7.00
  -3   7  -5  117.39    7.10
   4  -7   5    5.20    2.20
  -4   7  -5    5.40    3.30
   5  -7   5  334.87   11.90
  -5   7  -5  321.97   13.50
  -6   7  -5  277.57   12.90
  -7   7  -5   62.99    6.90
 -12  -7   4   33.20   10.70
 -12  -7   4   40.90   10.60
 -11  -7   4   11.00    7.50
  11   7  -4   27.60    7.40
 -10  -7   4   21.90    8.40
  10   7  -4   34.20    9.40
  -9  -7   4   68.09   10.90
   9   7  -4   71.89   10.20
  -8  -7   4    5.90    5.60
   8   7  -4   13.80    6.40
  -7  -7   4    4.90    4.70
   7   7  -4    0.70    4.60
  -6  -7   4  336.27   17.80
   6   7  -4  303.87   17.00
  -5  -7   4  284.67   15.40
   5   7  -4  277.77   15.00
  -4  -7   4    4.50    3.50
   4   7  -4    8.20    3.90
  -3  -7   4  340.87   15.20
   3   7  -4  349.77   15.20
  -2  -7   4  877.31   26.10
   2   7  -4  829.52   25.70
  -1  -7   4   44.40    5.30
   1   7  -4   45.40    4.70
   0  -7   4    3.30    2.30
   0   7  -4    2.30    2.30
   1  -7   4  833.32   22.50
  -1   7  -4  822.62   23.20
   2  -7   4  306.37   10.70
  -2   7  -4  301.17    9.90
  -2   7  -4  308.77   12.00
   3  -7   4    1.70    1.60
  -3   7  -4    4.20    3.00
  -3   7  -4    1.00    1.60
   4  -7   4  365.96   10.80
  -4   7  -4  345.97   13.70
  -4   7  -4  336.67   10.40
   5  -7   4  144.69    6.50
  -5   7  -4  148.09    9.10
  -6   7  -4   16.40    5.10
  -7   7  -4   64.89    7.30
  -8   7  -4   80.89    8.30
  -9   7  -4   23.80    6.60
 -12  -7   3    7.80    6.20
 -11  -7   3   35.90   10.70
  11   7  -3   62.49    9.30
 -10  -7   3   91.89   12.70
  10   7  -3   99.89   11.30
  -9  -7   3   79.49   11.20
   9   7  -3   76.09   10.00
  -8  -7   3    3.50    4.80
   8   7  -3    2.10    4.40
  -7  -7   3    4.30    4.70
   7   7  -3    3.40    4.60
  -6  -7   3  166.78   12.30
   6   7  -3  175.78   12.40
  -5  -7   3   27.30    5.90
   5   7  -3   30.90    6.40
  -4  -7   3  265.07   13.30
   4   7  -3  252.47   13.30
  -3  -7   3  820.22   25.50
   3   7  -3  794.52   25.60
  -2  -7   3  388.86   14.60
   2   7  -3  396.16   15.20
  -1  -7   3  161.28    8.00
   1   7  -3  169.58    8.70
   0  -7   3  990.00   25.70
   0   7  -3  989.50   27.20
   1  -7   3 1468.65   34.60
  -1   7  -3 1469.45   37.30
   2  -7   3  746.13   18.30
  -2   7  -3  730.53   21.90
   3  -7   3    4.80    0.90
  -3   7  -3    6.70    3.20
  -4   7  -3  314.17   13.00
  -5   7  -3  305.37    9.20
  -5   7  -3  317.47   13.70
  -6   7  -3    3.50    3.90
  -7   7  -3   41.50    6.60
  -8   7  -3  102.19    9.40
  -9   7  -3    4.40    4.50
 -10   7  -3   26.10    7.20
 -12  -7   2   11.40    6.70
 -12  -7   2    3.80    7.00
 -11  -7   2   41.20   10.80
  11   7  -2   53.99    8.50
 -10  -7   2   50.29   11.00
  10   7  -2   66.09    8.80
  -9  -7   2    1.30    5.00
   9   7  -2    5.90    5.10
   8   7  -2  199.38   14.30
   7   7  -2  183.08   13.10
   6   7  -2    6.80    4.10
   5   7  -2   38.40    5.50
   4   7  -2  315.87   14.80
   3   7  -2  207.88   11.30
   3   7  -2  195.38   10.70
   2   7  -2   18.10    4.10
   1   7  -2 1592.94   40.50
   0  -7   2  121.39    5.60
   0   7  -2  125.89    7.30
   1  -7   2   12.00    1.80
   1  -7   2   12.50    2.10
  -1   7  -2   16.40    3.70
  -2   7  -2  356.96   13.40
  -3   7  -2  228.18   10.60
  -4   7  -2   54.09    5.60
  -5   7  -2    0.30    1.10
  -5   7  -2   -0.80    1.10
  -5   7  -2    2.00    3.10
  -6   7  -2   78.79    7.40
  -6   7  -2   80.19    4.80
  -7   7  -2   34.20    7.00
  -7   7  -2   23.30    3.70
  -8   7  -2   59.89    7.90
  -9   7  -2    3.10    4.40
 -10   7  -2   34.70    8.10
 -11   7  -2   33.30    8.50
 -12   7  -2    3.10    5.40
 -12  -7   1   18.90    8.50
 -12  -7   1   24.50    7.90
 -11  -7   1   47.00   11.00
  11   7  -1   69.39    8.80
  10   7  -1   21.70    7.20
   9   7  -1   25.70    8.00
   8   7  -1  184.28   13.40
   7   7  -1   83.79    9.00
   7   7  -1   77.69    9.70
   6   7  -1   20.90    6.00
   6   7  -1   29.00    6.70
   5   7  -1  475.05   20.50
   5   7  -1  478.35   19.60
   4   7  -1 1284.27   36.80
   4   7  -1 1284.37   37.90
   3   7  -1  217.28   11.20
   3   7  -1  229.28   11.20
   2   7  -1    5.60    2.40
   2   7  -1    7.60    2.80
   1   7  -1  324.47   11.80
   1   7  -1  313.17   12.60
   0   7  -1 1122.89   28.20
   0   7  -1 1138.59   30.70
   1  -7   1  289.07    8.60
  -1   7  -1  293.47    8.70
  -1   7  -1  313.47   12.20
  -2   7  -1  307.07   12.20
  -3   7  -1  171.88    9.00
  -4   7  -1    3.80    2.90
  -4   7  -1    3.70    1.10
  -4   7  -1    2.60    0.90
  -5   7  -1  309.77    9.40
  -5   7  -1  286.17   13.40
  -5   7  -1  295.77    9.40
  -6   7  -1  319.77   15.20
  -6   7  -1  333.87   11.20
  -7   7  -1   36.70    6.30
  -7   7  -1   31.00    4.60
  -8   7  -1   -1.30    4.10
  -8   7  -1   -2.20    2.50
  -9   7  -1  184.58   13.90
 -10   7  -1   92.29   10.70
 -11   7  -1    2.20    5.20
 -12   7  -1   18.00    7.30
 -12  -7   0   28.70    9.70
 -12  -7   0   41.00    9.30
  11   7   0   43.10    6.40
  10   7   0   43.30    6.80
   9   7   0   43.80    9.80
   9   7   0   47.20    7.90
   8   7   0   38.80    8.60
   8   7   0   48.50    9.20
   7   7   0    6.90    4.70
   7   7   0    1.20    3.80
   6   7   0  266.37   14.40
   6   7   0  264.77   15.80
   5   7   0  144.69   10.80
   5   7   0  145.59    9.80
   4   7   0   36.90    5.80
   4   7   0   43.70    5.30
   3   7   0  121.89    8.50
   3   7   0  125.59    8.00
   2   7   0  148.79    8.40
   2   7   0  154.78    8.60
   1   7   0   40.00    4.20
   1   7   0   45.30    4.80
   0   7   0   -0.30    1.20
   0   7   0    0.40    2.20
   1  -7   0   43.40    3.40
  -1   7   0   41.60    4.80
  -1   7   0   42.70    3.30
   2  -7   0  139.19    5.30
  -2   7   0  149.69    8.20
  -2   7   0  140.39    5.40
   3  -7   0  123.29    4.80
  -3   7   0  124.59    5.20
  -3   7   0  125.09    7.90
  -4   7   0   41.40    3.60
  -4   7   0   40.50    5.30
  -5   7   0  147.49    9.60
  -5   7   0  155.48    7.00
  -6   7   0  259.27   10.60
  -6   7   0  262.17   14.00
  -7   7   0    7.60    3.30
  -7   7   0    6.30    4.70
  -8   7   0   39.50    5.90
  -8   7   0   40.30    8.20
  -9   7   0   54.29    8.20
 -10   7   0   28.20    8.30
 -11   7   0   -3.00    5.00
 -12   7   0   34.10    8.90
  12   7   1   55.89    6.40
  11   7   1   43.80    5.80
  10   7   1  103.49    9.70
  10   7   1   92.69   12.50
   9   7   1  181.18   15.90
   9   7   1  163.08   12.60
   8   7   1    0.40    4.20
   8   7   1    1.90    3.60
   7   7   1   38.60    6.00
   7   7   1   34.60    7.70
   6   7   1  307.37   15.10
   6   7   1  318.27   17.70
   5   7   1  294.77   13.90
   4   7   1    2.80    2.80
   4   7   1    1.80    2.30
   3   7   1  178.28    9.50
   2   7   1  308.87   13.20
   2   7   1  311.47   12.70
   1   7   1  294.27   12.30
   1   7   1  295.97   12.00
   0   7   1 1098.19   28.80
   0   7   1 1089.89   30.10
  -1   7   1  323.87   12.60
  -1   7   1  329.27   11.30
  -2   7   1    9.20    3.20
  -2   7   1    9.40    2.30
  -3   7   1  244.68    9.30
  -3   7   1  227.38   11.10
  -4   7   1 1339.97   33.60
  -5   7   1  480.55   19.20
  -5   7   1  514.95   16.30
  -6   7   1   25.50    4.50
  -6   7   1   24.70    5.90
  -7   7   1   80.29    8.80
  -7   7   1   77.79    7.50
  -8   7   1  186.18   11.10
  -8   7   1  185.18   13.60
  -9   7   1   27.30    8.10
  -9   7   1   26.10    5.90
 -10   7   1   15.60    6.90
 -11   7   1   56.39   11.40
 -12   7   1   28.70    8.80
 -12  -7  -2   19.60    6.10
 -11  -7  -2   41.70    7.30
  11   7   2   25.30    9.00
  10   7   2   46.90    6.10
  10   7   2   32.10    9.50
   9   7   2    1.40    4.90
   9   7   2    6.20    4.20
   8   7   2   62.39    7.80
   8   7   2   61.29   10.10
   7   7   2   29.60    6.60
   7   7   2   24.40    7.00
   6   7   2   72.29    6.90
   6   7   2   77.59    9.30
   5   7   2   -0.60    2.00
   5   7   2   -2.50    2.70
   4   7   2   56.09    6.60
   4   7   2   60.79    5.60
   3   7   2  220.18   10.50
   3   7   2  219.68   12.20
   2   7   2  355.06   13.80
   2   7   2  362.26   15.20
   1   7   2   13.60    3.40
   1   7   2   13.00    3.60
   0   7   2  139.99    8.10
   0   7   2  128.69    7.90
  -1   7   2 1645.54   41.80
  -1   7   2 1654.83   41.80
  -2   7   2   15.80    3.60
  -2   7   2   21.10    4.50
  -3   7   2  207.48    9.90
  -3   7   2  215.18   10.80
  -4   7   2  327.27   14.60
  -4   7   2  332.77   13.00
  -5   7   2   40.30    6.10
  -5   7   2   45.00    6.00
  -6   7   2    6.40    3.50
  -6   7   2    3.50    3.90
  -7   7   2  188.88   11.20
  -7   7   2  195.58   13.30
  -8   7   2  209.98   12.50
  -8   7   2  203.68   14.50
  -9   7   2   -1.40    4.60
  -9   7   2   -0.90    3.90
 -10   7   2   48.50    8.40
 -10   7   2   54.39    8.80
 -11   7   2   47.60   10.40
 -12   7   2    7.60    6.70
  12   7   3   18.00    8.80
 -11  -7  -3   71.09    8.50
  11   7   3   59.09   12.40
  10   7   3   18.70    7.80
   9   7   3    8.90    3.70
   9   7   3    2.50    5.00
   8   7   3   95.59   12.10
   8   7   3   89.19    8.60
   7   7   3   43.80    6.00
   7   7   3   42.10    8.60
   6   7   3   -0.90    3.20
   6   7   3    3.50    2.90
   5   7   3  292.97   16.50
   5   7   3  283.97   12.70
   4   7   3  206.98    9.90
   3   7   3    4.90    1.40
   3   7   3    3.80    3.10
   2   7   3  655.83   20.90
   2   7   3  708.03   24.10
   1   7   3 1411.06   37.50
   1   7   3 1445.36   39.80
   0   7   3 1016.00   30.00
   0   7   3 1009.70   28.40
  -1   7   3  170.08    9.70
  -1   7   3  161.78    8.90
  -2   7   3  398.56   15.30
  -2   7   3  409.66   16.10
  -3   7   3  859.01   25.90
  -3   7   3  805.72   25.60
  -4   7   3  279.87   13.60
  -4   7   3  273.77   13.00
  -5   7   3   26.10    5.90
  -5   7   3   31.00    5.40
  -6   7   3  163.98   10.80
  -6   7   3  160.88   11.60
  -7   7   3    4.50    4.90
  -7   7   3    4.40    4.20
  -8   7   3    4.90    4.70
  -8   7   3    0.00    3.80
  -9   7   3   73.69    9.90
  -9   7   3   74.99    9.40
 -10   7   3   85.39   11.00
 -10   7   3   84.49   10.10
 -11   7   3   41.10    9.90
 -12   7   3    9.50    6.30
  11   7   4   16.20    8.20
  10   7   4    1.50    5.80
   8   7   4   85.89   11.50
   8   7   4   93.59    7.50
   7   7   4   54.79    9.40
   7   7   4   59.19    6.30
   6   7   4   15.70    6.00
   6   7   4   19.60    4.40
   5   7   4  145.09   12.20
   5   7   4  144.79    8.40
   4   7   4  353.56   18.00
   4   7   4  325.47   12.90
   3   7   4    2.10    3.20
   3   7   4    1.70    2.00
   2   7   4  296.87   12.10
   2   7   4  295.87   15.10
   1   7   4  765.82   23.60
   1   7   4  826.92   27.50
   0   7   4    0.80    2.90
   0   7   4    4.20    3.00
  -1   7   4   48.10    6.60
  -1   7   4   43.50    5.20
  -2   7   4  847.22   25.90
  -2   7   4  870.41   27.90
  -3   7   4  345.67   14.80
  -3   7   4  353.36   15.70
  -4   7   4    9.20    4.10
  -4   7   4    9.30    4.10
  -5   7   4  287.57   14.50
  -5   7   4  282.57   14.80
  -6   7   4  316.27   16.40
  -6   7   4  310.87   16.10
  -7   7   4    8.60    5.00
  -7   7   4    6.50    5.00
  -8   7   4   11.50    5.70
  -8   7   4    6.20    4.70
  -9   7   4   58.29    9.60
  -9   7   4   73.79    9.50
 -10   7   4   24.80    8.00
 -10   7   4   20.40    7.10
 -11   7   4    5.10    6.10
 -11   7   4    2.40    5.10
 -12   7   4   46.70   11.20
  11   7   5    0.00    5.80
  10   7   5   37.20   10.70
   9   7   5   49.10   11.10
   8   7   5    8.50    6.20
   7   7   5   56.89    9.80
   7   7   5   57.69    5.90
   6   7   5  258.57   17.60
   6   7   5  251.07   11.50
   5   7   5  303.27   12.00
   5   7   5  291.67   18.00
   4   7   5    1.90    3.90
   4   7   5    5.10    2.10
   3   7   5   95.59   10.10
   3   7   5  101.49    6.20
   2   7   5  515.85   17.30
   2   7   5  573.94   23.40
   1   7   5  286.57   15.50
   1   7   5  267.07   11.80
   0   7   5    9.60    4.20
   0   7   5    9.60    3.60
  -1   7   5   76.49    8.40
  -1   7   5   73.19    6.30
  -2   7   5   83.39    8.60
  -2   7   5   84.29    7.20
  -3   7   5   35.50    5.40
  -3   7   5   33.00    6.50
  -4   7   5  299.17   14.70
  -4   7   5  290.77   15.60
  -5   7   5  149.09   11.70
  -5   7   5  145.09   10.70
  -6   7   5   82.49    8.90
  -6   7   5   75.89    9.80
  -7   7   5   26.90    7.00
  -7   7   5   25.70    7.20
  -8   7   5  258.07   16.70
  -8   7   5  251.97   16.70
  -9   7   5  161.18   14.20
  -9   7   5  166.18   14.30
 -10   7   5   10.00    6.20
 -10   7   5    7.30    6.30
 -11   7   5    9.30    6.80
 -11   7   5    7.80    6.40
 -12   7   5   28.40    9.40
  10   7   6   28.50    9.80
   9   7   6   39.90   10.90
   8   7   6    5.70    5.90
   7   7   6   90.89   12.50
   6   7   6  173.48   15.60
   5   7   6    1.10    4.20
   4   7   6  121.39   12.30
   4   7   6  114.89    6.20
   3   7   6  327.27   18.50
   3   7   6  288.47   10.80
   2   7   6  122.29    6.90
   2   7   6  120.09   11.20
   1   7   6   17.50    5.80
   1   7   6   20.70    4.40
   0   7   6  480.85   17.10
   0   7   6  486.65   21.80
  -2   7   6    3.00    4.20
  -2   7   6    6.00    3.60
  -3   7   6  137.89    9.70
  -3   7   6  138.39   11.80
  -4   7   6   79.59    7.80
  -4   7   6   77.69    9.90
  -5   7   6   29.10    7.10
  -5   7   6   20.70    6.00
  -6   7   6   20.60    6.90
  -6   7   6   30.10    7.10
  -7   7   6  161.88   14.00
  -7   7   6  170.68   13.30
  -8   7   6   43.70    9.40
  -8   7   6   47.70    8.20
  -9   7   6    5.80    6.30
  -9   7   6    2.50    5.30
 -10   7   6   43.80   10.00
 -10   7   6   26.20    8.50
 -11   7   6   16.90    7.10
 -11   7   6    7.10    6.80
  10   7   7   38.00   11.70
   9   7   7   -0.20    5.50
   8   7   7   37.90   10.30
   7   7   7   73.69   11.80
   6   7   7   61.19   10.70
   5   7   7   -1.50    4.20
   4   7   7   98.09   11.60
   3   7   7  119.69    5.60
   3   7   7  114.09   12.00
   2   7   7   30.10    7.70
   2   7   7   29.30    3.40
   1   7   7  255.27   11.10
   1   7   7  253.27   16.50
   0   7   7  117.89    8.00
   0   7   7  113.49   11.30
  -1   7   7  138.29    9.00
  -1   7   7  125.09   11.70
  -2   7   7   87.19   10.40
  -2   7   7   80.99    7.30
  -3   7   7  558.24   21.10
  -3   7   7  546.05   24.80
  -4   7   7  583.84   22.60
  -5   7   7   42.00    6.90
  -5   7   7   41.20    8.80
  -6   7   7   60.09    8.10
  -6   7   7   54.69    9.50
  -7   7   7   84.49   11.50
  -7   7   7   79.19    9.60
  -8   7   7   54.59   10.80
  -8   7   7   48.20    8.40
  -9   7   7   -2.50    5.10
  -9   7   7    4.10    6.00
 -10   7   7   22.10    8.50
 -10   7   7   18.20    7.90
 -11   7   7   26.70    7.70
 -11   7   7    8.60    7.30
   9   7   8   30.50   10.30
   8   7   8   49.10   12.00
   7   7   8    7.10    6.50
   6   7   8    8.60    6.20
   5   7   8  110.29   13.30
   4   7   8   34.00    9.20
   3   7   8   -2.10    3.60
   2   7   8   64.59    9.90
   1   7   8   63.39    9.80
   1   7   8   67.69    5.30
   0   7   8    5.60    3.30
   0   7   8   -0.50    4.40
  -1   7   8   11.00    5.70
  -1   7   8   11.00    4.00
  -2   7   8  256.57   13.10
  -2   7   8  243.48   17.00
  -3   7   8   51.79    9.90
  -3   7   8   50.29    7.10
  -4   7   8    2.40    4.20
  -4   7   8    1.30    5.00
  -5   7   8   80.99    8.80
  -5   7   8   69.09   10.70
  -6   7   8   49.90    8.30
  -6   7   8   44.70    9.80
  -7   7   8    5.30    5.60
  -7   7   8    4.90    6.30
  -8   7   8   -2.40    5.20
  -8   7   8   -2.30    4.50
  -9   7   8    5.10    6.80
  -9   7   8   16.90    7.10
 -10   7   8   23.80    8.10
 -10   7   8    7.20    7.30
 -11   7   8    0.30    6.70
 -11   7   8   15.80    6.90
   8   7   9   26.70    9.80
   7   7   9    3.50    5.60
   6   7   9   37.20    9.90
   5   7   9   76.39   12.20
   4   7   9    7.00    5.70
   3   7   9   12.70    6.60
   2   7   9  203.28   16.70
   1   7   9  264.97   18.60
   0   7   9   16.20    6.90
  -1   7   9   24.70    8.00
  -1   7   9   32.90    6.00
  -2   7   9  216.88   17.10
  -2   7   9  233.68   12.80
  -3   7   9   65.39   10.70
  -4   7   9    6.00    5.30
  -4   7   9   -0.10    5.60
  -5   7   9   23.40    8.20
  -5   7   9   36.50    7.80
  -6   7   9    4.80    6.40
  -6   7   9   11.50    5.70
  -7   7   9   -1.30    5.70
  -7   7   9   11.10    5.50
  -8   7   9   50.29   11.60
  -8   7   9   63.19    9.00
  -9   7   9   50.99   12.00
  -9   7   9   52.69    8.60
 -10   7   9   22.20    7.10
 -10   7   9    0.70    6.80
   7   7  10   14.10    7.80
   6   7  10    9.40    7.00
   5   7  10    1.70    5.40
   4   7  10    4.60    5.40
   3   7  10   29.10    8.70
   2   7  10   38.70    9.70
   1   7  10    1.30    5.30
   0   7  10   43.10   10.10
  -1   7  10   47.80   10.60
  -2   7  10   14.00    7.40
  -3   7  10   -1.20    3.80
  -3   7  10   -2.00    5.30
  -4   7  10    4.90    6.20
  -4   7  10    9.50    4.70
  -5   7  10   25.20    8.90
  -5   7  10   36.80    7.70
  -6   7  10    7.30    7.10
  -6   7  10   21.00    6.70
  -7   7  10   24.80    7.10
  -7   7  10    8.70    7.60
  -8   7  10    8.70    7.80
  -8   7  10   22.60    7.00
  -9   7  10    8.60    8.40
  -9   7  10   28.60    7.70
   6   7  11   22.30    8.70
   5   7  11    6.30    6.40
   4   7  11   21.50    8.40
   3   7  11   79.69   12.30
   2   7  11   15.10    7.70
   1   7  11    2.70    6.20
   0   7  11   20.80    8.30
  -1   7  11   19.20    8.00
  -2   7  11    5.20    6.30
  -3   7  11   68.99   13.40
  -4   7  11   41.50   10.90
  -5   7  11    7.30    7.20
  -6   7  11   47.60    7.50
  -7   7  11   68.49    9.50
  -7   7  11   52.79   12.60
  -8   7  11   48.10    8.20
   4   7  12   12.80    7.50
   3   7  12   11.90    7.90
   2   7  12    1.00    5.70
   1   7  12    6.50    6.60
   0   7  12   19.90    8.50
  -1   7  12    5.50    6.60
  -2   7  12   14.80    7.90
  -3   7  12   18.60    8.80
  -4   7  12   20.40    9.20
  -5   7  12    5.40    7.30
  -6   7  12   18.30    9.20
  -7   7  12   29.70   10.80
   2   7  13   18.20    8.20
   1   7  13   14.50    8.00
   0   7  13    2.20    6.40
  -1   7  13   11.00    7.80
  -2   7  13   52.79   12.70
  -3   7  13   32.70   11.20
  -4   7  13    2.50    6.80
  -5   7  13   11.90    8.50
  -5  -8  13   11.50    8.60
  -4  -8  13   26.00    9.90
  -3  -8  13   20.70    9.90
  -2  -8  13    5.10    7.40
  -1  -8  13    9.80    7.90
  -7  -8  12    4.70    8.10
  -6  -8  12    2.70    7.30
  -5  -8  12   35.50   10.60
  -4  -8  12   31.30    9.80
  -3  -8  12    7.30    7.50
  -2  -8  12   11.20    7.90
  -1  -8  12   29.10    9.30
   0  -8  12   28.10    8.80
  -8  -8  11    1.30    7.40
  -7  -8  11    1.40    7.30
  -7  -8  11   20.00    5.70
  -6  -8  11   18.40    8.80
  -5  -8  11   29.30    9.50
  -4  -8  11    9.40    7.00
  -3  -8  11   18.40    8.00
  -2  -8  11   20.40    8.10
  -1  -8  11    7.50    6.20
   0  -8  11    5.50    5.60
   1  -8  11   32.00    8.10
  -9  -8  10   21.70    9.70
  -9  -8  10   44.20    7.60
  -8  -8  10   20.50    6.20
   8   8 -10   38.30    6.50
  -7  -8  10   11.20    7.80
   7   8 -10   38.50    6.60
  -6  -8  10   58.59   11.70
   6   8 -10   78.49    8.70
  -5  -8  10   34.20    9.40
   5   8 -10   50.19    6.60
  -4  -8  10   -3.90    4.40
   4   8 -10    8.10    3.40
  -3  -8  10   18.10    7.20
   3   8 -10   31.10    5.10
  -2  -8  10   58.69   10.40
  -1  -8  10    0.00    4.80
   0  -8  10  129.99   13.00
   1  -8  10  133.09   12.30
   2  -8  10    4.40    4.50
 -10  -8   9   41.60    6.90
  10   8  -9   49.60    7.60
  -9  -8   9   22.50    6.20
   9   8  -9   18.40    6.10
  -8  -8   9    7.00    7.10
   8   8  -9   21.50    6.90
  -7  -8   9   28.30    9.20
   7   8  -9   36.00    8.60
  -6  -8   9   -2.30    5.10
   6   8  -9    5.20    4.70
  -5  -8   9   -3.10    4.80
   5   8  -9    3.60    3.80
  -4  -8   9   53.89   10.20
   4   8  -9   59.79    7.50
  -3  -8   9   93.29   11.30
   3   8  -9   95.49    8.40
  -2  -8   9    4.00    5.30
   2   8  -9    9.00    3.80
  -1  -8   9   19.70    6.90
   1   8  -9   29.00    4.30
   0  -8   9  141.19   12.60
   1  -8   9    1.50    2.20
   2  -8   9    2.30    4.10
 -11  -8   8   29.00   10.80
 -10  -8   8   18.20    8.80
 -10  -8   8   43.50    7.40
  10   8  -8   33.80    8.40
  -9  -8   8   -2.10    5.90
   9   8  -8    8.90    5.30
  -8  -8   8   22.50    8.70
   8   8  -8   40.00    9.50
  -7  -8   8   54.89   11.00
   7   8  -8   49.70    8.30
  -6  -8   8    5.00    5.80
   6   8  -8    5.40    5.10
  -5  -8   8  136.59   12.90
   5   8  -8  144.49   11.60
  -4  -8   8  181.08   14.50
   4   8  -8  170.98   11.80
  -3  -8   8    4.70    5.10
   3   8  -8    8.30    4.30
  -2  -8   8  279.87   16.80
   2   8  -8  263.07   13.10
  -1  -8   8  507.45   22.30
   1   8  -8  470.45   17.40
   0  -8   8  198.58   13.30
   0   8  -8  192.68    9.20
   1  -8   8   40.30    7.10
  -1   8  -8   47.50    4.00
   2  -8   8   75.09    8.00
   3  -8   8  127.29    9.90
 -11  -8   7   17.20    5.90
 -11  -8   7    3.50    7.00
  11   8  -7   31.80    7.70
 -10  -8   7    1.50    6.30
  10   8  -7   19.30    7.50
  -9  -8   7   18.30    8.40
   9   8  -7   25.70    8.40
  -8  -8   7   39.20   10.00
   8   8  -7   57.89   11.70
  -7  -8   7    7.90    6.10
   7   8  -7    6.20    5.70
  -6  -8   7   18.50    6.60
   6   8  -7   22.80    6.90
  -5  -8   7  147.59   12.70
   5   8  -7  137.59   11.20
  -4  -8   7   85.19   10.40
   4   8  -7   79.89    8.30
  -3  -8   7    8.70    4.80
   3   8  -7    8.70    4.20
  -2  -8   7   33.00    6.70
   2   8  -7   26.40    4.50
  -1  -8   7  146.69   11.10
   1   8  -7  130.09    8.20
   0  -8   7   15.60    4.90
   0   8  -7   21.10    4.00
   1  -8   7   34.80    6.20
  -1   8  -7   28.50    3.70
   2  -8   7  127.59    9.30
  -2   8  -7  128.49    6.50
   3  -8   7   38.40    5.80
  -3   8  -7   45.40    3.90
 -12  -8   6    4.10    7.10
 -11  -8   6    5.00    7.40
  11   8  -6   15.30    6.30
 -10  -8   6   23.30    9.00
  10   8  -6   40.60   10.70
  -9  -8   6   61.79   12.00
   9   8  -6   54.19    9.40
  -8  -8   6    1.70    5.30
   8   8  -6   -1.10    5.30
  -7  -8   6  130.99   12.90
   7   8  -6  124.89   12.30
  -6  -8   6  467.05   22.80
   6   8  -6  446.96   21.80
  -5  -8   6  126.09   11.50
   5   8  -6  125.89   10.90
  -4  -8   6   27.70    6.50
   4   8  -6   35.10    5.80
  -3  -8   6   97.19    9.10
   3   8  -6   96.79    8.10
  -2  -8   6  286.87   14.40
   2   8  -6  269.27   12.90
  -1  -8   6   47.50    6.30
   1   8  -6   48.50    5.20
   0   8  -6   18.80    3.90
   1  -8   6  110.19    8.00
  -1   8  -6  108.99    6.60
   2  -8   6    1.10    2.70
  -2   8  -6    1.90    2.30
   3  -8   6   24.00    4.40
  -3   8  -6   22.10    3.90
   4  -8   6   93.09    6.50
  -4   8  -6   82.19    6.50
  -5   8  -6  120.89    7.80
 -12  -8   5    1.00    6.70
 -12  -8   5   10.40    5.80
 -11  -8   5   13.60    7.70
  11   8  -5   36.80    8.80
 -10  -8   5   62.69   12.40
  10   8  -5   54.29    9.30
  -9  -8   5   30.90    8.70
   9   8  -5   25.90    9.10
  -8  -8   5   18.10    7.00
   8   8  -5   18.60    7.50
  -7  -8   5  134.39   12.80
   7   8  -5  145.99   12.60
  -6  -8   5   52.19    9.20
   6   8  -5   44.50    7.30
  -5  -8   5   54.69    8.10
   5   8  -5   54.79    7.40
  -4  -8   5  101.99    9.40
   4   8  -5  101.59    8.80
  -3  -8   5  540.25   20.60
   3   8  -5  505.95   19.90
  -2  -8   5   30.30    5.20
   2   8  -5   32.30    4.70
  -1  -8   5   45.90    5.80
   1   8  -5   44.70    5.00
   0  -8   5  267.27   11.70
   0   8  -5  250.17   11.00
   1  -8   5  250.07   10.80
  -1   8  -5  249.18   10.70
   2  -8   5   31.00    4.60
  -2   8  -5   38.80    4.80
   3  -8   5   87.79    6.00
  -3   8  -5   87.69    6.80
   4  -8   5  445.06   13.40
  -4   8  -5  432.96   16.30
  -5   8  -5   86.19    7.60
  -6   8  -5   49.40    6.50
  -7   8  -5   86.19    8.10
 -12  -8   4   20.30    9.30
 -12  -8   4   30.40    9.40
 -11  -8   4   87.99   13.70
  11   8  -4   98.89   11.70
 -10  -8   4   25.80    9.10
  10   8  -4   48.10   11.00
  -9  -8   4   10.70    6.70
   9   8  -4   17.10    7.20
  -8  -8   4   82.49   11.10
   8   8  -4   83.79   10.10
  -7  -8   4  106.69   11.30
   7   8  -4  109.29   10.90
  -6  -8   4   38.50    7.60
   6   8  -4   40.50    6.90
  -5  -8   4    1.90    3.70
   5   8  -4    3.60    3.70
  -4  -8   4   41.20    6.50
   4   8  -4   40.00    5.80
  -3  -8   4    2.40    2.90
   3   8  -4    2.80    2.70
  -2  -8   4    6.90    3.30
   2   8  -4   12.60    4.00
  -1  -8   4  352.56   13.70
   1   8  -4  348.87   13.90
   0  -8   4  240.28   10.10
   0   8  -4  224.18   10.40
   1  -8   4  180.78    8.10
  -1   8  -4  173.28    9.00
   2  -8   4  149.49    6.80
  -2   8  -4  152.48    8.70
   3  -8   4  652.63   16.40
  -3   8  -4  625.84   20.60
   4  -8   4  391.16   10.00
  -4   8  -4  383.36   15.20
  -5   8  -4   77.49    7.50
  -6   8  -4   84.59    8.00
  -7   8  -4  131.29   10.10
  -8   8  -4   41.80    6.90
  -9   8  -4   15.20    5.80
 -12  -8   3   47.90   12.50
 -12  -8   3   37.10    9.60
 -11  -8   3   20.00    8.80
  11   8  -3   32.90    8.20
 -10  -8   3   -3.00    5.30
  10   8  -3    8.80    5.40
  -9  -8   3   38.40    9.80
   9   8  -3   44.80    9.80
  -8  -8   3  120.69   12.70
   8   8  -3  108.79   11.40
  -7  -8   3   82.79   10.30
   7   8  -3   87.39    9.80
  -6  -8   3   58.19    8.30
   6   8  -3   55.59    7.70
  -5  -8   3  239.48   13.90
   5   8  -3  221.38   13.40
  -4  -8   3  116.09    9.10
   4   8  -3  106.49    8.70
  -3  -8   3   19.50    4.60
   3   8  -3   25.90    5.30
  -2  -8   3   52.69    5.40
   2   8  -3   42.50    5.20
  -1  -8   3 1032.90   27.70
   1   8  -3  988.50   28.80
   0  -8   3  104.99    6.00
   0   8  -3  106.59    7.30
   1  -8   3  530.85   14.90
  -1   8  -3  540.65   18.20
   2  -8   3  462.15   11.90
   2  -8   3  458.65   12.00
  -2   8  -3  462.35   16.50
  -3   8  -3  167.08    9.30
  -4   8  -3   61.99    6.40
  -5   8  -3   69.59    6.80
  -6   8  -3   89.99    8.10
  -7   8  -3   17.80    5.60
  -8   8  -3   16.10    5.70
  -9   8  -3   61.89    8.30
 -10   8  -3   47.10    9.50
 -12  -8   2   27.20    9.80
 -12  -8   2   25.20    8.10
 -11  -8   2   12.90    8.00
  11   8  -2   23.90    6.60
 -10  -8   2   -0.60    5.80
  10   8  -2   12.20    5.70
  -9  -8   2   38.50    9.60
   9   8  -2   60.69   11.70
   8   8  -2   38.70    8.60
   7   8  -2    6.30    4.60
   6   8  -2  155.98   11.60
   5   8  -2  120.19    9.60
   4   8  -2   80.49    8.30
   4   8  -2   87.19    7.90
   3   8  -2   49.99    6.20
   3   8  -2   48.60    5.80
   2   8  -2 1518.05   41.00
   2   8  -2 1575.84   41.40
   1   8  -2 1308.97   35.50
   0   8  -2  386.46   14.70
   1  -8   2  308.47    9.00
   1  -8   2  285.17    9.00
  -1   8  -2  304.17   12.70
  -2   8  -2  690.03   21.80
  -3   8  -2  606.84   20.10
  -4   8  -2   59.29    6.10
  -5   8  -2  182.58   10.60
  -6   8  -2  120.19    5.00
  -6   8  -2  116.49    9.40
  -7   8  -2   40.20    6.50
  -8   8  -2  154.98   11.60
  -9   8  -2   99.39   10.10
 -10   8  -2   19.30    6.60
 -11   8  -2   39.30    8.80
 -12   8  -2   35.20    8.90
 -12  -8   1   22.50    7.20
 -12  -8   1   13.00    8.50
 -11  -8   1   13.40    7.90
  11   8  -1   44.60    7.10
  10   8  -1   97.59   10.80
   9   8  -1   18.80    7.20
   8   8  -1   21.70    6.50
   7   8  -1  146.49   12.90
   7   8  -1  147.89   11.80
   6   8  -1  105.19   10.50
   6   8  -1  104.19    9.40
   5   8  -1   45.60    6.40
   5   8  -1   46.30    7.20
   4   8  -1  249.68   13.70
   4   8  -1  252.97   13.10
   3   8  -1 1534.55   42.10
   3   8  -1 1508.85   41.30
   2   8  -1   19.30    4.40
   2   8  -1   19.20    4.00
   1   8  -1   -0.60    1.40
   1   8  -1    1.00    2.20
   0   8  -1  437.86   16.20
   0   8  -1  435.26   13.70
   1  -8   1  343.17   10.20
  -1   8  -1  350.36   10.40
  -1   8  -1  349.96   13.90
  -2   8  -1   59.19    2.50
  -2   8  -1   61.79    5.70
  -3   8  -1   63.09    6.10
  -4   8  -1  280.37   13.10
  -5   8  -1  207.28    6.80
  -5   8  -1  198.38    6.50
  -5   8  -1  190.78   11.30
  -6   8  -1    4.70    2.20
  -6   8  -1    8.90    4.40
  -7   8  -1   97.09    9.40
  -7   8  -1  100.69    6.40
  -8   8  -1  183.98   13.00
  -9   8  -1   53.09    8.50
 -10   8  -1    6.50    5.70
 -11   8  -1   30.40    8.80
 -12   8  -1   30.40    8.50
 -12  -8   0   15.70    6.30
 -12  -8   0   -0.40    6.10
  11   8   0   50.49    6.90
  10   8   0   53.49    7.50
   9   8   0    7.70    6.00
   9   8   0   11.00    5.80
   8   8   0   41.90    7.00
   8   8   0   38.60    8.90
   7   8   0  358.36   20.00
   7   8   0  327.37   17.50
   6   8   0  340.87   18.50
   6   8   0  323.67   16.40
   5   8   0    1.90    2.90
   5   8   0    1.10    3.20
   4   8   0  177.88   10.60
   4   8   0  183.08   11.80
   3   8   0  730.23   24.70
   3   8   0  726.63   23.70
   2   8   0  780.42   24.60
   2   8   0  804.32   24.70
   1   8   0  117.49    7.10
   1   8   0  110.29    7.60
   0   8   0  590.14   17.60
   0   8   0  588.74   19.70
  -1   8   0  116.89    7.70
  -1   8   0  106.89    5.50
   2  -8   0  802.42   20.20
  -2   8   0  806.02   20.20
   3  -8   0  741.93   18.20
  -3   8   0  719.93   18.40
  -3   8   0  741.43   23.50
  -4   8   0  194.38    7.30
  -4   8   0  185.38   10.70
  -5   8   0    1.70    3.30
  -5   8   0    2.00    2.00
  -6   8   0  354.26   16.80
  -6   8   0  347.57   12.60
  -7   8   0  369.96   18.40
  -7   8   0  384.66   14.10
  -8   8   0   33.30    5.80
  -8   8   0   35.80    8.20
  -9   8   0   11.70    5.90
 -10   8   0   47.80   10.30
 -11   8   0   27.80    8.90
 -12   8   0    5.50    5.50
  12   8   1   66.09    6.90
  11   8   1   52.69    6.50
  10   8   1   20.30    5.00
  10   8   1    6.10    6.10
   9   8   1   45.20    9.90
   9   8   1   45.90    7.70
   8   8   1  165.98   12.20
   8   8   1  161.48   14.40
   7   8   1   89.59    8.80
   7   8   1   99.19   11.10
   6   8   1    6.80    3.70
   6   8   1    5.10    4.50
   5   8   1  197.78   13.30
   5   8   1  192.58   11.30
   4   8   1  267.07   14.40
   4   8   1  268.17   12.90
   3   8   1   66.69    6.20
   3   8   1   68.99    7.10
   2   8   1   53.49    5.90
   2   8   1   59.69    5.80
   1   8   1  339.57   14.10
   1   8   1  338.67   13.50
   0   8   1  429.46   16.00
   0   8   1  419.26   14.60
  -1   8   1   -1.10    2.30
  -1   8   1   -0.90    1.40
  -2   8   1   29.60    5.30
  -2   8   1   18.60    3.20
  -3   8   1 1602.34   42.50
  -3   8   1 1601.24   39.10
  -4   8   1  251.57   12.90
  -4   8   1  266.27   10.50
  -5   8   1   53.79    5.40
  -5   8   1   55.39    6.80
  -6   8   1  120.79    9.90
  -6   8   1  113.69    7.70
  -7   8   1  147.49   11.70
  -7   8   1  151.98    9.60
  -8   8   1   23.00    5.10
  -8   8   1   18.40    6.80
  -9   8   1   16.40    7.10
  -9   8   1   13.80    4.90
 -10   8   1   90.69   11.10
 -11   8   1   18.50    7.80
 -12   8   1   13.60    7.30
 -12  -8  -2   65.59    8.70
  11   8   2   74.69    7.60
   9   8   2   89.79    9.00
   9   8   2   80.19   11.60
   8   8   2  154.18   14.40
   8   8   2  137.89   11.00
   7   8   2   32.50    7.80
   7   8   2   43.30    6.50
   6   8   2  112.49    8.80
   6   8   2  122.19   11.50
   5   8   2  184.68   13.10
   5   8   2  179.38   10.70
   4   8   2   55.79    5.60
   4   8   2   51.49    7.10
   3   8   2  621.94   21.00
   3   8   2  619.84   22.90
   2   8   2  680.53   23.60
   2   8   2  700.43   22.60
   1   8   2  302.67   13.30
   1   8   2  300.47   13.20
   0   8   2  352.86   14.00
   0   8   2  355.46   14.50
  -1   8   2 1280.27   35.00
  -1   8   2 1280.77   34.30
  -2   8   2 1629.64   41.20
  -2   8   2 1580.94   42.20
  -3   8   2   50.19    6.00
  -3   8   2   54.09    5.70
  -4   8   2   88.99    7.90
  -4   8   2   89.69    7.00
  -5   8   2  129.79    8.40
  -5   8   2  120.59    9.70
  -6   8   2  157.58    9.70
  -6   8   2  149.29   11.00
  -7   8   2    4.20    3.60
  -7   8   2    5.40    4.80
  -8   8   2   29.10    6.10
  -8   8   2   32.30    8.00
  -9   8   2   36.70    7.00
  -9   8   2   38.50    8.90
 -10   8   2    5.80    5.60
 -11   8   2    8.90    6.40
 -12   8   2   21.50    8.40
  11   8   3    8.40    7.10
  10   8   3   51.39   11.90
  10   8   3   82.99    7.20
   9   8   3   63.99   12.40
   9   8   3   71.59    7.30
   8   8   3   20.70    5.80
   8   8   3   20.10    7.30
   7   8   3   11.30    5.80
   7   8   3   19.50    5.40
   6   8   3   93.09    7.70
   6   8   3   89.59   10.30
   5   8   3   67.99    6.40
   5   8   3   68.09    8.80
   4   8   3   61.79    5.70
   4   8   3   64.99    8.00
   3   8   3  168.68    9.30
   3   8   3  168.38   11.50
   2   8   3  451.75   16.80
   2   8   3  443.66   18.60
   1   8   3  509.15   18.40
   1   8   3  511.95   19.40
   0   8   3  101.19    7.60
   0   8   3   99.19    8.30
  -1   8   3 1060.99   30.90
  -1   8   3 1024.70   29.90
  -2   8   3   53.89    6.00
  -2   8   3   56.69    6.30
  -3   8   3   23.30    4.80
  -3   8   3   29.90    5.90
  -4   8   3  112.19    8.80
  -4   8   3  123.49    8.90
  -5   8   3  244.78   12.70
  -5   8   3  236.28   13.50
  -6   8   3   55.19    7.70
  -6   8   3   60.49    7.70
  -7   8   3   74.69    9.10
  -7   8   3   90.19    9.10
  -8   8   3  120.89   11.50
  -8   8   3  118.69   10.50
  -9   8   3   37.80    7.60
  -9   8   3   54.99   10.80
 -10   8   3   -0.70    5.20
 -10   8   3   -0.20    4.60
 -11   8   3   20.80    7.60
 -12   8   3   39.10   10.30
  11   8   4   25.20    9.40
  10   8   4   27.50    9.40
   9   8   4    7.30    6.40
   8   8   4   47.70   10.60
   8   8   4   39.60    3.30
   7   8   4   78.29    6.20
   6   8   4   81.39   10.30
   6   8   4   85.89    6.60
   5   8   4   66.09    9.00
   5   8   4   77.59    6.30
   4   8   4  366.06   18.90
   4   8   4  349.96   14.00
   3   8   4  589.14   24.30
   3   8   4  618.54   19.90
   2   8   4   84.39    6.20
   1   8   4  153.38    9.10
   1   8   4  182.48   11.60
   0   8   4  217.78   11.00
   0   8   4  227.28   12.90
  -1   8   4  350.56   14.70
  -1   8   4  360.76   16.30
  -2   8   4    7.80    3.90
  -2   8   4   10.80    4.00
  -3   8   4   -0.40    3.00
  -3   8   4    0.70    3.10
  -4   8   4   46.20    7.00
  -4   8   4   39.20    6.00
  -5   8   4    5.00    4.10
  -5   8   4    2.10    3.70
  -6   8   4   37.40    7.80
  -6   8   4   42.40    7.50
  -7   8   4  104.69   10.30
  -7   8   4  112.39   10.80
  -8   8   4   87.79    9.60
  -8   8   4   75.19    9.80
  -9   8   4    7.00    5.40
  -9   8   4   12.50    6.30
 -10   8   4   41.60    9.80
 -10   8   4   25.10    7.90
 -11   8   4   84.09   11.50
 -12   8   4   32.40    8.70
  11   8   5   22.30    9.60
  10   8   5   15.80    8.30
   9   8   5    0.50    5.20
   8   8   5   41.60   10.10
   7   8   5   80.59    7.10
   7   8   5   90.79   11.90
   6   8   5   38.00    8.70
   6   8   5   54.39    5.30
   5   8   5   91.39   10.90
   5   8   5   86.59    6.20
   4   8   5  399.16   14.80
   4   8   5  434.76   22.00
   3   8   5   80.99    9.60
   3   8   5   77.59    5.90
   2   8   5   34.10    7.10
   2   8   5   33.30    4.50
   1   8   5  238.98   11.70
   1   8   5  254.77   14.90
  -1   8   5   44.80    5.80
  -1   8   5   46.50    7.10
  -2   8   5   31.90    5.20
  -2   8   5   33.00    6.80
  -3   8   5  543.15   20.60
  -3   8   5  538.35   22.10
  -4   8   5  104.59   10.30
  -4   8   5   96.79    8.70
  -5   8   5   62.89    7.60
  -5   8   5   56.69    8.80
  -6   8   5   53.39    7.70
  -6   8   5   46.60    8.20
  -7   8   5  140.39   12.10
  -7   8   5  140.69   12.10
  -8   8   5   14.80    6.60
  -8   8   5   21.80    7.30
  -9   8   5   19.50    7.20
  -9   8   5   30.60    8.20
 -10   8   5   60.39   11.50
 -10   8   5   56.09   10.70
 -11   8   5    7.90    7.00
 -11   8   5   11.60    7.10
 -12   8   5    1.20    5.90
  10   8   6    6.40    7.10
   9   8   6   33.20   10.00
   8   8   6   97.89   13.80
   7   8   6   22.80    7.90
   6   8   6   29.30    8.30
   5   8   6  115.89    6.70
   5   8   6  104.19   12.00
   4   8   6   88.89    5.70
   4   8   6   96.49   11.60
   3   8   6   22.30    6.70
   3   8   6   29.60    3.60
   2   8   6   -1.00    3.50
   2   8   6    6.60    2.60
   1   8   6  116.39    8.00
   1   8   6  108.19   10.80
   0   8   6   24.40    5.30
   0   8   6   26.00    6.40
  -1   8   6   46.10    7.90
  -1   8   6   45.60    5.40
  -2   8   6  276.27   16.30
  -2   8   6  282.77   13.70
  -3   8   6  100.89    8.60
  -3   8   6  105.29   10.60
  -4   8   6   35.10    7.60
  -4   8   6   34.60    7.10
  -5   8   6  133.99   10.90
  -5   8   6  134.29   12.20
  -6   8   6  455.65   21.60
  -6   8   6  473.75   22.80
  -7   8   6  139.49   12.20
  -7   8   6  141.89   13.10
  -8   8   6    3.90    5.00
  -8   8   6   -1.40    5.00
  -9   8   6   63.19   10.80
  -9   8   6   57.59    9.50
 -10   8   6   26.40    8.50
 -10   8   6   26.60    8.40
 -11   8   6    6.30    5.00
 -11   8   6    5.00    6.60
  10   8   7   25.30   10.20
   9   8   7   48.40   12.20
   8   8   7   19.00    8.20
   7   8   7   21.50    8.30
   6   8   7   81.39   11.90
   5   8   7   68.89   10.80
   4   8   7   18.20    7.00
   3   8   7   35.70    8.20
   3   8   7   54.19    4.10
   2   8   7  128.29   12.40
   2   8   7  133.39    7.30
   1   8   7   33.20    4.80
   1   8   7   28.10    7.40
   0   8   7   18.50    6.30
   0   8   7   24.20    5.40
  -1   8   7  140.49   12.60
  -1   8   7  139.59    9.40
  -2   8   7   41.20    8.50
  -2   8   7   36.00    6.20
  -3   8   7   16.40    5.20
  -3   8   7    7.10    5.40
  -4   8   7   76.09   10.60
  -4   8   7   97.29    9.10
  -5   8   7  150.18   13.40
  -5   8   7  155.98   11.80
  -6   8   7   17.20    6.50
  -6   8   7   11.20    6.40
  -7   8   7   11.50    6.70
  -7   8   7    5.30    5.60
  -8   8   7   33.10    8.90
  -8   8   7   38.80    9.00
  -9   8   7   25.90    8.40
  -9   8   7   21.20    8.30
 -10   8   7    6.10    5.60
 -10   8   7    1.10    6.10
 -11   8   7   13.10    5.90
 -11   8   7    1.10    6.40
   9   8   8   28.10   10.10
   8   8   8   11.40    7.10
   7   8   8   10.20    6.90
   6   8   8   60.79   12.30
   5   8   8   25.20    8.40
   4   8   8    5.10    5.30
   3   8   8  126.29   13.30
   2   8   8   74.99   10.50
   1   8   8   31.70    8.10
   1   8   8   45.20    4.80
   0   8   8  189.98   10.50
   0   8   8  175.08   14.80
  -1   8   8  480.05   24.30
  -1   8   8  498.95   19.00
  -3   8   8    2.50    5.00
  -3   8   8    4.10    4.40
  -4   8   8  191.28   15.60
  -4   8   8  177.78   12.30
  -5   8   8  149.99   14.30
  -5   8   8  153.88   12.00
  -6   8   8    2.30    5.40
  -6   8   8    2.90    5.50
  -7   8   8   40.00    9.80
  -7   8   8   45.80   10.10
  -8   8   8   22.00    8.30
  -8   8   8   25.60    8.00
  -9   8   8    5.10    5.20
  -9   8   8   -0.90    5.70
 -10   8   8   18.10    8.70
 -10   8   8   22.70    7.60
 -11   8   8   30.10   10.40
   8   8   9   15.70    8.40
   7   8   9   17.10    8.30
   6   8   9    1.30    5.10
   5   8   9   22.30    8.50
   4   8   9   32.70    9.50
   3   8   9   10.70    6.40
   2   8   9    4.60    5.40
   1   8   9   72.89   11.00
   0   8   9  129.59   13.60
  -1   8   9   22.70    5.60
  -1   8   9   19.40    7.60
  -2   8   9    5.70    5.80
  -2   8   9   10.20    4.70
  -3   8   9   79.09    7.80
  -3   8   9   88.89   12.10
  -4   8   9   55.99   11.30
  -4   8   9   61.39    8.30
  -5   8   9   -2.30    5.00
  -5   8   9   -0.80    4.50
  -6   8   9    0.40    4.00
  -6   8   9   -3.10    5.20
  -7   8   9   43.60    7.60
  -7   8   9   24.50    8.80
  -8   8   9    6.50    7.10
  -8   8   9   17.40    6.50
  -9   8   9   -0.60    6.50
  -9   8   9   14.10    6.00
 -10   8   9   21.10    6.70
 -10   8   9    9.60    8.10
   7   8  10   16.30    8.50
   6   8  10    5.20    6.00
   5   8  10   32.70   10.00
   4   8  10   87.49   12.50
   3   8  10   70.99   11.50
   2   8  10    7.70    6.20
   1   8  10  129.89   14.60
   0   8  10  117.89   13.90
  -1   8  10   -1.60    5.10
  -2   8  10   38.90   10.10
  -3   8  10   20.40    8.00
  -3   8  10   33.50    7.10
  -4   8  10    5.90    4.10
  -4   8  10   -3.70    4.90
  -5   8  10   27.80    9.20
  -5   8  10   46.80    7.70
  -6   8  10   74.89   12.60
  -6   8  10   79.69    9.70
  -7   8  10   34.60    7.90
  -7   8  10   17.10    8.50
  -8   8  10   15.60    6.10
  -8   8  10    3.20    7.20
  -9   8  10   28.80   10.20
  -9   8  10   53.89    8.70
   6   8  11   10.30    7.00
   5   8  11   25.50    9.20
   4   8  11   30.40   10.00
   3   8  11   11.50    6.90
   2   8  11   45.30   11.20
   1   8  11   30.60    9.50
   0   8  11   -0.50    5.30
  -1   8  11    6.50    6.60
  -2   8  11   14.10    7.60
  -3   8  11   16.10    7.80
  -4   8  11   10.30    7.40
  -5   8  11   30.00   10.00
  -6   8  11   17.20    8.80
  -6   8  11   34.40    8.10
  -7   8  11    2.10    6.80
  -7   8  11   16.70    6.70
  -8   8  11   10.90    8.20
  -8   8  11   19.20    7.00
   4   8  12    3.80    6.20
   3   8  12   16.20    8.20
   2   8  12   10.40    7.30
   1   8  12    0.90    5.80
   0   8  12   29.50    9.70
  -1   8  12   22.40    9.10
  -2   8  12    8.80    7.60
  -3   8  12    4.50    6.90
  -4   8  12   31.80   10.40
  -5   8  12   44.50   12.10
  -6   8  12   14.20    8.70
  -7   8  12    9.80    8.30
   2   8  13   -0.90    5.30
   1   8  13    2.70    6.10
   0   8  13   20.20    9.00
  -1   8  13   13.90    8.40
  -2   8  13    3.80    6.90
  -3   8  13   19.40    9.10
  -4   8  13   26.40   10.30
  -4  -9  13   -0.20    7.60
  -3  -9  13    7.60    8.20
  -2  -9  13   16.40    8.90
  -6  -9  12   12.00    8.50
  -5  -9  12    2.90    7.50
  -4  -9  12    9.00    7.80
  -3  -9  12   20.60    8.70
  -2  -9  12   40.30   10.50
  -1  -9  12    3.80    6.60
  -8  -9  11   50.89    7.00
   8   9 -11   64.89    6.80
  -7  -9  11   58.09    7.70
   7   9 -11   72.39    7.40
  -5  -9  11    5.00    6.90
  -4  -9  11   27.80    9.10
  -3  -9  11   35.70    9.40
  -2  -9  11    3.30    5.60
  -1  -9  11    8.70    6.30
   0  -9  11   26.90    7.90
  -9  -9  10   41.30    6.90
  -8  -9  10   30.90   10.60
   8   9 -10   59.89    7.70
   7   9 -10   46.60    6.80
  -6  -9  10    4.40    6.60
   6   9 -10   19.60    5.30
  -5  -9  10   20.60    8.00
   5   9 -10   40.50    6.10
  -4  -9  10   22.20    7.70
   4   9 -10   41.90    5.80
  -3  -9  10    2.30    5.70
   3   9 -10    6.00    3.20
  -2  -9  10   21.70    7.60
  -1  -9  10   98.79   12.00
   0  -9  10   45.50    9.10
   1  -9  10    5.70    3.80
 -10  -9   9   44.00    7.00
  10   9  -9   43.10    6.80
   9   9  -9   60.29    8.40
  -8  -9   9   28.20    9.50
   8   9  -9   40.10    9.20
  -7  -9   9    0.80    5.90
   7   9  -9   12.40    5.90
  -6  -9   9    6.80    6.20
   6   9  -9   14.90    6.00
  -5  -9   9   52.99   10.70
   5   9  -9   57.09    7.30
  -4  -9   9   23.00    7.90
   4   9  -9   38.30    6.50
  -3  -9   9   37.20    8.60
   3   9  -9   48.40    6.30
  -2  -9   9  182.88   14.30
   2   9  -9  190.38   11.10
  -1  -9   9   98.09   11.50
   1   9  -9  113.19    7.80
   0  -9   9   30.60    7.60
   1  -9   9  149.79   12.50
   2  -9   9  123.59   10.90
 -10  -9   8   18.40    9.30
  10   9  -8   37.30    8.90
  -9  -9   8   26.20    9.40
   9   9  -8   53.09    8.60
  -8  -9   8   -1.50    5.70
   8   9  -8    9.90    5.60
  -7  -9   8   15.50    7.40
   7   9  -8   30.10    8.10
  -6  -9   8   73.39   11.30
   6   9  -8   78.99    9.40
  -5  -9   8   11.60    6.40
   5   9  -8   17.20    6.10
  -4  -9   8   11.70    6.10
   4   9  -8   17.00    5.80
  -3  -9   8  137.09   12.20
   3   9  -8  130.29   10.10
  -2  -9   8  156.68   13.00
   2   9  -8  141.69    9.70
  -1  -9   8   25.30    6.90
   1   9  -8   28.00    4.80
   0  -9   8   25.60    6.20
   0   9  -8   32.80    4.20
   1  -9   8   49.00    7.50
  -1   9  -8   61.09    4.80
   2  -9   8   41.80    6.80
 -11  -9   7   14.70    8.80
  11   9  -7   50.29    8.00
 -10  -9   7   14.90    8.70
  10   9  -7   40.60   10.20
  -9  -9   7    7.10    7.00
   9   9  -7   13.00    5.90
  -8  -9   7    8.70    6.70
   8   9  -7   16.60    7.10
  -7  -9   7  142.39   14.00
   7   9  -7  128.79   12.40
  -6  -9   7   34.40    8.40
   6   9  -7   36.70    8.50
  -5  -9   7   28.30    7.60
   5   9  -7   38.90    8.50
  -4  -9   7  312.37   17.70
   4   9  -7  299.87   15.90
  -3  -9   7  277.87   15.80
   3   9  -7  269.47   14.30
  -2  -9   7   14.50    5.20
   2   9  -7   20.40    5.10
  -1  -9   7   76.19    8.70
   1   9  -7   73.69    6.50
   1  -9   7   26.80    5.60
  -1   9  -7   27.10    3.80
   2  -9   7   18.20    4.70
  -2   9  -7   20.60    3.30
   3  -9   7   59.79    6.60
  -3   9  -7   78.79    5.30
  11   9  -6   48.00   10.90
 -10  -9   6    4.90    6.60
  10   9  -6   17.50    6.80
  -9  -9   6   16.30    7.50
   9   9  -6   20.40    8.00
  -8  -9   6  100.79   12.30
   8   9  -6   88.39   11.10
  -7  -9   6   79.89   10.70
   7   9  -6   75.09    9.90
  -6  -9   6    4.70    5.00
   6   9  -6    4.60    5.30
  -5  -9   6  109.09   11.00
   5   9  -6  121.69   10.70
  -4  -9   6   95.79    9.90
   4   9  -6   82.99    8.40
  -3  -9   6   47.90    7.10
   3   9  -6   42.50    5.90
  -2  -9   6   -0.30    2.90
   2   9  -6   -1.10    2.40
  -1  -9   6  137.49    9.70
   1   9  -6  125.29    8.40
   0  -9   6   66.79    6.70
   0   9  -6   63.39    5.80
   1  -9   6   18.40    4.40
  -1   9  -6   21.40    4.40
   2  -9   6   60.69    6.10
  -2   9  -6   60.99    5.60
   3  -9   6   87.39    6.70
  -3   9  -6   93.29    6.80
  -4   9  -6   38.10    5.30
  -5   9  -6    0.70    3.00
 -12  -9   5   14.60    8.90
  11   9  -5   51.79    8.60
 -10  -9   5   13.20    7.50
  10   9  -5   35.10    8.90
  -9  -9   5  139.99   14.70
   9   9  -5  119.79   13.00
  -8  -9   5   80.39   11.30
   8   9  -5   73.79   10.40
  -7  -9   5   -1.10    4.40
   7   9  -5   -0.90    4.50
  -6  -9   5   67.89    9.50
   6   9  -5   65.19    8.50
  -5  -9   5  112.49   10.70
   5   9  -5  106.09    9.90
  -4  -9   5  150.58   11.30
   4   9  -5  139.59   10.40
  -3  -9   5   17.30    4.80
   3   9  -5   20.60    5.40
  -2  -9   5   62.79    7.10
   2   9  -5   54.19    6.10
  -1  -9   5   54.29    6.10
   1   9  -5   53.39    5.70
   0  -9   5    8.40    3.20
   0   9  -5   10.90    3.50
   1  -9   5    6.50    2.80
  -1   9  -5    6.70    3.10
   2  -9   5   50.09    5.00
  -2   9  -5   51.19    5.50
   3  -9   5  215.58    8.70
  -3   9  -5  210.88   10.90
   4  -9   5    2.40    1.30
  -4   9  -5    1.30    3.50
  -5   9  -5   64.19    7.40
  -6   9  -5  127.19    9.60
  -7   9  -5   46.80    6.90
 -12  -9   4   26.00   10.20
 -11  -9   4    7.50    7.10
  11   9  -4   24.90    7.20
 -10  -9   4   58.19   12.00
  10   9  -4   67.09   10.20
  -9  -9   4   55.59   11.30
   9   9  -4   54.09    9.20
  -8  -9   4   13.20    6.70
   8   9  -4   29.40    7.50
  -7  -9   4    3.60    4.70
   7   9  -4    0.90    4.50
  -6  -9   4   89.89   10.20
   6   9  -4   92.69    9.60
  -5  -9   4  166.68   12.20
   5   9  -4  146.09   11.20
  -4  -9   4   12.30    4.60
   4   9  -4   16.70    5.20
  -3  -9   4   64.09    6.90
   3   9  -4   56.69    6.30
  -2  -9   4  171.88    9.80
   2   9  -4  161.78    9.80
  -1  -9   4    0.60    2.10
   1   9  -4    0.00    2.10
   0  -9   4    4.50    2.40
   0   9  -4    4.50    2.80
   1  -9   4  399.06   13.10
  -1   9  -4  400.06   15.40
   2  -9   4  474.95   13.90
  -2   9  -4  489.25   17.70
   3  -9   4    3.30    1.00
  -3   9  -4    4.50    3.70
  -4   9  -4  155.58    9.90
  -5   9  -4  142.09   10.10
  -6   9  -4   31.80    6.80
  -7   9  -4    0.20    4.10
  -8   9  -4   42.70    8.20
  -9   9  -4   39.90    8.30
 -11  -9   3   27.80    9.90
  11   9  -3   56.19    8.40
 -10  -9   3   27.20    9.40
  10   9  -3   45.90   10.40
  -9  -9   3   61.29   11.80
   9   9  -3   47.40    8.40
  -8  -9   3    4.30    5.50
   8   9  -3    0.50    4.80
  -7  -9   3   61.99    9.80
   7   9  -3   55.99    8.20
  -6  -9   3   20.90    6.40
   6   9  -3   21.90    6.40
   5   9  -3    4.40    3.50
   4   9  -3   -1.60    2.10
   3   9  -3  101.49    8.20
  -2  -9   3   19.60    4.10
   2   9  -3   21.40    4.80
  -1  -9   3  130.09    7.50
   1   9  -3  133.59    8.50
   0  -9   3  279.07   10.30
   0   9  -3  265.47   12.30
   1  -9   3  991.50   24.80
  -1   9  -3  991.30   29.00
   2  -9   3  196.88    6.20
   2  -9   3  196.48    6.00
  -2   9  -3  200.28   10.70
  -3   9  -3    1.50    3.20
  -4   9  -3  366.86   15.60
  -5   9  -3  225.78   12.40
  -6   9  -3    1.00    3.80
  -7   9  -3   62.79    7.90
  -8   9  -3   79.49    8.90
  -9   9  -3    9.50    5.40
 -10   9  -3   23.60    7.50
 -11  -9   2   38.30   11.30
  11   9  -2   61.49    8.00
 -10  -9   2   36.80   10.30
  10   9  -2   54.99   10.60
   9   9  -2    8.50    5.60
   8   9  -2   81.89    9.90
   7   9  -2   68.49    8.50
   6   9  -2   -0.90    3.10
   5   9  -2  107.39    9.50
   5   9  -2  110.79   10.30
   4   9  -2  239.48   13.30
   4   9  -2  252.77   14.20
   3   9  -2  492.45   19.30
   3   9  -2  465.55   18.80
   2   9  -2   -0.30    2.50
   2   9  -2    0.40    2.20
   1   9  -2 1220.28   33.60
   1   9  -2 1287.27   35.50
   0   9  -2  834.72   25.80
   1  -9   2   66.49    4.00
   1  -9   2   65.19    3.90
  -1   9  -2   70.29    6.50
  -2   9  -2   99.79    7.80
  -3   9  -2  186.38   10.40
  -4   9  -2  224.48   11.90
  -5   9  -2    4.10    3.80
  -6   9  -2  104.19    9.00
  -7   9  -2  246.48   14.50
  -8   9  -2   49.40    8.00
  -9   9  -2   26.30    7.30
 -10   9  -2   91.39   10.80
 -11   9  -2   66.49    9.90
  11   9  -1   57.09    7.90
  10   9  -1   11.10    5.60
   9   9  -1   11.40    6.50
   8   9  -1   19.10    7.10
   7   9  -1   16.70    6.20
   7   9  -1   26.80    7.30
   6   9  -1   27.70    6.40
   6   9  -1   20.90    6.30
   5   9  -1  213.68   13.00
   5   9  -1  220.78   14.10
   4   9  -1 1113.29   35.00
   4   9  -1 1061.19   33.50
   3   9  -1  220.28   12.20
   3   9  -1  211.18   11.70
   2   9  -1  144.09    9.40
   2   9  -1  162.28    9.50
   1   9  -1  974.10   29.20
   1   9  -1  975.90   27.60
   0   9  -1  830.62   23.00
   0   9  -1  835.62   26.00
   1  -9   1   -0.10    1.20
  -1   9  -1   -0.70    1.00
  -1   9  -1    0.90    2.70
   2  -9   1  173.08    5.70
  -2   9  -1  171.58    5.60
  -2   9  -1  173.88   10.10
  -3   9  -1  584.14   20.50
  -4   9  -1   10.60    4.20
  -5   9  -1  255.57   13.40
  -6   9  -1  295.27    9.30
  -6   9  -1  287.47   15.30
  -7   9  -1  128.99   10.70
  -8   9  -1   36.10    8.00
  -9   9  -1  135.19   12.40
 -10   9  -1   50.39    8.80
 -11   9  -1    4.80    5.70
 -12   9  -1   17.60    7.20
  12   9   0   73.79    7.90
  11   9   0   38.60    5.50
  10   9   0   52.79    7.40
   9   9   0   76.19   11.40
   9   9   0   80.59    9.30
   8   9   0   78.49   10.80
   8   9   0   72.69    8.90
   7   9   0    4.40    4.60
   7   9   0    1.50    3.60
   6   9   0  414.66   19.40
   6   9   0  425.96   21.40
   5   9   0  666.63   24.70
   5   9   0  680.93   26.80
   4   9   0  108.39    9.70
   4   9   0  110.99    8.70
   3   9   0  105.89    8.20
   3   9   0  106.49    8.70
   2   9   0  714.43   23.80
   2   9   0  710.23   23.40
   1   9   0  405.06   16.20
   1   9   0  415.76   15.40
   0   9   0   -0.50    2.50
   0   9   0   -1.80    1.30
  -1   9   0  400.36   16.10
  -1   9   0  413.46   13.00
   2  -9   0  724.53   19.10
  -2   9   0  707.13   23.40
  -2   9   0  725.03   18.90
   3  -9   0  104.59    4.70
  -3   9   0   98.19    8.10
  -3   9   0  101.99    4.90
  -4   9   0  113.49    5.40
  -4   9   0  117.19    8.90
  -5   9   0  677.33   18.80
  -5   9   0  701.03   25.00
  -5   9   0  727.73   19.20
  -6   9   0  408.36   18.80
  -6   9   0  446.36   14.20
  -7   9   0    8.00    5.10
  -7   9   0    3.20    3.00
  -8   9   0   81.99    9.50
  -9   9   0   87.49   10.40
 -10   9   0   42.40    9.60
 -11   9   0   -0.40    5.00
 -12   9   0   36.10    9.90
  12   9   1   80.79    7.60
  11   9   1   48.90    6.00
  10   9   1   71.39    8.10
  10   9   1   44.60   10.80
   9   9   1  122.99   13.80
   9   9   1  136.29   11.50
   8   9   1   34.40    8.50
   8   9   1   44.00    7.00
   7   9   1  115.69   12.20
   7   9   1  111.49    9.80
   6   9   1  264.37   16.90
   6   9   1  248.78   14.10
   5   9   1  264.27   15.90
   5   9   1  255.17   13.60
   4   9   1   10.50    3.90
   4   9   1   12.00    4.40
   3   9   1  576.44   21.00
   3   9   1  611.84   22.70
   2   9   1  164.88   10.30
   2   9   1  176.58   10.30
   1   9   1   -0.80    1.80
   1   9   1   -0.80    2.50
   0   9   1  812.32   25.80
   0   9   1  824.42   24.30
  -1   9   1  966.90   26.50
  -1   9   1  979.10   29.20
  -2   9   1  155.78    7.70
  -2   9   1  160.38    9.90
  -3   9   1  225.78   12.00
  -3   9   1  217.18    9.30
  -4   9   1 1171.38   29.90
  -4   9   1 1100.99   33.90
  -5   9   1  241.18   10.40
  -5   9   1  222.48   13.10
  -6   9   1   26.30    6.40
  -6   9   1   26.60    4.70
  -7   9   1   23.10    7.00
  -7   9   1   21.10    4.70
  -8   9   1   30.20    5.60
  -8   9   1   23.20    7.40
  -9   9   1   12.60    6.50
 -10   9   1    6.70    5.90
 -11   9   1   39.90   10.10
 -12   9   1   13.10    7.40
 -12  -9  -2   39.50    6.80
  11   9   2   93.79    8.70
  11   9   2   53.99   12.30
  10   9   2   96.69   13.70
  10   9   2  108.59    9.50
   9   9   2   21.40    7.90
   9   9   2   34.90    5.80
   8   9   2   38.20    9.30
   8   9   2   43.70    6.60
   7   9   2  265.47   18.10
   7   9   2  239.48   14.00
   6   9   2   87.99    8.00
   6   9   2   87.79   10.30
   5   9   2    1.00    2.80
   5   9   2   -3.00    2.70
   4   9   2  210.08   11.50
   4   9   2  223.48   13.90
   3   9   2  172.48   10.20
   3   9   2  178.38   11.70
   2   9   2   94.49    8.10
   2   9   2   98.59    7.80
   1   9   2   62.09    6.60
   1   9   2   70.69    6.80
   0   9   2  779.92   25.50
   0   9   2  832.12   25.10
  -1   9   2 1203.38   33.10
  -1   9   2 1198.38   34.20
  -2   9   2    2.20    2.30
  -2   9   2    1.00    3.20
  -3   9   2  464.85   18.70
  -3   9   2  518.95   17.50
  -4   9   2  247.98   13.40
  -4   9   2  273.27   12.20
  -5   9   2  120.39    9.80
  -5   9   2  124.69    8.60
  -6   9   2   -2.30    2.90
  -6   9   2   -0.40    3.80
  -7   9   2   74.39    8.00
  -7   9   2   68.49    8.90
  -8   9   2   74.79    9.80
  -8   9   2   85.09    8.40
  -9   9   2    2.10    5.60
  -9   9   2    4.40    4.40
 -10   9   2   40.30    9.80
 -11   9   2   32.50    9.30
 -12   9   2    9.40    7.10
  11   9   3   39.20   10.80
   8   9   3   69.69    7.60
   8   9   3   66.29   10.90
   7   9   3   49.20    6.50
   7   9   3   57.09    9.50
   6   9   3   -1.20    3.70
   6   9   3    3.40    3.00
   5   9   3  217.68   15.00
   5   9   3  206.58   11.40
   4   9   3  334.47   17.70
   4   9   3  329.77   14.40
   3   9   3   -0.40    2.70
   3   9   3    3.40    2.80
   2   9   3  191.68   10.70
   2   9   3  192.68   12.00
   1   9   3  980.50   29.80
   1   9   3  979.60   30.80
   0   9   3  264.37   12.90
   0   9   3  278.17   13.50
  -1   9   3  138.19    9.30
  -1   9   3  128.79    8.90
  -2   9   3   21.70    5.20
  -2   9   3   22.10    4.70
  -3   9   3  117.99    8.90
  -3   9   3  115.89    8.90
  -4   9   3   -1.90    2.80
  -4   9   3   -1.70    2.80
  -5   9   3    1.30    3.90
  -5   9   3   -0.40    3.30
  -6   9   3   23.80    5.70
  -6   9   3   29.50    7.50
  -7   9   3   52.29    8.10
  -7   9   3   58.29    8.00
  -8   9   3   -2.60    4.10
  -8   9   3    3.20    4.40
  -9   9   3   57.19   11.10
  -9   9   3   48.00    8.50
 -10   9   3   35.60    9.60
 -11   9   3   32.60    9.00
 -12   9   3    6.20    6.00
  11   9   4   15.30    8.40
  10   9   4   -2.30    5.10
   9   9   4   69.99    5.60
   8   9   4   62.29    5.00
   8   9   4   40.40   10.10
   6   9   4   28.90    2.50
   6   9   4   33.20    8.30
   3   9   4    3.90    3.70
   2   9   4  463.85   17.60
   2   9   4  476.25   20.80
   1   9   4  405.96   18.40
   1   9   4  394.86   16.30
   0   9   4    2.40    3.30
   0   9   4    4.30    3.50
  -1   9   4    1.10    2.90
  -1   9   4   -1.90    2.70
  -2   9   4  173.38   11.50
  -2   9   4  177.58   10.90
  -3   9   4   71.19    7.30
  -3   9   4   64.59    7.50
  -4   9   4   16.80    5.30
  -4   9   4   12.30    4.80
  -5   9   4  163.68   11.30
  -5   9   4  161.08   11.60
  -6   9   4   97.19    9.80
  -6   9   4  112.29   10.40
  -7   9   4    9.10    5.10
  -7   9   4    4.30    4.30
  -8   9   4   29.00    7.40
  -8   9   4   16.00    6.10
  -9   9   4   63.89    9.90
  -9   9   4   62.79    9.60
 -10   9   4   59.89    9.70
 -10   9   4   67.39    9.80
 -11   9   4   12.70    7.20
 -12   9   4   33.50    9.50
  11   9   5   -1.90    6.20
  10   9   5   20.20    8.90
   9   9   5   22.00    8.70
   8   9   5    2.10    5.30
   7   9   5   47.40    5.40
   7   9   5   40.90    9.70
   6   9   5  123.59    8.20
   6   9   5  137.29   13.50
   5   9   5   77.59    6.10
   5   9   5   69.49    9.80
   4   9   5    4.80    4.40
   4   9   5    8.20    2.50
   3   9   5  198.68   14.30
   3   9   5  194.08   10.00
   2   9   5   55.19    5.60
   2   9   5   48.50    7.70
   1   9   5    4.40    2.00
   1   9   5    4.50    4.00
   0   9   5    4.20    4.00
   0   9   5   10.60    4.30
  -1   9   5   49.70    6.50
  -1   9   5   50.49    7.40
  -2   9   5   59.09    8.20
  -2   9   5   68.89    7.50
  -3   9   5   19.40    5.80
  -3   9   5   19.20    5.40
  -4   9   5  156.98   11.30
  -4   9   5  150.78   11.70
  -5   9   5  117.19   10.20
  -5   9   5  110.49   10.50
  -6   9   5   80.09    9.00
  -6   9   5   64.29    9.40
  -7   9   5   -1.70    4.40
  -7   9   5    1.80    5.00
  -8   9   5   72.79    9.90
  -8   9   5   74.49   10.00
  -9   9   5  139.49   13.10
  -9   9   5  135.99   13.30
 -10   9   5   21.60    7.50
 -10   9   5   15.60    7.30
 -11   9   5   23.10    8.80
  10   9   6   26.00   10.40
   9   9   6   15.00    7.80
   8   9   6   18.10    7.80
   7   9   6  121.09   14.10
   6   9   6  116.69   13.30
   5   9   6    0.30    4.10
   4   9   6   42.50    4.30
   4   9   6   34.30    8.40
   3   9   6   91.89    6.40
   3   9   6   95.99   11.00
   2   9   6   54.49    8.70
   2   9   6   61.89    5.80
   1   9   6   17.90    5.90
   1   9   6   25.30    5.40
   0   9   6   51.89    5.80
   0   9   6   73.29    9.20
  -1   9   6  128.89    9.20
  -1   9   6  120.69   11.30
  -2   9   6   -0.30    3.40
  -2   9   6   -2.00    3.50
  -3   9   6   45.40    7.00
  -3   9   6   48.30    8.20
  -4   9   6   95.29   10.70
  -4   9   6   91.29    9.00
  -5   9   6  113.09   10.50
  -5   9   6  117.09   11.60
  -6   9   6    2.00    5.00
  -6   9   6    9.00    5.30
  -7   9   6   69.99   10.20
  -7   9   6   74.09    9.40
  -8   9   6   88.39   10.80
  -8   9   6   81.09   11.60
  -9   9   6   13.60    7.30
  -9   9   6   13.70    7.20
 -10   9   6   13.50    6.50
 -10   9   6    8.90    6.60
 -11   9   6   18.30    7.90
 -11   9   6   25.10    8.50
   9   9   7    8.60    7.10
   8   9   7   26.20    9.20
   7   9   7   42.10   11.00
   6   9   7   16.50    7.40
   5   9   7   -1.50    4.10
   4   9   7   12.40    6.40
   3   9   7   60.39    9.80
   3   9   7   73.09    5.10
   2   9   7   18.10    6.50
   2   9   7   21.10    3.70
   1   9   7   27.20    7.40
   1   9   7   31.20    5.50
   0   9   7  146.39   13.10
   0   9   7  156.98    9.90
  -2   9   7   14.10    6.20
  -2   9   7   15.50    5.20
  -3   9   7  306.97   15.80
  -3   9   7  297.37   18.50
  -4   9   7  330.37   16.90
  -4   9   7  320.27   19.20
  -5   9   7   28.60    7.80
  -5   9   7   33.20    7.60
  -6   9   7   40.70    9.20
  -6   9   7   38.00    8.40
  -7   9   7  135.59   13.90
  -7   9   7  127.99   12.30
  -8   9   7   12.40    6.80
  -8   9   7   17.90    7.20
  -9   9   7    5.80    6.50
  -9   9   7    5.90    6.40
 -10   9   7   21.30    8.50
 -10   9   7   19.20    8.50
 -11   9   7   23.30    7.80
 -11   9   7   14.10    8.20
   9   9   8   21.60    9.60
   8   9   8   29.70    9.90
   7   9   8   12.60    7.50
   6   9   8    1.30    5.30
   5   9   8   27.00    8.90
   4   9   8   15.10    7.10
   3   9   8   -1.40    4.40
   2   9   8   51.99   10.30
   1   9   8   52.39    9.30
   1   9   8   55.39    5.70
   0   9   8   25.40    7.70
   0   9   8   32.10    6.10
  -1   9   8   22.80    7.40
  -1   9   8   31.60    6.60
  -2   9   8   75.79    7.40
  -3   9   8  153.28   11.50
  -3   9   8  141.79   13.90
  -4   9   8   14.50    5.80
  -4   9   8   11.10    6.40
  -5   9   8   18.90    7.50
  -5   9   8   22.80    7.20
  -6   9   8   84.99   11.90
  -6   9   8   81.29    9.90
  -7   9   8   19.60    7.70
  -7   9   8   18.10    7.70
  -8   9   8    5.60    4.70
  -8   9   8   -0.90    5.60
  -9   9   8   31.90    9.70
  -9   9   8   45.40    9.80
 -10   9   8   27.10    7.90
 -10   9   8   12.10    8.20
   8   9   9   12.60    8.00
   7   9   9    6.50    6.80
   6   9   9    5.60    6.30
   5   9   9   33.20    9.70
   4   9   9   40.00   10.20
   3   9   9    8.40    6.30
   2   9   9  129.99   14.10
   1   9   9  163.38   15.30
   0   9   9   33.50    9.00
  -1   9   9  103.39   12.70
  -1   9   9  100.89    8.90
  -2   9   9  181.78   16.20
  -2   9   9  195.88   12.50
  -3   9   9   44.50    7.30
  -3   9   9   41.30   10.00
  -4   9   9   42.50    8.60
  -4   9   9   26.90    8.60
  -5   9   9   55.69    8.00
  -5   9   9   42.70   10.00
  -6   9   9   10.20    7.10
  -6   9   9   11.20    5.60
  -7   9   9    2.60    6.40
  -7   9   9    8.70    5.00
  -8   9   9   45.50    9.90
  -8   9   9   37.10   10.80
  -9   9   9   36.80    9.10
  -9   9   9   33.50   10.60
 -10   9   9   -0.40    6.90
 -10   9   9   20.00    7.10
   7   9  10   15.50    8.10
   6   9  10   16.90    8.30
   5   9  10   13.90    7.80
   4   9  10   24.00    8.40
   3   9  10  104.69   13.90
   2   9  10   91.19   12.90
   1   9  10   10.20    6.60
   0   9  10   48.90   10.70
  -1   9  10   99.39   13.00
  -2   9  10   17.40    7.60
  -3   9  10    0.60    5.50
  -3   9  10    9.40    4.60
  -4   9  10   19.80    8.40
  -4   9  10   40.80    6.90
  -5   9  10   42.10    8.50
  -5   9  10   24.90    9.20
  -6   9  10   13.60    5.90
  -6   9  10    2.60    6.40
  -7   9  10   37.80    8.20
  -7   9  10   16.90    8.90
  -8   9  10   22.10    9.50
  -8   9  10   38.20    8.90
  -9   9  10   29.40    8.20
  -9   9  10    8.10    8.30
   6   9  11   25.60    8.90
   5   9  11    9.30    7.10
   4   9  11   29.10    9.30
   3   9  11   74.59   12.80
   2   9  11   19.20    8.40
   1   9  11   10.90    7.20
   0   9  11   25.00    8.80
  -1   9  11    8.30    6.80
  -2   9  11    4.20    6.50
  -3   9  11   34.20    9.90
  -4   9  11   31.30   10.00
  -5   9  11    6.20    7.10
  -6   9  11   27.20    7.50
  -6   9  11   19.20    9.10
  -7   9  11   34.40    8.30
  -7   9  11   17.50    8.90
  -8   9  11   27.70    7.50
  -8   9  11    9.40    8.20
   4   9  12   30.30   10.00
   3   9  12    7.50    6.90
   2   9  12    2.50    6.30
   1   9  12   21.80    8.80
   0   9  12    8.90    7.20
  -1   9  12    4.20    6.60
  -2   9  12   40.10   11.20
  -3   9  12   29.00   10.00
  -4   9  12    5.10    6.90
  -5   9  12    6.60    7.10
  -6   9  12   25.60   10.10
   1   9  13    7.10    7.00
   0   9  13    0.70    6.20
  -1   9  13   14.70    8.70
  -2   9  13   16.00    8.90
  -3   9  13   10.20    7.80
  -4   9  13    0.60    6.30
  -3 -10  13   19.70    9.80
  -2 -10  13    2.50    7.20
  -6 -10  12    5.90    7.80
  -5 -10  12    5.90    7.80
  -4 -10  12    6.40    7.40
  -3 -10  12    1.50    6.60
  -2 -10  12    0.10    6.30
  -1 -10  12   16.20    7.80
  -6 -10  11   18.90    9.00
  -5 -10  11   57.39   12.30
  -4 -10  11   40.70   10.40
  -3 -10  11    4.30    6.00
  -2 -10  11   56.39   11.00
  -1 -10  11   16.50    7.10
   0 -10  11   -3.20    4.50
  -7 -10  10    4.60    7.00
   7  10 -10   25.60    5.80
  -6 -10  10   22.10    8.70
   6  10 -10   44.50    6.70
  -5 -10  10   11.10    7.10
  -4 -10  10    1.80    5.50
   4  10 -10   10.60    4.10
  -3 -10  10   12.80    6.50
   3  10 -10   25.40    5.60
  -2 -10  10   33.80    8.40
  -1 -10  10    0.70    5.10
   0 -10  10   53.69    9.60
 -10 -10   9   31.30   11.20
  -9 -10   9    7.20    7.80
   9  10  -9   44.90    7.10
  -8 -10   9   -0.60    6.30
   8  10  -9   22.30    5.90
  -7 -10   9   46.40   10.90
   7  10  -9   64.39    9.00
  -6 -10   9   30.10    8.80
   6  10  -9   43.50    7.40
  -5 -10   9   -0.60    4.90
   5  10  -9   11.60    4.70
  -4 -10   9   82.49   10.80
   4  10  -9   79.29    8.20
  -3 -10   9   67.09   10.00
   3  10  -9   74.79    7.60
  -2 -10   9    0.60    5.30
   2  10  -9    9.50    3.70
  -1 -10   9  120.99   12.30
   1  10  -9  137.29    8.70
   0 -10   9  162.78   12.60
   1 -10   9  106.09   10.60
 -10 -10   8    7.40    8.00
  -9 -10   8    3.10    6.40
   9  10  -8   20.90    6.80
  -8 -10   8   34.00   10.30
   8  10  -8   31.30    8.60
  -7 -10   8   17.30    7.60
   7  10  -8   25.60    7.70
  -6 -10   8   -1.90    4.90
   6  10  -8    3.80    4.60
  -5 -10   8   55.09    9.60
   5  10  -8   67.49    8.70
  -4 -10   8   90.89   10.90
   4  10  -8   91.39    9.30
  -3 -10   8    3.90    5.10
   3  10  -8    7.70    4.40
  -2 -10   8   44.30    8.60
   2  10  -8   38.60    5.80
  -1 -10   8  113.09   11.20
   1  10  -8  111.79    8.20
  -1  10  -8   27.30    3.60
   2 -10   8   38.50    6.40
 -11 -10   7   12.80    9.10
  11  10  -7   48.90    8.20
 -10 -10   7    1.20    6.70
  10  10  -7   16.30    6.70
  -9 -10   7   54.49   12.10
   9  10  -7   55.59    9.10
  -8 -10   7   33.40    9.60
   8  10  -7   43.90   10.00
  -7 -10   7    2.90    5.50
   7  10  -7    7.60    5.10
  -6 -10   7  139.69   13.40
   6  10  -7  131.69   12.00
  -5 -10   7  210.88   15.40
   5  10  -7  211.58   14.30
  -4 -10   7   75.19    9.60
   4  10  -7   75.49    8.70
  -3 -10   7   54.49    8.10
   3  10  -7   46.70    6.90
  -2 -10   7  209.78   13.20
   2  10  -7  202.28   11.80
  -1 -10   7   38.30    7.10
   1  10  -7   26.80    4.70
   0 -10   7   60.69    7.70
   0  10  -7   66.99    6.10
   1 -10   7    1.60    3.30
  -1  10  -7    2.00    2.50
   2 -10   7   34.70    5.90
  -2  10  -7   44.10    4.60
  -3  10  -7   13.20    3.30
 -11 -10   6   -0.50    6.60
  11  10  -6   23.40    6.60
 -10 -10   6    9.00    7.70
  10  10  -6   23.70    7.60
  -9 -10   6   40.80   10.30
   9  10  -6   65.09   10.20
  -8 -10   6    3.40    5.90
   8  10  -6    1.40    5.70
  -7 -10   6   67.29   10.40
   7  10  -6   55.89    8.80
  -6 -10   6  140.49   12.90
   6  10  -6  124.69   11.80
  -5 -10   6    1.60    4.60
   5  10  -6    1.40    4.00
  -4 -10   6   64.19    8.80
   4  10  -6   68.19    7.80
  -3 -10   6   44.20    7.00
   3  10  -6   40.10    6.00
  -2 -10   6  142.29   10.20
   2  10  -6  143.49    9.80
  -1 -10   6   11.00    4.30
   1  10  -6   16.70    4.50
   0 -10   6   57.49    6.80
   0  10  -6   49.50    5.50
   1 -10   6   86.09    7.10
  -1  10  -6   90.99    7.00
   2 -10   6   -3.30    2.10
  -2  10  -6   -0.80    2.50
   3 -10   6   -0.50    1.90
  -3  10  -6   -2.20    2.40
  -4  10  -6   17.10    4.50
  -5  10  -6   91.09    7.70
 -12 -10   5    0.70    7.10
 -11 -10   5   32.20   10.80
  11  10  -5   56.59    8.90
 -10 -10   5   81.29   13.30
  10  10  -5   89.99   11.40
  -9 -10   5   10.00    6.60
   9  10  -5    5.90    6.30
  -8 -10   5   71.79   11.20
   8  10  -5   72.59   10.30
  -7 -10   5  114.19   12.50
   7  10  -5  117.69   11.90
  -6 -10   5   39.30    8.50
   6  10  -5   40.40    8.80
  -5 -10   5    4.50    4.70
   5  10  -5    5.60    4.40
  -4 -10   5   12.90    5.00
   4  10  -5   17.80    5.70
  -3 -10   5   17.40    4.90
   3  10  -5   15.30    4.80
  -2 -10   5   37.70    6.20
   2  10  -5   35.50    6.50
  -1 -10   5   88.59    7.30
   1  10  -5   85.39    7.10
   0 -10   5   53.49    5.70
   0  10  -5   56.99    5.90
   1 -10   5   23.10    4.10
  -1  10  -5   25.40    5.20
   2 -10   5    0.50    2.00
  -2  10  -5    3.50    3.10
   3 -10   5  133.69    6.10
  -3  10  -5  127.79    8.90
  -4  10  -5  200.88   11.50
  -5  10  -5  133.89    9.80
  -6  10  -5    1.30    4.00
  -7  10  -5   45.10    8.10
 -11 -10   4   47.10   12.00
  11  10  -4   56.49   11.60
 -10 -10   4   13.30    7.40
  10  10  -4   21.50    7.10
  -9 -10   4   21.30    8.40
   9  10  -4   21.70    8.20
  -8 -10   4   46.30   10.20
   8  10  -4   64.49   12.00
  -7 -10   4   56.69   10.20
   7  10  -4   57.49    8.70
  -6 -10   4   20.60    6.60
   6  10  -4   13.00    5.70
  -5 -10   4   63.09    8.40
   5  10  -4   58.39    7.80
  -4 -10   4  137.79   10.60
   4  10  -4  137.19   10.50
  -3 -10   4   -1.50    2.40
   3  10  -4   -2.90    2.30
  -2 -10   4    6.60    3.10
   2  10  -4    8.10    3.60
  -1 -10   4    6.20    2.70
   1  10  -4   14.30    4.10
   0 -10   4   81.69    6.20
   0  10  -4   88.49    7.20
   1 -10   4   80.59    5.60
  -1  10  -4   87.39    7.30
   2 -10   4   17.50    2.70
   2 -10   4   16.50    2.90
  -2  10  -4   23.20    5.30
  -3  10  -4  205.28   11.50
  -4  10  -4   61.39    7.30
  -5  10  -4    1.90    4.20
  -6  10  -4   44.90    7.00
  -7  10  -4   45.90    7.20
  -8  10  -4   12.40    5.50
  -9  10  -4   14.40    6.30
  12  10  -3  101.29   10.00
 -11 -10   3   12.20    7.90
  11  10  -3   42.60    7.40
 -10 -10   3   -3.10    5.30
  10  10  -3    6.10    5.30
  -9 -10   3   17.10    8.10
   9  10  -3   23.10    7.70
  -8 -10   3   28.20    8.30
   8  10  -3   46.50   10.00
  -7 -10   3   25.00    7.50
   7  10  -3   29.30    7.90
   6  10  -3   27.60    7.30
   5  10  -3   50.49    7.10
   4  10  -3   48.00    6.50
   3  10  -3   44.00    6.00
   2  10  -3  239.18   12.60
  -1 -10   3  306.17   12.50
   1  10  -3  382.36   15.60
   0 -10   3  469.45   15.10
   0  10  -3  483.85   18.20
   1 -10   3   18.80    3.30
  -1  10  -3   22.90    5.10
   2 -10   3  609.24   14.80
  -2  10  -3  601.84   21.30
  -3  10  -3  326.87   14.90
  -4  10  -3   81.59    8.00
  -5  10  -3   45.30    6.90
  -6  10  -3  158.68   11.30
  -7  10  -3   44.50    8.40
  -8  10  -3    4.10    4.80
  -9  10  -3  114.19   11.10
 -10  10  -3   87.09   10.30
 -11 -10   2    6.80    7.40
  11  10  -2   37.90    6.50
 -10 -10   2    3.10    6.50
  10  10  -2   13.50    6.40
   9  10  -2   66.09    9.20
   8  10  -2   17.40    6.80
   7  10  -2    7.70    4.60
   6  10  -2   41.40    8.60
   6  10  -2   38.90    6.70
   5  10  -2    5.50    3.80
   5  10  -2   -0.10    3.40
   4  10  -2   42.80    6.20
   4  10  -2   43.80    6.70
   3  10  -2    3.40    2.90
   3  10  -2    4.40    3.20
   2  10  -2  582.24   20.60
   2  10  -2  550.94   20.90
   1  10  -2  440.16   16.00
   1  10  -2  430.66   17.50
   0  10  -2   52.29    6.20
  -1  10  -2  387.26   16.10
   2 -10   2  439.46   10.60
  -2  10  -2  432.96   17.40
  -3  10  -2    9.10    4.10
  -4  10  -2   48.20    6.70
  -5  10  -2  163.08   11.00
  -6  10  -2   69.19    8.30
  -7  10  -2   20.50    6.60
  -8  10  -2   85.29    9.80
  -9  10  -2   65.89    9.00
 -10  10  -2    6.30    5.90
 -11  10  -2   22.10    7.90
  11  10  -1   48.60    6.70
  10  10  -1   50.79    7.90
   9  10  -1   49.80   10.60
   8  10  -1   22.30    7.70
   8  10  -1   22.40    7.10
   7  10  -1   44.40    9.20
   7  10  -1   47.30    7.30
   6  10  -1  350.56   19.50
   6  10  -1  334.07   17.70
   5  10  -1  165.48   12.60
   5  10  -1  165.28   11.60
   4  10  -1  134.79   10.10
   4  10  -1  130.29   10.40
   3  10  -1  981.10   31.30
   3  10  -1 1006.90   31.80
   2  10  -1 1162.08   33.90
   1  10  -1    4.00    3.20
   1  10  -1    2.00    2.20
   0  10  -1  265.27   10.70
   0  10  -1  266.07   13.30
  -1  10  -1  497.55   19.10
  -1  10  -1  508.35   14.90
   2 -10   1  126.49    5.30
  -2  10  -1  118.69    4.90
  -2  10  -1  118.39    8.80
  -3  10  -1   50.39    6.40
  -4  10  -1  535.25   20.70
  -5  10  -1  274.97   14.50
  -6  10  -1    4.00    4.50
  -7  10  -1  224.68   14.30
  -8  10  -1  320.77   18.10
  -9  10  -1   56.59    9.20
 -10  10  -1   18.80    7.50
 -11  10  -1   64.59   10.00
 -12  10  -1   43.00   10.20
  12  10   0   66.69    7.40
  11  10   0   55.09    6.70
  10  10   0   27.30    7.20
   9  10   0    9.00    6.30
   9  10   0   13.90    6.00
   8  10   0   30.40    7.80
   8  10   0   18.50    7.10
   7  10   0  144.99   13.60
   7  10   0  147.59   11.80
   6  10   0  240.38   14.60
   6  10   0  250.27   16.50
   5  10   0   31.30    6.60
   5  10   0   25.50    6.40
   4  10   0  408.66   19.30
   4  10   0  405.96   18.00
   3  10   0  331.67   15.60
   3  10   0  341.57   16.10
   2  10   0  182.58   11.00
   2  10   0  165.78   10.20
   1  10   0  307.97   13.10
   1  10   0  298.27   14.30
   0  10   0  355.26   15.80
   0  10   0  361.46   13.50
  -1  10   0  302.87   14.20
  -1  10   0  294.57   10.90
  -2  10   0  170.48    7.30
  -2  10   0  171.98   10.60
   3 -10   0  313.27    9.80
  -3  10   0  327.77   15.20
  -3  10   0  337.87   10.30
  -4  10   0  405.06   11.70
  -4  10   0  394.36   17.40
  -5  10   0   34.00    4.00
  -5  10   0   32.80    6.90
  -5  10   0   32.20    3.60
  -6  10   0  268.67   15.40
  -6  10   0  282.07   10.50
  -7  10   0  146.19   11.90
  -7  10   0  162.08    8.50
  -8  10   0   22.60    7.30
  -9  10   0   14.80    6.70
 -10  10   0    1.90    5.90
 -11  10   0   25.90    8.70
 -12  10   0   14.10    7.10
  12  10   1   97.19    8.10
  11  10   1   61.59   13.20
  11  10   1   88.39    8.70
  10  10   1   10.10    7.00
   9  10   1   78.19    8.90
   9  10   1   60.29   10.70
   8  10   1  307.37   17.40
   8  10   1  335.07   21.50
   7  10   1  210.68   13.70
   7  10   1  224.48   16.80
   6  10   1    3.30    3.70
   6  10   1    2.80    4.10
   5  10   1  282.87   16.80
   5  10   1  264.87   14.40
   4  10   1  512.55   22.10
   4  10   1  506.05   20.30
   3  10   1   47.10    6.60
   3  10   1   48.60    6.10
   2  10   1  120.89    9.00
   2  10   1  123.09    9.10
   1  10   1  502.75   19.80
   1  10   1  539.15   19.20
   0  10   1  271.57   12.10
   0  10   1  275.07   13.60
  -1  10   1    1.30    2.10
  -1  10   1    3.10    3.50
  -2  10   1 1168.68   34.20
  -2  10   1 1132.39   30.10
  -3  10   1 1009.80   27.00
  -4  10   1  141.99    7.80
  -4  10   1  145.79   10.60
  -5  10   1  173.68   11.90
  -5  10   1  174.08    8.90
  -6  10   1  370.36   18.50
  -6  10   1  398.36   14.80
  -7  10   1   36.40    8.00
  -7  10   1   52.69    6.20
  -8  10   1   31.80    8.40
  -9  10   1   41.70    9.60
 -10  10   1   35.10    9.50
 -11  10   1    9.90    6.80
 -12  10   1   13.20    6.90
  11  10   2   21.10    8.90
   9  10   2   69.29   12.00
   9  10   2   71.39    7.70
   8  10   2   79.49   11.60
   8  10   2   66.79    8.00
   7  10   2   16.20    6.50
   7  10   2   22.60    5.80
   6  10   2   77.39    7.70
   6  10   2   68.59    9.70
   5  10   2  165.88   13.20
   5  10   2  165.58   10.90
   4  10   2   42.00    5.70
   4  10   2   48.40    7.30
   3  10   2    8.70    3.80
   3  10   2    5.70    3.70
   2  10   2  423.76   18.20
   2  10   2  439.76   18.00
   1  10   2  385.76   16.40
   1  10   2  386.76   16.70
   0  10   2   55.69    6.70
   0  10   2   54.89    6.00
  -1  10   2  459.15   16.90
  -1  10   2  444.86   17.90
  -2  10   2  574.24   21.30
  -2  10   2  594.34   19.60
  -3  10   2   15.50    5.00
  -4  10   2   49.10    6.90
  -4  10   2   46.10    5.80
  -5  10   2    3.90    3.30
  -5  10   2    2.20    4.20
  -6  10   2   41.60    7.20
  -6  10   2   39.70    6.40
  -7  10   2    0.40    3.50
  -7  10   2    1.40    4.50
  -8  10   2   12.50    4.80
  -8  10   2   15.50    6.90
  -9  10   2   49.80   10.20
 -10  10   2    3.40    5.40
 -11  10   2    5.70    6.40
 -12  10   2   10.20    7.10
  11  10   3    5.40    6.80
  10  10   3   81.29   13.30
  10  10   3  121.79    9.20
   9  10   3  112.59    9.20
   9  10   3  103.29   13.70
   8  10   3    9.20    4.00
   8  10   3   -0.60    4.80
   7  10   3   30.90    8.40
   7  10   3   34.90    7.10
   6  10   3  149.19   10.30
   6  10   3  148.99   13.50
   5  10   3   49.80    8.20
   5  10   3   40.90    5.50
   4  10   3   86.39    7.60
   4  10   3   81.09    9.20
   3  10   3  326.57   14.90
   3  10   3  325.87   17.00
   2  10   3  602.34   21.90
   2  10   3  591.24   23.30
   1  10   3   19.80    5.30
   1  10   3   19.50    4.90
   0  10   3  446.36   18.20
   0  10   3  467.15   18.60
  -1  10   3  424.26   17.30
  -1  10   3  406.76   17.20
  -2  10   3  265.77   13.00
  -2  10   3  257.47   13.40
  -3  10   3   53.99    6.70
  -3  10   3   49.00    6.60
  -4  10   3   52.29    7.10
  -4  10   3   54.69    6.90
  -5  10   3   48.40    6.80
  -5  10   3   54.99    7.10
  -6  10   3   38.90    6.90
  -6  10   3   32.50    7.90
  -7  10   3   31.20    6.50
  -7  10   3   43.00    9.00
  -8  10   3   38.60    7.30
  -8  10   3   38.10    8.90
  -9  10   3   14.80    7.30
  -9  10   3   17.60    6.10
 -10  10   3    2.90    5.30
 -11  10   3   10.90    7.00
 -12  10   3   52.99   12.30
  11  10   4   10.90    7.90
  10  10   4   12.40    8.00
   8  10   4   12.20    7.10
   7  10   4   58.09    6.20
   7  10   4   48.40   10.40
   6  10   4   61.99    6.30
   6  10   4   57.49    9.50
   5  10   4    7.00    2.90
   5  10   4    3.40    4.10
   4  10   4   60.09    8.60
   4  10   4   60.49    6.00
   3  10   4  186.28   13.50
   3  10   4  187.58   10.80
   2  10   4   16.80    5.20
   2  10   4   21.50    5.00
   1  10   4   85.49    8.00
   1  10   4   82.99    8.50
   0  10   4   76.09    8.20
   0  10   4   84.09    7.90
  -1  10   4    6.60    3.80
  -1  10   4   12.80    4.70
  -2  10   4    6.50    4.20
  -2  10   4    7.60    3.90
  -3  10   4   -4.40    2.90
  -3  10   4   -2.10    2.80
  -4  10   4  136.89   10.80
  -4  10   4  141.29   10.70
  -5  10   4   58.29    7.80
  -5  10   4   58.89    7.80
  -6  10   4   17.90    5.70
  -6  10   4   22.10    6.70
  -7  10   4   59.29    8.70
  -7  10   4   59.79    8.60
  -8  10   4   50.79    8.90
  -8  10   4   54.59   10.50
  -9  10   4   17.60    6.60
  -9  10   4   18.40    7.50
 -10  10   4    7.20    6.70
 -11  10   4   41.40   10.60
 -12  10   4   20.20    8.40
  10  10   5    5.10    7.10
   9  10   5   14.80    7.90
   8  10   5   71.29   13.40
   7  10   5   67.29    6.00
   7  10   5   40.30    9.80
   6  10   5    7.50    2.90
   6  10   5    6.80    5.40
   5  10   5  125.39    8.30
   5  10   5  131.09   13.00
   4  10   5  183.48   10.10
   4  10   5  212.88   15.60
   3  10   5  123.99   11.90
   3  10   5  115.39    8.00
   2  10   5    0.30    3.30
   2  10   5    4.90    1.80
   1  10   5   17.50    5.70
   1  10   5   23.40    5.60
   0  10   5   49.50    6.70
   0  10   5   50.99    7.70
  -1  10   5   89.89    8.40
  -1  10   5   85.99    9.70
  -2  10   5   32.10    6.80
  -2  10   5   37.60    6.90
  -3  10   5   17.80    5.70
  -3  10   5   14.70    5.60
  -4  10   5    9.80    5.00
  -4  10   5   10.30    5.10
  -5  10   5    9.10    5.10
  -5  10   5    6.40    5.10
  -6  10   5   35.80    7.50
  -6  10   5   40.70    7.10
  -7  10   5  108.19   11.20
  -7  10   5  117.79   11.40
  -8  10   5   69.99   10.50
  -8  10   5   63.09    9.20
  -9  10   5   11.90    6.50
  -9  10   5    9.30    6.40
 -10  10   5   68.49   10.60
 -10  10   5   62.89   10.40
 -11  10   5   36.30   10.20
  10  10   6    3.00    7.10
   9  10   6    5.40    6.70
   8  10   6   45.80   11.20
   7  10   6    8.90    6.30
   6  10   6   20.40    7.40
   5  10   6   78.49   11.20
   5  10   6   88.89    6.40
   4  10   6   21.60    3.50
   4  10   6   10.10    5.60
   3  10   6    2.70    2.10
   3  10   6   -1.80    3.70
   2  10   6    1.30    2.40
   2  10   6   -2.60    3.40
   1  10   6   87.19    7.90
   1  10   6   86.39   10.20
   0  10   6   57.99    8.70
   0  10   6   40.60    5.70
  -1  10   6   12.10    5.40
  -1  10   6   16.50    5.20
  -2  10   6  153.48   12.70
  -2  10   6  158.48   10.90
  -3  10   6   49.10    7.00
  -3  10   6   47.40    8.20
  -4  10   6   77.39    8.60
  -4  10   6   79.79   10.10
  -5  10   6    1.70    5.00
  -5  10   6   -2.50    4.40
  -6  10   6  131.89   11.80
  -6  10   6  125.89   12.50
  -7  10   6   56.59   10.30
  -7  10   6   67.49    9.30
  -8  10   6    3.40    5.30
  -8  10   6   -4.60    4.70
  -9  10   6   49.40    8.50
  -9  10   6   47.60   10.10
 -10  10   6    8.40    6.80
 -10  10   6   22.80    7.50
 -11  10   6    5.20    5.20
   9  10   7   45.10   12.10
   8  10   7   13.50    7.60
   7  10   7   -0.60    5.00
   6  10   7   26.20    8.90
   5  10   7   51.99   11.20
   4  10   7   10.50    6.40
   3  10   7   21.90    3.20
   3  10   7   10.40    5.80
   2  10   7   34.60    8.40
   2  10   7   36.80    4.80
   1  10   7    1.50    4.50
   1  10   7    4.60    3.30
   0  10   7   68.09    7.30
   0  10   7   60.79    9.50
  -1  10   7   32.90    5.60
  -1  10   7   32.60    8.00
  -2  10   7  209.68   12.90
  -2  10   7  211.88   15.80
  -3  10   7   46.60    9.20
  -3  10   7   53.19    7.90
  -4  10   7   74.99    8.70
  -4  10   7   73.09   10.50
  -5  10   7  221.38   14.70
  -5  10   7  200.78   15.70
  -6  10   7  144.19   12.70
  -6  10   7  148.49   13.90
  -7  10   7    2.50    5.60
  -7  10   7    0.40    5.20
  -8  10   7   45.20    9.80
  -8  10   7   34.50    9.10
  -9  10   7   62.19   11.10
  -9  10   7   49.50   10.50
 -10  10   7    2.00    6.20
 -10  10   7    7.20    6.50
 -11  10   7   30.10    8.00
   9  10   8   15.10    8.50
   8  10   8    1.70    6.10
   7  10   8    7.30    6.80
   6  10   8   13.30    7.50
   5  10   8   10.70    6.70
   4  10   8   -4.60    4.00
   3  10   8   10.10    6.40
   2  10   8   45.60   10.00
   1  10   8   10.60    6.30
   1  10   8   16.50    4.40
   0  10   8   19.40    7.00
   0  10   8   34.50    6.70
  -1  10   8  116.49   12.70
  -1  10   8  115.49    9.70
  -2  10   8   36.00    8.90
  -2  10   8   45.60    7.40
  -3  10   8    5.30    5.50
  -3  10   8    8.90    5.20
  -4  10   8   93.29    9.90
  -4  10   8   99.89   12.40
  -5  10   8   62.89    9.10
  -5  10   8   66.69   11.00
  -6  10   8    3.00    5.30
  -6  10   8    2.60    5.60
  -7  10   8   18.40    7.60
  -7  10   8   18.70    7.20
  -8  10   8   31.30    9.60
  -8  10   8   41.80    9.80
  -9  10   8   12.50    6.30
  -9  10   8    5.20    6.80
 -10  10   8   10.50    5.90
 -10  10   8    3.50    6.80
   8  10   9   14.20    8.30
   7  10   9   31.60   10.20
   6  10   9    2.30    6.00
   5  10   9   24.70    9.00
   4  10   9   51.49   11.20
   3  10   9   72.09   11.40
   2  10   9   -0.70    5.00
   1  10   9  116.29   13.30
   0  10   9  223.08   17.90
  -1  10   9  117.19   13.60
  -1  10   9  122.09   10.30
  -2  10   9    6.50    4.20
  -2  10   9    5.60    5.80
  -3  10   9   70.99    8.80
  -3  10   9   62.89   10.80
  -4  10   9   88.89    9.80
  -4  10   9   70.09   11.50
  -5  10   9   12.00    5.50
  -5  10   9    3.70    6.00
  -6  10   9   36.70    9.80
  -6  10   9   43.80    9.00
  -7  10   9   48.10   11.40
  -7  10   9   60.49    9.00
  -8  10   9   12.20    6.40
  -8  10   9    0.50    6.50
  -9  10   9    9.50    7.70
  -9  10   9   22.20    7.20
 -10  10   9   34.10   10.70
 -10  10   9   49.50    8.60
   7  10  10   12.20    7.60
   6  10  10    4.60    6.20
   5  10  10   26.90    9.60
   4  10  10   28.40    9.40
   3  10  10   21.70    8.10
   2  10  10    8.50    6.50
   1  10  10   91.99   12.80
   0  10  10   45.90   11.00
  -1  10  10    0.20    5.20
  -2  10  10   44.20   10.40
  -3  10  10   12.60    7.20
  -3  10  10    9.90    3.00
  -4  10  10   -2.20    5.40
  -4  10  10    6.00    5.00
  -5  10  10   20.40    7.00
  -5  10  10    8.30    7.20
  -6  10  10   27.50    9.70
  -6  10  10   39.90    8.90
  -7  10  10    3.50    7.10
  -7  10  10   15.20    6.50
  -8  10  10    0.10    6.50
  -8  10  10   14.50    6.60
  -9  10  10    7.50    7.80
  -9  10  10   19.70    6.70
   5  10  11   81.19   13.80
   4  10  11   16.90    8.20
   3  10  11   12.70    7.00
   2  10  11   52.29   12.10
   1  10  11   35.90   10.00
   0  10  11   -0.40    5.40
  -1  10  11   15.20    7.70
  -2  10  11   56.09   12.10
  -3  10  11    0.40    5.60
  -4  10  11   40.20   10.90
  -5  10  11   67.19   13.70
  -6  10  11   37.40    8.40
  -6  10  11   23.90    9.70
  -7  10  11   14.00    6.10
  -7  10  11    0.20    6.50
  -8  10  11   14.50    8.90
  -8  10  11   28.40    7.80
   4  10  12    2.70    6.10
   3  10  12   13.00    7.80
   2  10  12    4.20    6.50
   1  10  12   -2.40    5.10
   0  10  12   13.50    7.90
  -1  10  12   17.70    8.70
  -2  10  12    4.30    6.90
  -3  10  12    4.10    6.80
  -4  10  12   11.10    7.80
  -5  10  12    4.30    7.00
  -6  10  12    6.40    7.60
   1  10  13   15.70    8.50
   0  10  13   23.50    9.60
  -1  10  13    9.90    7.70
  -2  10  13    1.40    6.60
  -3  10  13   21.00    9.40
  -6 -11  12   24.40   10.00
  -5 -11  12    0.20    7.30
  -4 -11  12   14.30    8.60
  -3 -11  12   49.90   11.30
  -2 -11  12   41.90   10.40
  -5 -11  11    1.30    6.70
  -4 -11  11    3.70    6.50
  -3 -11  11    4.80    6.50
  -2 -11  11    2.50    5.80
  -1 -11  11    2.00    5.70
  -8 -11  10   70.29   14.10
   8  11 -10   95.49    9.80
  -7 -11  10   45.20   11.30
   7  11 -10   79.39    8.90
  -6 -11  10    5.70    6.90
   6  11 -10   34.30    5.90
   5  11 -10   56.49    6.80
  -4 -11  10  107.39   13.10
   4  11 -10  116.79    9.60
  -3 -11  10   16.60    6.80
   3  11 -10   30.40    4.80
  -2 -11  10   29.40    8.20
  -1 -11  10  103.59   12.00
   0 -11  10    1.00    2.70
  -9 -11   9    6.70    7.50
  -8 -11   9    2.50    6.50
   8  11  -9   19.70    5.80
  -7 -11   9    3.70    6.30
   7  11  -9   10.80    5.10
  -6 -11   9   14.90    7.20
   6  11  -9   20.70    6.60
  -5 -11   9   14.90    6.90
   5  11  -9   19.60    5.90
   4  11  -9   32.70    7.20
  -3 -11   9    4.20    5.70
   3  11  -9    9.40    4.00
  -2 -11   9   61.49   10.20
   2  11  -9   74.39    7.10
  -1 -11   9   12.40    6.20
   0 -11   9    0.30    3.40
   1 -11   9   21.40    6.30
 -10 -11   8   19.30    9.60
  10  11  -8   73.09    9.20
  -9 -11   8   51.69   11.90
   9  11  -8   73.59   10.00
  -8 -11   8    8.50    7.10
   8  11  -8   28.40    7.90
  -7 -11   8   44.90   10.50
   7  11  -8   56.39    8.80
  -6 -11   8   65.19   10.50
   6  11  -8   71.79    9.30
  -5 -11   8   24.20    7.60
   5  11  -8   33.60    7.70
  -4 -11   8   61.59    9.60
   4  11  -8   62.39    7.80
  -3 -11   8  292.77   17.60
   3  11  -8  292.07   15.50
  -2 -11   8  253.87   16.00
   2  11  -8  246.18   13.50
  -1 -11   8   13.00    5.80
   1  11  -8   19.80    4.90
   0 -11   8  213.68   13.50
   0  11  -8  207.08   10.80
   1 -11   8  157.88   11.30
  -1  11  -8  161.28    8.80
 -11 -11   7    5.90    8.00
 -10 -11   7   13.70    8.80
  10  11  -7   34.40    8.70
  -9 -11   7   -1.80    6.10
   9  11  -7   19.60    6.50
  -8 -11   7    1.30    5.80
   8  11  -7   11.10    5.60
  -7 -11   7   23.60    8.40
   7  11  -7   46.10    9.80
  -6 -11   7   39.80    9.30
   6  11  -7   33.40    8.30
  -5 -11   7    1.50    5.00
   5  11  -7    5.70    4.70
  -4 -11   7   26.60    7.30
   4  11  -7   39.80    8.00
  -3 -11   7    4.00    4.60
   3  11  -7    5.80    4.20
  -2 -11   7    2.40    4.20
   2  11  -7    4.50    3.50
  -1 -11   7   19.70    5.70
   1  11  -7   25.80    5.50
   0 -11   7   14.80    5.00
   0  11  -7   22.20    5.00
   1 -11   7   10.40    4.30
  -1  11  -7   14.10    4.10
   2 -11   7   -4.10    2.40
  -2  11  -7    4.10    2.50
  -3  11  -7   50.09    5.20
 -11 -11   6   23.60   10.50
  11  11  -6   80.69   10.10
 -10 -11   6   -3.10    6.00
  10  11  -6   14.60    5.60
  -9 -11   6   33.50   10.40
   9  11  -6   34.40    9.60
  -8 -11   6  124.79   14.10
   8  11  -6  122.39   12.80
  -7 -11   6  120.19   13.20
   7  11  -6  120.19   12.20
  -6 -11   6   -0.20    4.70
   6  11  -6    0.70    4.70
  -5 -11   6  227.28   15.50
   5  11  -6  215.78   14.60
  -4 -11   6  142.49   11.80
   4  11  -6  134.29   10.90
  -3 -11   6   61.29    7.90
   3  11  -6   55.89    7.40
  -2 -11   6    7.70    4.10
   2  11  -6    8.70    4.00
  -1 -11   6   -0.30    2.90
   1  11  -6   -0.50    2.50
   0 -11   6   66.39    7.40
   0  11  -6   64.29    6.40
   1 -11   6   -2.50    2.50
  -1  11  -6   -0.80    2.60
   2 -11   6   51.19    5.70
  -2  11  -6   55.89    6.30
  -3  11  -6   58.89    6.60
  -4  11  -6    5.30    3.70
  -5  11  -6   27.70    6.00
 -11 -11   5   15.30    9.00
  11  11  -5   53.09    8.30
 -10 -11   5    0.90    6.20
  10  11  -5   22.70    7.00
  -9 -11   5   49.20   11.10
   9  11  -5   52.49   11.30
  -8 -11   5   13.40    6.90
   8  11  -5   10.50    6.70
  -7 -11   5    0.40    5.10
   7  11  -5   -5.30    3.70
  -6 -11   5   41.80    8.80
   6  11  -5   48.70    9.70
  -5 -11   5   15.00    6.10
   5  11  -5   15.30    5.80
  -4 -11   5   50.49    8.40
   4  11  -5   40.00    6.60
  -3 -11   5   16.70    5.00
   3  11  -5   19.00    5.60
  -2 -11   5  216.18   12.10
   2  11  -5  195.88   11.70
  -1 -11   5    4.50    2.60
   1  11  -5    7.40    3.70
   0 -11   5   32.30    5.30
   0  11  -5   35.40    5.30
   1 -11   5    9.50    3.20
  -1  11  -5   12.00    4.40
   2 -11   5   28.90    4.00
  -2  11  -5   35.40    6.40
  -3  11  -5  125.69    9.30
  -4  11  -5    2.00    3.90
  -5  11  -5   54.09    7.10
  -6  11  -5   50.79    7.30
  -7  11  -5    2.30    4.30
 -12 -11   4   14.00    9.30
 -11 -11   4    9.50    7.60
  11  11  -4   24.20    7.00
 -10 -11   4   84.09   13.30
  10  11  -4  104.69   11.40
  -9 -11   4   67.79   11.60
   9  11  -4   58.69    9.50
  -8 -11   4    4.60    6.20
   8  11  -4   10.30    6.40
  -7 -11   4    1.50    5.00
   7  11  -4    3.10    5.20
  -6 -11   4   -4.40    3.90
   6  11  -4   -3.40    3.50
  -5 -11   4   23.70    6.50
   5  11  -4   31.10    7.40
  -4 -11   4    3.20    3.60
   4  11  -4    2.70    3.70
  -3 -11   4   56.89    6.90
   3  11  -4   49.20    6.80
  -2 -11   4   54.19    6.10
   2  11  -4   55.79    6.50
   1  11  -4   22.60    5.40
   0 -11   4  240.18   10.50
   0  11  -4  230.88   12.30
   1 -11   4  311.87   11.40
  -1  11  -4  330.27   14.90
   2 -11   4  336.77   10.60
   2 -11   4  345.57   10.50
  -2  11  -4  348.87   15.60
  -3  11  -4  117.29    9.30
  -4  11  -4   97.99    8.90
  -5  11  -4  216.08   12.90
  -6  11  -4  164.38   11.80
  -7  11  -4    5.40    4.70
  -8  11  -4   57.19    8.10
 -11 -11   3   18.50    8.80
  11  11  -3   28.40    7.90
 -10 -11   3    4.60    6.50
  10  11  -3   15.70    7.30
  -9 -11   3   12.30    7.30
   9  11  -3   19.30    7.10
  -8 -11   3    7.50    6.10
   8  11  -3    7.60    6.30
   7  11  -3   40.20    9.10
   6  11  -3  105.99   10.50
   5  11  -3   -3.20    2.50
   4  11  -3   36.30    6.00
   3  11  -3   36.90    7.00
   2  11  -3  133.79    9.70
  -1 -11   3   14.50    3.10
   1  11  -3   28.70    5.80
   0 -11   3   97.39    6.10
   0  11  -3   95.79    8.00
   1 -11   3  142.59    6.60
  -1  11  -3  151.28   10.00
   2 -11   3   15.00    2.30
   2 -11   3   19.80    2.10
  -2  11  -3   23.50    5.60
  -3  11  -3  119.59    9.30
  -4  11  -3  110.99    9.50
  -5  11  -3    2.40    4.30
  -6  11  -3    0.30    4.30
  -7  11  -3   30.10    7.50
  -8  11  -3   49.70    9.40
  -9  11  -3   13.40    6.20
 -10  11  -3   10.10    6.20
 -12 -11   2   10.30    7.80
 -11 -11   2   24.20    9.40
  11  11  -2   49.10    7.60
 -10 -11   2   23.30    9.00
  10  11  -2   39.90    8.90
   9  11  -2    8.80    5.50
   8  11  -2    6.70    5.60
   7  11  -2  134.39   12.00
   6  11  -2   -0.30    3.90
   6  11  -2    1.30    3.60
   5  11  -2   56.19    8.30
   5  11  -2   61.89    7.70
   4  11  -2  394.36   18.80
   4  11  -2  373.66   18.00
   3  11  -2  520.15   20.90
   3  11  -2  505.85   20.80
   2  11  -2   82.69    7.40
   2  11  -2   73.09    7.50
   1  11  -2  240.18   13.10
   1  11  -2  258.57   11.90
   0  11  -2 1174.28   31.20
   0  11  -2 1131.19   34.40
  -1  11  -2  536.95   20.60
   2 -11   2   15.70    2.00
   2 -11   2   20.20    2.30
  -2  11  -2   20.60    5.60
  -3  11  -2  322.87   15.40
  -4  11  -2  254.47   13.90
  -5  11  -2   24.40    6.40
  -6  11  -2  139.99   11.20
  -7  11  -2  316.07   17.30
  -8  11  -2   51.29    8.60
  -9  11  -2   26.10    7.80
 -10  11  -2  134.19   13.20
 -11  11  -2   90.99   11.40
  11  11  -1   85.39    9.10
  10  11  -1   16.00    5.30
   9  11  -1   30.50    8.40
   8  11  -1   42.30   10.10
   8  11  -1   52.59   10.40
   7  11  -1   12.10    6.00
   7  11  -1   12.00    5.40
   6  11  -1    5.30    4.30
   6  11  -1    7.10    4.90
   5  11  -1   36.50    7.50
   5  11  -1   26.20    6.50
   4  11  -1  256.37   14.90
   4  11  -1  252.27   14.40
   3  11  -1   16.40    4.70
   3  11  -1   22.40    5.70
   2  11  -1  266.27   13.30
   2  11  -1  274.37   14.20
   1  11  -1  174.88   11.30
   1  11  -1  200.28   10.30
   0  11  -1    2.80    2.20
   0  11  -1    6.40    3.90
  -1  11  -1    4.10    1.90
  -1  11  -1    3.20    3.60
   2 -11   1  212.08    7.80
  -2  11  -1  200.18    7.30
  -2  11  -1  194.58   11.80
  -3  11  -1  138.09   10.10
  -4  11  -1   32.90    7.00
  -5  11  -1   20.00    6.40
  -6  11  -1  115.29   10.50
  -7  11  -1   29.40    7.50
  -8  11  -1    5.60    5.40
  -9  11  -1   33.70    9.20
 -10  11  -1   22.10    8.20
 -11  11  -1    8.50    6.40
 -12  11  -1   11.50    7.20
  12  11   0   85.39    8.30
  11  11   0   41.50    6.30
  10  11   0   40.10    6.30
  10  11   0    6.90    6.80
   9  11   0  111.39   11.20
   9  11   0   92.99   12.90
   8  11   0  157.38   15.20
   8  11   0  144.09   12.40
   7  11   0   -0.10    4.10
   7  11   0    5.00    4.30
   6  11   0  291.67   16.60
   6  11   0  306.37   18.70
   5  11   0  658.43   25.90
   5  11   0  678.93   27.90
   4  11   0  222.38   13.30
   4  11   0  225.58   14.40
   3  11   0   41.90    6.10
   3  11   0   40.10    6.40
   2  11   0  552.94   21.70
   2  11   0  563.14   21.00
   1  11   0  504.45   20.30
   1  11   0  530.95   19.00
   0  11   0    0.00    1.90
   0  11   0   -3.10    2.40
  -1  11   0  521.25   16.70
  -2  11   0  564.54   16.50
  -2  11   0  545.25   21.20
  -3  11   0   40.50    6.50
  -3  11   0   39.70    3.70
   4 -11   0  229.78    7.60
  -4  11   0  234.08   13.50
  -4  11   0  218.48    7.90
  -5  11   0  669.63   17.40
  -5  11   0  650.53   17.40
  -5  11   0  656.43   25.10
  -6  11   0  290.77   16.50
  -6  11   0  314.37   10.50
  -7  11   0    2.50    5.00
  -8  11   0  162.18   13.50
  -9  11   0   90.39   11.10
 -10  11   0   24.20    8.60
 -11  11   0    6.10    7.00
 -12  11   0   41.00   10.20
  11  11   1    8.30    7.20
  10  11   1   11.20    7.70
   9  11   1   31.50    9.30
   9  11   1   49.30    7.20
   8  11   1    6.80    4.50
   8  11   1    8.20    5.50
   7  11   1   30.50    7.20
   7  11   1   19.60    7.10
   6  11   1  128.49   10.60
   6  11   1  123.99   12.40
   5  11   1   15.40    5.70
   5  11   1   16.80    5.50
   4  11   1   32.10    5.60
   4  11   1   25.00    6.10
   3  11   1  140.09   10.20
   3  11   1  142.69   10.80
   2  11   1  209.68   12.10
   2  11   1  189.78   11.90
   1  11   1    7.60    3.90
   1  11   1    4.30    2.70
   0  11   1    3.90    2.50
   0  11   1    4.70    3.80
  -1  11   1  185.08    9.50
  -1  11   1  182.18   11.50
  -2  11   1  274.97   14.30
  -2  11   1  278.57   11.40
  -3  11   1   15.10    3.40
  -3  11   1   20.50    5.70
  -4  11   1  253.07   10.50
  -4  11   1  246.58   13.80
  -5  11   1   30.70    4.60
  -5  11   1   34.00    7.60
  -6  11   1    3.60    3.20
  -6  11   1    9.50    5.30
  -7  11   1   10.70    3.90
  -7  11   1   12.30    6.10
  -8  11   1   48.00    9.90
  -9  11   1   27.60    8.10
 -10  11   1   -3.20    5.20
 -11  11   1   38.30   10.20
 -12  11   1   24.40    8.20
  11  11   2  128.19    9.90
  11  11   2   84.79   14.50
  10  11   2  117.59   15.20
  10  11   2  156.48   11.80
   9  11   2   14.00    7.40
   8  11   2   55.19   11.60
   8  11   2   54.69    7.60
   7  11   2  288.07   16.20
   7  11   2  310.37   20.40
   6  11   2  123.39   10.10
   6  11   2  108.09   11.90
   5  11   2   25.00    6.10
   5  11   2   13.40    5.60
   4  11   2  265.97   16.00
   4  11   2  253.77   13.90
   3  11   2  316.37   15.60
   3  11   2  333.47   17.00
   2  11   2   14.40    4.70
   2  11   2   16.00    4.70
   1  11   2  525.25   20.50
   1  11   2  531.65   21.00
   0  11   2 1145.99   33.60
   0  11   2 1149.08   35.00
  -1  11   2  255.87   13.80
  -1  11   2  255.47   12.10
  -2  11   2   80.89    7.70
  -2  11   2   80.09    6.90
  -3  11   2  533.35   18.60
  -3  11   2  534.45   21.50
  -4  11   2  416.76   15.80
  -4  11   2  399.86   18.60
  -5  11   2   63.69    6.90
  -5  11   2   67.09    7.80
  -6  11   2    0.00    3.30
  -6  11   2    3.40    4.30
  -7  11   2  151.88   10.40
  -7  11   2  133.39   12.20
  -8  11   2    2.80    5.50
  -8  11   2    6.20    4.20
  -9  11   2   -1.00    5.30
 -10  11   2   26.40    8.40
 -11  11   2   25.30    8.90
 -12  11   2    6.40    6.40
  11  11   3   24.20   10.10
   9  11   3   10.50    7.20
   8  11   3   34.60    9.50
   8  11   3   54.79    6.70
   7  11   3   16.70    7.10
   7  11   3   22.50    5.80
   6  11   3    4.60    3.50
   6  11   3    2.00    4.30
   5  11   3    0.70    3.70
   5  11   3    2.40    3.20
   4  11   3   93.39    8.10
   4  11   3   91.49   10.00
   3  11   3  108.09   10.10
   3  11   3  115.49    9.20
   2  11   3   19.10    5.30
   2  11   3   14.30    4.80
   1  11   3  144.29   10.40
   1  11   3  145.09   10.60
   0  11   3  101.69    8.80
   0  11   3   89.99    8.60
  -1  11   3   27.80    5.40
  -1  11   3   23.80    5.90
  -2  11   3  147.49   10.50
  -2  11   3  138.29    9.60
  -3  11   3   34.80    6.90
  -3  11   3   34.00    5.60
  -4  11   3   39.90    6.50
  -4  11   3   48.00    8.40
  -5  11   3    0.20    3.30
  -5  11   3   -2.50    3.90
  -6  11   3  113.49   11.10
  -6  11   3  118.29   10.10
  -7  11   3   40.60    7.10
  -7  11   3   56.59   10.50
  -8  11   3   10.30    6.40
  -8  11   3   12.60    5.30
  -9  11   3    7.80    6.50
 -10  11   3   12.10    7.10
 -11  11   3   23.80    8.80
 -12  11   3    8.90    7.40
  11  11   4   14.80    8.70
  10  11   4    1.10    6.30
   9  11   4   72.59   12.60
   9  11   4  102.69    8.00
   8  11   4   77.29    6.70
   8  11   4   48.10   11.20
   7  11   4    1.70    5.10
   7  11   4   10.50    3.40
   6  11   4  168.68   10.80
   6  11   4  176.88   15.40
   5  11   4  178.28   10.90
   5  11   4  203.98   15.50
   4  11   4   93.19   10.60
   4  11   4   98.29    8.20
   3  11   4  119.69    9.10
   3  11   4  119.29   11.20
   2  11   4  335.57   17.80
   2  11   4  329.07   15.70
   1  11   4  316.77   16.60
   1  11   4  310.07   15.30
   0  11   4  249.48   13.60
   0  11   4  240.88   14.10
  -1  11   4   19.40    5.20
  -1  11   4   25.30    6.20
  -2  11   4   48.70    7.10
  -2  11   4   59.19    7.90
  -3  11   4   55.59    7.40
  -3  11   4   59.19    8.00
  -4  11   4    1.40    3.90
  -4  11   4   -0.20    4.10
  -5  11   4   33.40    6.80
  -5  11   4   24.80    6.90
  -6  11   4    0.90    4.30
  -6  11   4   -0.30    3.80
  -7  11   4    4.10    5.20
  -7  11   4    4.90    4.60
  -8  11   4    9.90    5.50
  -8  11   4   15.90    6.70
  -9  11   4   42.80    8.50
  -9  11   4   54.29   11.00
 -10  11   4   72.09   11.30
 -11  11   4    7.80    7.20
  10  11   5    6.00    7.30
   9  11   5   15.20    8.20
   8  11   5    8.10    6.60
   6  11   5   55.19    6.00
   6  11   5   45.30    9.90
   5  11   5   61.19    6.10
   5  11   5   53.89   10.40
   4  11   5    8.10    2.70
   4  11   5    5.20    4.60
   2  11   5   31.50    5.20
   2  11   5   27.80    6.90
   1  11   5    9.00    4.70
   1  11   5   12.20    4.70
   0  11   5   33.40    7.20
   0  11   5   39.70    7.40
  -1  11   5    9.00    4.90
  -1  11   5    8.70    4.60
  -2  11   5  210.88   14.20
  -2  11   5  216.78   13.00
  -3  11   5   22.30    6.30
  -3  11   5   24.70    6.50
  -4  11   5   41.80    8.20
  -4  11   5   48.40    8.40
  -5  11   5   16.90    6.10
  -5  11   5   22.80    6.90
  -6  11   5   46.80    8.80
  -6  11   5   46.10    7.70
  -7  11   5   -0.60    4.90
  -7  11   5    3.00    5.20
  -8  11   5    8.50    5.90
  -8  11   5   14.80    6.90
  -9  11   5   32.70    8.30
  -9  11   5   34.60    9.00
 -10  11   5    5.80    6.20
 -11  11   5   22.30    8.90
  10  11   6   28.70   11.30
   9  11   6   13.00    8.00
   8  11   6    6.40    6.30
   7  11   6  106.89   14.10
   6  11   6   80.69   11.90
   5  11   6   23.40    4.00
   5  11   6   27.70    8.30
   4  11   6    2.50    4.60
   4  11   6    9.70    2.90
   3  11   6   61.09    6.10
   3  11   6   69.59   10.10
   2  11   6   62.49    6.60
   2  11   6   54.69    9.10
   1  11   6    4.70    1.50
   1  11   6   -1.20    3.60
   0  11   6   66.79    7.40
   0  11   6   68.99    9.40
  -1  11   6   -0.80    3.90
  -1  11   6    0.00    4.10
  -2  11   6    8.70    5.20
  -2  11   6   14.50    5.60
  -3  11   6   63.79    8.20
  -3  11   6   62.79    9.80
  -4  11   6  138.49   11.40
  -4  11   6  142.39   13.10
  -5  11   6  229.48   15.30
  -5  11   6  239.98   16.50
  -6  11   6   -0.70    5.00
  -6  11   6    2.20    5.10
  -7  11   6  124.09   12.00
  -7  11   6  123.29   13.20
  -8  11   6  131.39   13.00
  -8  11   6  118.09   12.80
  -9  11   6   32.40    8.80
  -9  11   6   24.90    8.20
 -10  11   6    6.30    6.80
 -10  11   6   10.70    6.40
 -11  11   6   44.60   10.90
   9  11   7    1.90    6.30
   8  11   7   27.00   10.20
   7  11   7   22.20    8.60
   6  11   7    3.70    5.90
   5  11   7   10.40    6.50
   4  11   7    9.40    6.40
   3  11   7   56.09    5.30
   3  11   7   38.10    9.20
   2  11   7    3.00    2.80
   2  11   7   -0.80    4.20
   1  11   7    6.40    5.40
   1  11   7   13.20    4.90
   0  11   7   14.10    6.40
   0  11   7   18.00    4.20
  -1  11   7   17.80    6.70
  -1  11   7   29.20    7.00
  -2  11   7    4.70    4.70
  -2  11   7    2.00    4.90
  -3  11   7    3.90    5.30
  -3  11   7    3.00    5.00
  -4  11   7   36.40    8.10
  -4  11   7   31.80    8.40
  -5  11   7    6.00    5.70
  -5  11   7    9.20    5.70
  -6  11   7   46.90    9.90
  -6  11   7   43.00    9.60
  -7  11   7   25.30    8.10
  -7  11   7   32.30    9.20
  -8  11   7    5.80    6.10
  -8  11   7   -0.30    5.10
  -9  11   7    6.80    5.60
  -9  11   7    1.50    5.90
 -10  11   7   23.10    7.70
 -10  11   7   14.60    7.90
   8  11   8   33.00   11.00
   7  11   8   18.20    8.50
   6  11   8    2.10    5.70
   5  11   8   43.80   10.70
   4  11   8   50.19   11.30
   3  11   8    6.80    6.20
   2  11   8   63.59   10.70
   1  11   8  169.98   10.50
   1  11   8  137.39   14.30
   0  11   8  206.18   12.40
   0  11   8  211.28   16.70
  -1  11   8    9.20    3.40
  -1  11   8   15.90    6.80
  -2  11   8  248.18   14.60
  -2  11   8  246.38   18.00
  -3  11   8  301.37   17.00
  -3  11   8  298.47   19.80
  -4  11   8   63.49    8.70
  -4  11   8   68.09   11.00
  -5  11   8   29.00    8.40
  -5  11   8   19.30    7.40
  -6  11   8   76.49    9.90
  -6  11   8   81.39   11.90
  -7  11   8   40.70   10.10
  -7  11   8   55.59    8.80
  -8  11   8   14.90    7.70
  -8  11   8   17.50    6.80
  -9  11   8   70.09   12.30
  -9  11   8   63.49    9.60
 -10  11   8   23.60    9.20
 -10  11   8   47.40   10.30
   7  11   9    2.40    6.00
   6  11   9    9.70    7.20
   5  11   9   16.20    8.10
   4  11   9    1.40    5.40
   3  11   9    5.30    6.00
   2  11   9   12.60    7.00
   1  11   9   23.10    8.20
   0  11   9    7.30    6.00
  -1  11   9   27.40    6.60
  -1  11   9   12.30    6.90
  -2  11   9   62.39   11.70
  -3  11   9    6.30    5.10
  -3  11   9    3.80    5.60
  -4  11   9   31.00    7.80
  -4  11   9   21.10    8.00
  -5  11   9   17.40    7.80
  -5  11   9   19.90    6.70
  -6  11   9   20.30    7.10
  -6  11   9   13.60    7.60
  -7  11   9    5.00    5.80
  -7  11   9   -1.00    5.90
  -8  11   9   13.40    6.80
  -8  11   9    2.20    6.20
  -9  11   9    1.80    6.70
  -9  11   9   32.60    8.40
   6  11  10   46.80   12.40
   5  11  10   20.50    8.90
   4  11  10   14.30    7.70
   3  11  10  117.89   14.70
   2  11  10  122.39   14.80
   1  11  10   13.60    7.20
   0  11  10   34.70    9.50
  -1  11  10   86.59   12.60
  -2  11  10   25.40    8.60
  -3  11  10   13.70    4.40
  -3  11  10   11.60    7.00
  -4  11  10  114.39   11.00
  -4  11  10   85.09   12.50
  -5  11  10   35.30   10.30
  -5  11  10   38.40    8.50
  -6  11  10   17.00    6.80
  -6  11  10    8.70    7.20
  -7  11  10   56.29    9.30
  -7  11  10   55.49   12.70
  -8  11  10   55.19   12.80
  -8  11  10   81.89   11.00
   5  11  11   11.30    7.30
   4  11  11   10.80    7.20
   3  11  11   36.70   10.50
   2  11  11    4.80    6.40
   1  11  11    5.80    6.10
   0  11  11   15.50    8.00
  -1  11  11    7.00    6.90
  -2  11  11    4.90    6.30
  -3  11  11    7.00    6.90
  -4  11  11   11.10    7.40
  -5  11  11    3.40    6.50
  -6  11  11    9.10    5.80
  -6  11  11    4.90    7.00
  -7  11  11   -3.00    6.20
  -7  11  11   16.80    6.80
   3  11  12    7.90    7.00
   2  11  12   -0.70    5.70
   1  11  12   36.90   10.80
   0  11  12   21.90    9.10
  -1  11  12   21.00    9.10
  -2  11  12   35.60   10.70
  -3  11  12   45.90   11.80
  -4  11  12   10.70    7.80
  -5  11  12    8.20    7.80
  -6  11  12   35.60   11.30
  -1  11  13    5.40    7.10
  -2  11  13    9.30    8.00
  -5 -12  12    2.20    7.20
  -4 -12  12   -2.80    6.40
  -3 -12  12    0.00    6.70
  -6 -12  11   57.19   12.20
  -5 -12  11   69.09   13.30
  -4 -12  11   19.20    8.60
  -3 -12  11    3.20    6.30
  -2 -12  11   78.79   12.10
  -7 -12  10    5.70    7.40
   7  12 -10   41.50    6.50
  -5 -12  10   -2.30    5.30
   5  12 -10   15.60    4.40
  -3 -12  10   10.60    6.50
  -2 -12  10    6.80    5.80
  -1 -12  10    3.80    5.20
  -8 -12   9    6.80    7.40
   8  12  -9   40.30    6.80
  -7 -12   9   83.19   12.40
   7  12  -9   92.19   10.40
  -6 -12   9   56.29   11.20
   6  12  -9   88.19    9.70
  -5 -12   9   -0.80    5.10
   5  12  -9   14.20    4.60
  -4 -12   9   68.29   10.70
   4  12  -9   87.69    8.40
  -3 -12   9   77.79   10.30
   3  12  -9   81.59    7.90
  -2 -12   9   -1.40    4.50
   2  12  -9    8.70    3.70
  -1 -12   9  113.29   11.80
   1  12  -9  115.99    8.60
   0 -12   9  201.98   14.20
 -10 -12   8    0.50    7.30
  -9 -12   8    6.50    7.10
   9  12  -8   43.20    7.40
  -8 -12   8   11.40    7.90
   8  12  -8   27.40    7.30
  -7 -12   8   13.50    7.10
   7  12  -8   22.50    7.30
  -6 -12   8    1.50    5.40
   6  12  -8    6.20    5.00
  -5 -12   8    1.60    5.20
   5  12  -8    4.20    4.00
  -4 -12   8   34.00    8.30
   4  12  -8   37.10    8.20
  -3 -12   8   16.60    6.30
   3  12  -8   21.60    6.10
  -2 -12   8   -2.10    4.20
   2  12  -8    8.50    4.00
  -1 -12   8    2.70    4.50
   1  12  -8    7.50    3.50
   0 -12   8    7.90    4.90
   1 -12   8    1.50    4.00
  -1  12  -8   23.20    3.90
 -10 -12   7    0.50    7.00
  10  12  -7   25.80    7.20
  -9 -12   7   55.39   12.50
   9  12  -7   80.69   10.00
  -8 -12   7   27.40    9.10
   8  12  -7   43.70    9.10
  -7 -12   7   -1.20    5.40
   7  12  -7   14.50    5.80
  -6 -12   7   80.49   11.20
   6  12  -7   82.99    9.80
  -5 -12   7  253.17   17.10
   5  12  -7  249.48   15.90
  -4 -12   7   82.09   10.20
   4  12  -7   82.69    9.30
  -3 -12   7   78.79   10.10
   3  12  -7   76.59    8.50
  -2 -12   7  323.77   16.80
   2  12  -7  298.67   15.50
  -1 -12   7  185.18   12.00
   1  12  -7  220.48   12.40
   0 -12   7   23.30    5.70
   0  12  -7   28.40    4.90
   1 -12   7   -1.60    2.90
  -1  12  -7    0.30    2.50
  -2  12  -7  192.88   10.60
  -3  12  -7   69.29    6.30
 -11 -12   6    1.60    7.00
 -10 -12   6   -1.80    6.90
  10  12  -6   13.60    6.10
  -9 -12   6   15.20    8.50
   9  12  -6   27.10    8.60
  -8 -12   6   31.10    9.40
   8  12  -6   46.20   10.10
  -7 -12   6    2.40    5.30
   7  12  -6    7.40    5.80
  -6 -12   6    1.10    5.20
   6  12  -6   -2.00    4.40
  -5 -12   6    4.20    5.70
   5  12  -6    7.00    5.00
  -4 -12   6   -0.60    4.00
   4  12  -6    0.50    3.70
  -3 -12   6   -4.50    3.80
   3  12  -6   -0.40    3.00
  -2 -12   6    0.60    3.50
   2  12  -6   -0.90    3.10
   1  12  -6   88.29    7.90
   0 -12   6   20.90    5.20
   0  12  -6   20.20    5.30
   1 -12   6   86.79    7.30
  -1  12  -6   90.29    7.80
   2 -12   6   61.69    5.90
  -2  12  -6   64.59    6.90
  -3  12  -6    4.50    3.70
  -4  12  -6   27.40    6.00
  -5  12  -6   50.89    6.80
 -11 -12   5   40.90   12.60
  11  12  -5   58.29    8.90
 -10 -12   5   46.30   12.20
  10  12  -5   73.59   10.30
  -9 -12   5   25.70    9.00
   9  12  -5   34.90    9.50
  -8 -12   5   45.60   10.50
   8  12  -5   53.89   11.50
  -7 -12   5  219.88   16.90
   7  12  -5  204.18   15.80
  -6 -12   5  107.19   11.80
   6  12  -5  106.89   11.00
  -5 -12   5   -3.10    4.10
   5  12  -5    5.80    4.70
  -4 -12   5    0.30    3.70
   4  12  -5    0.00    3.50
  -3 -12   5   99.09    9.10
   3  12  -5   84.89    8.60
  -2 -12   5   43.70    6.80
   2  12  -5   40.20    6.10
  -1 -12   5    0.10    1.10
   1  12  -5   -1.70    2.80
   0 -12   5  158.98    9.20
   0  12  -5  151.88   10.20
   1 -12   5  106.59    7.30
  -1  12  -5  102.29    8.60
   2 -12   5   21.10    3.50
  -2  12  -5   24.20    5.80
  -3  12  -5  139.59   10.20
  -4  12  -5  261.97   14.30
  -5  12  -5  118.89   10.10
  -6  12  -5    4.20    4.70
  -7  12  -5   93.49    9.70
 -11 -12   4   12.90    8.70
  11  12  -4   47.90    7.80
 -10 -12   4    8.40    7.60
  10  12  -4   38.10    6.60
  -9 -12   4    5.00    6.60
   9  12  -4   11.60    6.00
  -8 -12   4    2.90    5.50
   8  12  -4    6.20    5.70
  -7 -12   4    1.80    5.20
   7  12  -4    4.10    5.40
  -6 -12   4   -3.40    4.10
   6  12  -4   -4.30    3.20
  -5 -12   4   24.80    6.90
   5  12  -4   22.80    6.80
  -4 -12   4  156.98   11.70
   4  12  -4  155.38   11.70
  -3 -12   4   71.99    8.10
   3  12  -4   71.89    7.90
  -2 -12   4    1.20    2.70
   2  12  -4    0.60    3.10
   0 -12   4  133.99    8.00
   0  12  -4  133.69    9.80
   1 -12   4    7.80    2.70
  -1  12  -4   11.80    4.60
   2 -12   4   65.69    4.30
  -2  12  -4   73.29    8.00
  -3  12  -4   63.79    7.80
  -4  12  -4   -4.90    3.30
  -5  12  -4   51.19    7.70
  -6  12  -4   75.39    8.80
  -7  12  -4    8.90    5.60
  -8  12  -4    7.80    5.40
 -12 -12   3   70.79   15.30
 -11 -12   3   23.50    9.50
  11  12  -3   75.39    9.00
 -10 -12   3    1.70    6.20
  10  12  -3   12.20    6.20
  -9 -12   3   43.90   10.70
   9  12  -3   37.60    9.80
  -8 -12   3   23.00    8.20
   8  12  -3   19.50    7.60
   7  12  -3   21.90    7.10
   6  12  -3    4.90    4.70
   5  12  -3  142.79   11.60
   4  12  -3  110.29    9.90
   3  12  -3    7.30    4.10
   2  12  -3  454.45   19.60
   1  12  -3  568.74   22.10
   0 -12   3  258.17   10.50
   0  12  -3  242.58   13.40
   1 -12   3    8.90    2.40
  -1  12  -3   11.70    4.90
   2 -12   3  439.76   11.50
   2 -12   3  430.66   11.60
  -2  12  -3  427.06   18.50
  -3  12  -3  488.35   20.20
  -4  12  -3  100.49    9.30
  -5  12  -3   47.30    7.60
  -6  12  -3  154.78   12.00
  -7  12  -3   77.19    9.50
  -8  12  -3   11.40    5.80
  -9  12  -3  117.09   11.60
 -10  12  -3   78.19   10.40
 -11 -12   2   11.70    7.60
  11  12  -2   47.20    7.50
 -10 -12   2    9.50    7.30
  10  12  -2   19.80    6.60
   9  12  -2   55.59    8.70
   8  12  -2   30.10    8.40
   7  12  -2   14.60    5.90
   6  12  -2   87.69   10.80
   6  12  -2   89.29    9.70
   5  12  -2   62.99    7.90
   5  12  -2   64.79    8.90
   4  12  -2    2.50    3.60
   4  12  -2    5.20    3.80
   3  12  -2   66.29    7.60
   3  12  -2   68.09    7.80
   2  12  -2    9.10    4.30
   2  12  -2   11.30    4.10
   1  12  -2    3.40    2.40
   1  12  -2    5.30    3.80
   0  12  -2  212.38   12.60
   0  12  -2  221.18   10.30
  -1  12  -2  255.27   14.00
   2 -12   2   14.90    2.20
   2 -12   2   16.10    2.60
  -2  12  -2   18.10    5.80
  -3  12  -2   15.70    5.60
  -4  12  -2   44.50    8.20
  -5  12  -2   31.80    7.40
  -6  12  -2   48.70    9.00
  -7  12  -2   26.80    7.60
  -8  12  -2   10.90    6.40
  -9  12  -2   28.80    8.30
 -10  12  -2   11.00    6.90
 -11  12  -2   15.20    6.90
  11  12  -1   46.80    6.40
  10  12  -1   51.69    7.80
   9  12  -1   56.19    8.60
   8  12  -1   -0.70    4.80
   8  12  -1    8.40    4.90
   7  12  -1  194.98   16.10
   7  12  -1  190.68   14.30
   6  12  -1  241.48   16.80
   6  12  -1  234.38   15.30
   5  12  -1  125.29   11.80
   5  12  -1  124.29   10.70
   4  12  -1  105.19   10.10
   4  12  -1   94.29    9.20
   3  12  -1  648.14   24.60
   3  12  -1  629.44   24.60
   2  12  -1  610.94   22.40
   2  12  -1  609.14   23.70
   1  12  -1  151.78    9.30
   1  12  -1  149.59   10.80
   0  12  -1  137.29   10.40
   0  12  -1  135.79    8.10
  -1  12  -1  701.33   20.40
  -1  12  -1  699.93   25.30
  -2  12  -1  200.58   12.40
  -2  12  -1  207.38    7.90
  -3  12  -1  120.39   10.00
  -4  12  -1  443.16   19.70
  -5  12  -1  276.47   15.80
  -6  12  -1   18.30    6.50
  -7  12  -1  165.48   13.20
  -8  12  -1  239.18   16.30
  -9  12  -1   62.69    9.70
 -10  12  -1   14.10    7.50
 -11  12  -1   58.09   10.10
  11  12   0   53.69    7.40
  10  12   0   39.30    6.30
  10  12   0    3.50    6.60
   9  12   0   15.50    5.00
   9  12   0    1.50    5.50
   8  12   0    9.10    6.30
   8  12   0    7.60    5.10
   7  12   0   27.30    7.60
   7  12   0   21.60    7.80
   6  12   0    4.70    4.50
   6  12   0   10.20    4.60
   5  12   0   92.49    9.20
   5  12   0   99.49   10.80
   4  12   0   51.49    7.90
   4  12   0   50.09    7.20
   3  12   0   -0.50    2.80
   3  12   0   -1.50    2.90
   2  12   0  156.98   11.30
   2  12   0  152.98   10.60
   1  12   0   18.50    4.30
   1  12   0   24.60    6.00
   0  12   0  109.49    9.50
   0  12   0   99.49    7.30
  -1  12   0   17.00    3.50
  -1  12   0   21.40    5.90
  -2  12   0  153.68    7.50
  -2  12   0  146.99   11.00
  -3  12   0   -1.00    1.50
  -3  12   0   -0.80    3.80
   4 -12   0   57.99    3.80
  -4  12   0   52.69    4.00
  -4  12   0   60.69    7.90
  -5  12   0   95.79    9.70
  -5  12   0   88.29    4.80
  -6  12   0    5.80    5.30
  -7  12   0   17.90    7.30
  -8  12   0    9.60    6.00
  -9  12   0    3.60    5.90
 -10  12   0    8.10    6.90
 -11  12   0   20.20    8.70
 -12  12   0   20.80    7.90
  11  12   1   90.59    9.10
   9  12   1   53.39   11.70
   9  12   1   81.89    8.80
   8  12   1  231.98   15.60
   8  12   1  252.97   19.70
   7  12   1  157.78   15.00
   7  12   1  144.29   11.90
   6  12   1   21.20    7.00
   6  12   1   25.50    6.50
   5  12   1  273.77   15.60
   4  12   1  453.85   21.50
   4  12   1  448.96   20.20
   3  12   1  109.19    9.60
   3  12   1  116.39   10.10
   2  12   1  207.08   12.60
   2  12   1  198.58   12.70
   1  12   1  698.83   24.20
   1  12   1  698.23   25.80
   0  12   1  142.79    9.20
   0  12   1  142.09   10.60
  -1  12   1  154.78   11.10
  -1  12   1  153.28    9.00
  -2  12   1  604.04   23.50
  -2  12   1  613.94   19.50
  -3  12   1  657.83   20.10
  -3  12   1  659.83   25.00
  -4  12   1   84.89    6.30
  -4  12   1   94.79    9.50
  -5  12   1  126.89    7.50
  -5  12   1  123.19   11.00
  -6  12   1  241.28   15.60
  -6  12   1  251.77   10.90
  -7  12   1  176.98   13.90
  -8  12   1   -0.50    5.00
  -9  12   1   51.99    9.10
 -10  12   1   50.99   11.40
 -11  12   1    5.40    6.30
 -12  12   1   14.40    7.70
   9  12   2   50.49    6.30
   8  12   2    9.50    6.60
   8  12   2   21.60    5.80
   7  12   2   21.70    6.20
   7  12   2   16.50    7.00
   6  12   2   49.00    8.80
   6  12   2   35.00    8.40
   5  12   2   29.60    6.70
   5  12   2   19.00    6.30
   4  12   2   38.40    7.90
   4  12   2   45.90    8.20
   3  12   2    7.00    4.20
   3  12   2   11.90    4.80
   2  12   2   15.50    5.30
   2  12   2   13.10    4.60
   1  12   2  250.97   13.50
   1  12   2  243.78   14.10
   0  12   2  213.38   13.10
   0  12   2  218.88   12.10
  -1  12   2    4.40    4.20
  -1  12   2    2.00    2.70
  -2  12   2   10.00    4.90
  -2  12   2   10.00    3.50
  -3  12   2   73.79    8.60
  -3  12   2   63.19    6.50
  -4  12   2    4.90    3.00
  -4  12   2    5.00    4.80
  -5  12   2   65.19    8.80
  -5  12   2   71.39    7.10
  -6  12   2   94.29    8.10
  -6  12   2   93.79   10.10
  -7  12   2   13.20    6.50
  -7  12   2   15.60    4.70
  -8  12   2   26.20    8.40
  -9  12   2   53.29   11.20
 -10  12   2   12.80    6.20
 -11  12   2   10.30    7.20
 -12  12   2    4.60    7.60
  11  12   3    3.00    7.20
  10  12   3  105.19    8.60
  10  12   3   67.89   14.40
   9  12   3  106.99   14.50
   9  12   3  116.09    9.50
   8  12   3   30.50    5.00
   8  12   3   10.90    6.80
   7  12   3   74.49    8.30
   7  12   3   78.89   11.70
   6  12   3  154.48   11.20
   6  12   3  149.39   14.30
   5  12   3   60.59    9.20
   5  12   3   46.20    6.40
   4  12   3  112.79   11.20
   4  12   3  104.29    9.10
   3  12   3  480.25   20.60
   3  12   3  513.55   22.90
   2  12   3  419.66   19.00
   2  12   3  432.76   20.10
   1  12   3   10.40    4.40
   1  12   3    8.70    4.70
   0  12   3  256.07   13.80
   0  12   3  254.47   14.30
  -1  12   3  584.24   21.90
  -1  12   3  575.74   22.90
  -2  12   3  470.05   18.90
  -2  12   3  457.95   20.10
  -3  12   3    5.60    3.50
  -3  12   3    2.70    4.30
  -4  12   3  115.59   10.40
  -4  12   3  108.29    9.00
  -5  12   3  167.78   11.30
  -5  12   3  141.79   12.10
  -6  12   3    4.20    5.30
  -6  12   3    1.00    3.70
  -7  12   3   17.20    7.00
  -7  12   3   15.70    5.40
  -8  12   3   28.00    6.60
  -8  12   3   29.80    9.10
  -9  12   3   31.10    9.20
 -10  12   3   -1.90    5.80
 -11  12   3   26.70    8.70
  10  12   4    3.10    6.90
   9  12   4    5.00    6.90
   7  12   4   17.30    4.50
   7  12   4    6.90    6.00
   6  12   4   65.99   10.80
   6  12   4   59.89    7.20
   5  12   4   42.70    6.20
   5  12   4   42.50    9.00
   4  12   4    1.30    3.90
   4  12   4    2.30    3.20
   3  12   4   61.99    8.90
   3  12   4   68.39    7.60
   2  12   4   74.49    9.00
   2  12   4   71.09    7.90
   1  12   4   10.40    4.90
   1  12   4    6.70    4.10
   0  12   4  129.19   10.30
   0  12   4  131.19   10.70
  -1  12   4  113.49    9.90
  -1  12   4  115.79    9.90
  -2  12   4   -1.60    3.80
  -2  12   4    0.20    3.20
  -3  12   4   77.59    8.80
  -3  12   4   67.59    8.10
  -4  12   4  160.58   12.30
  -4  12   4  163.48   12.00
  -5  12   4   27.20    7.20
  -5  12   4   29.80    6.50
  -6  12   4   -2.10    3.60
  -7  12   4    6.70    4.90
  -7  12   4   12.30    6.60
  -8  12   4    1.10    5.80
  -8  12   4    4.60    5.00
  -9  12   4    3.70    6.10
 -10  12   4    0.00    5.20
 -11  12   4   12.90    7.40
  10  12   5   10.30    8.00
   9  12   5   14.30    8.40
   8  12   5   57.09   12.30
   7  12   5  102.99    6.90
   7  12   5   88.79   12.70
   5  12   5  113.09   12.80
   3  12   5  128.09   12.50
   3  12   5  124.19    9.20
   2  12   5   15.10    5.90
   2  12   5   25.90    6.10
   1  12   5   91.99   10.30
   1  12   5  104.19    9.40
   0  12   5  157.78   12.60
   0  12   5  161.78   11.40
  -1  12   5   -2.40    3.10
  -1  12   5    0.50    3.90
  -2  12   5   47.40    8.60
  -2  12   5   53.09    9.10
  -3  12   5  108.59   10.60
  -3  12   5  107.79   10.10
  -4  12   5   -2.90    3.90
  -4  12   5   -6.50    3.90
  -5  12   5    6.90    4.90
  -5  12   5    2.90    5.10
  -6  12   5  104.49   11.10
  -6  12   5  112.99   11.50
  -7  12   5  227.38   15.80
  -7  12   5  219.88   16.40
  -8  12   5   38.90    9.00
  -8  12   5   44.20   10.30
  -9  12   5   31.60    8.90
  -9  12   5   28.00    8.30
 -10  12   5   59.89   12.30
 -11  12   5   36.20   10.00
   9  12   6   -1.60    5.90
   8  12   6   23.70    9.30
   7  12   6   10.30    6.60
   6  12   6    9.10    6.50
   5  12   6   47.80    5.40
   5  12   6   38.30    9.70
   4  12   6   20.50    7.60
   4  12   6   27.90    4.50
   3  12   6    2.60    4.80
   3  12   6    6.60    3.30
   2  12   6   41.70    4.80
   2  12   6   59.99    9.50
   1  12   6   85.49   10.60
   1  12   6   88.19    8.20
   0  12   6   17.60    6.30
   0  12   6   21.20    6.20
  -1  12   6   84.29    8.90
  -1  12   6   87.09   10.60
  -2  12   6   -2.40    4.00
  -2  12   6    3.20    4.30
  -3  12   6   -2.50    4.30
  -3  12   6   -1.20    4.40
  -4  12   6    2.10    4.80
  -4  12   6    1.20    4.80
  -5  12   6    6.40    5.80
  -5  12   6    3.20    5.50
  -6  12   6    7.70    5.60
  -6  12   6   -1.70    4.90
  -7  12   6   -0.60    5.10
  -7  12   6   -0.20    4.50
  -8  12   6   45.10   10.20
  -8  12   6   40.10    9.50
  -9  12   6    9.60    6.80
  -9  12   6   18.00    7.80
 -10  12   6    7.00    5.60
   9  12   7   43.60   12.00
   8  12   7   15.00    8.20
   7  12   7    1.90    6.00
   6  12   7   15.00    7.80
   5  12   7   86.39   12.50
   4  12   7   18.60    7.70
   3  12   7   52.49   10.70
   3  12   7   57.39    6.00
   2  12   7  166.68   15.10
   2  12   7  166.68   10.60
   1  12   7   -3.30    3.20
   1  12   7   -2.40    4.00
   0  12   7   19.80    7.20
   0  12   7   22.30    5.60
  -1  12   7  227.78   16.70
  -1  12   7  219.18   13.70
  -2  12   7  341.57   20.50
  -2  12   7  328.97   17.50
  -3  12   7   73.19    9.40
  -3  12   7   78.89   11.10
  -4  12   7   81.99    9.80
  -4  12   7   90.79   11.60
  -5  12   7  257.67   16.70
  -5  12   7  282.57   18.90
  -6  12   7   90.09   10.80
  -6  12   7   93.99   12.20
  -7  12   7    7.20    6.30
  -7  12   7    3.20    5.50
  -8  12   7   32.80    9.20
  -8  12   7   35.40    9.10
  -9  12   7   64.39   12.10
  -9  12   7   59.29   12.20
 -10  12   7   15.90    6.90
 -10  12   7    0.30    5.80
   8  12   8    2.70    6.70
   7  12   8   25.30    9.90
   6  12   8   21.80    8.60
   5  12   8    4.90    6.20
   4  12   8   29.40    9.60
   3  12   8   15.00    7.60
   2  12   8   -0.60    4.90
   1  12   8    3.70    3.90
   1  12   8    1.00    5.20
   0  12   8   13.00    5.20
   0  12   8    9.60    6.40
  -1  12   8    5.10    5.50
  -1  12   8   10.80    4.00
  -2  12   8    1.10    5.10
  -2  12   8   -4.90    4.50
  -3  12   8   12.60    6.80
  -3  12   8   15.80    6.70
  -4  12   8   29.20    8.50
  -4  12   8   36.10    8.40
  -5  12   8    5.50    5.80
  -5  12   8    8.00    5.30
  -6  12   8    5.60    5.70
  -6  12   8    1.50    4.90
  -7  12   8   23.30    8.30
  -7  12   8   18.40    7.10
  -8  12   8   26.40    8.50
  -8  12   8   17.80    7.80
  -9  12   8   21.70    7.60
  -9  12   8    5.00    6.60
 -10  12   8   16.00    5.80
 -10  12   8    2.30    6.30
   7  12   9   63.79   14.80
   6  12   9   12.80    7.90
   5  12   9   13.90    7.70
   4  12   9   77.19   14.60
   3  12   9   97.59   13.40
   2  12   9   25.80    8.60
   1  12   9   78.19   12.00
   0  12   9  204.78   17.60
  -1  12   9  117.29   10.20
  -1  12   9  106.99   13.10
  -2  12   9    3.10    5.50
  -2  12   9    6.00    4.40
  -3  12   9   83.19    9.40
  -3  12   9   67.29   11.00
  -4  12   9   77.19    9.90
  -4  12   9   72.79   11.60
  -5  12   9    3.10    5.30
  -5  12   9    0.70    5.50
  -6  12   9   85.09   10.40
  -6  12   9   64.79   11.60
  -7  12   9   88.49   13.10
  -7  12   9   82.89   10.80
  -8  12   9   11.50    6.50
  -8  12   9    5.60    6.90
  -9  12   9   23.10    7.30
  -9  12   9    8.90    7.60
   6  12  10    7.70    6.80
   5  12  10    3.30    6.30
   4  12  10    5.20    6.40
   3  12  10    5.50    6.00
   2  12  10    3.80    5.80
   1  12  10   14.40    7.30
   0  12  10    4.60    5.90
  -1  12  10    9.90    6.50
  -2  12  10    6.20    6.10
  -3  12  10   17.50    6.10
  -3  12  10   11.40    7.10
  -4  12  10    9.70    6.90
  -4  12  10   18.50    6.40
  -5  12  10    3.70    6.40
  -5  12  10    7.00    5.20
  -6  12  10    0.40    6.30
  -6  12  10   14.70    6.40
  -7  12  10   12.90    8.10
  -7  12  10   21.90    7.50
  -8  12  10   16.10    7.10
  -8  12  10    7.30    7.50
   5  12  11   49.00   12.40
   4  12  11   22.50    9.30
   3  12  11    4.00    6.20
   2  12  11   34.60   10.20
   1  12  11   32.10    9.80
   0  12  11   -1.50    5.40
  -1  12  11   54.59   12.20
  -2  12  11   78.29   12.70
  -3  12  11    4.20    6.50
  -4  12  11   21.30    9.00
  -5  12  11   75.79   13.30
  -6  12  11   60.19   13.30
  -7  12  11   11.10    8.00
  -7  12  11   14.90    6.20
   3  12  12   10.30    7.20
   2  12  12    4.70    6.40
   1  12  12   -1.40    5.50
   0  12  12    2.40    6.50
  -1  12  12   10.40    7.50
  -2  12  12   14.10    8.30
  -3  12  12    3.90    6.60
  -4  12  12    6.20    7.10
  -5  12  12    3.80    6.60
  -4 -13  12   28.50   10.40
  -3 -13  12   47.10   11.40
  -6 -13  11    4.10    7.60
  -5 -13  11   15.20    8.30
  -4 -13  11   22.50    8.90
  -3 -13  11   -0.30    6.10
  -2 -13  11    7.30    6.80
   8  13 -10  116.19   10.40
  -7 -13  10   31.10   10.10
   7  13 -10   52.69    7.30
  -5 -13  10   57.49   11.50
   5  13 -10   89.69    8.60
  -4 -13  10   73.39   11.80
   4  13 -10   93.59    8.80
  -3 -13  10   12.30    6.60
  -2 -13  10   38.90    9.20
  -1 -13  10   48.90    9.50
  -7 -13   9    4.90    6.60
   7  13  -9   24.80    6.60
  -6 -13   9    4.40    6.10
   6  13  -9   21.00    6.20
   5  13  -9   37.00    6.10
  -4 -13   9    2.60    5.00
   4  13  -9   27.30    4.80
  -3 -13   9    4.30    5.40
   3  13  -9   18.10    4.60
  -2 -13   9    1.50    5.30
   2  13  -9   25.20    4.40
  -1 -13   9    0.00    4.20
   1  13  -9   15.80    4.20
   0 -13   9   -6.10    3.70
   9  13  -8   77.89   10.10
  -8 -13   8   12.80    7.60
   8  13  -8   33.70    8.50
  -7 -13   8   23.90    8.80
   7  13  -8   39.00    9.40
  -6 -13   8   66.29   10.50
   6  13  -8   72.49    9.30
  -5 -13   8    9.80    5.80
   5  13  -8   12.20    5.20
  -4 -13   8   13.80    6.30
   4  13  -8   29.00    6.90
  -3 -13   8   89.99   10.40
   3  13  -8  100.49    9.30
  -2 -13   8  163.98   13.10
   2  13  -8  163.28   11.50
  -1 -13   8   -1.20    2.90
   1  13  -8    5.40    2.90
   0 -13   8  108.99   10.70
   0  13  -8  127.79    9.10
  -1  13  -8  201.08   11.10
 -10 -13   7    4.70    7.90
  10  13  -7   40.20    6.40
  -9 -13   7    6.50    7.40
   9  13  -7   21.10    6.80
  -8 -13   7   -2.10    5.60
   8  13  -7   14.80    5.60
  -7 -13   7   -1.30    5.50
   7  13  -7    8.00    4.60
  -6 -13   7   37.80    9.40
   6  13  -7   45.60    9.70
  -5 -13   7   15.40    6.70
   5  13  -7   20.40    6.60
  -4 -13   7   -2.20    4.80
   4  13  -7    3.30    4.30
  -3 -13   7    0.00    4.90
   3  13  -7    2.70    4.30
  -2 -13   7    0.70    4.10
   2  13  -7    2.10    3.70
  -1 -13   7   -2.40    1.50
   1  13  -7    0.50    3.20
   0 -13   7   -2.80    3.30
   0  13  -7    0.80    3.20
   1 -13   7   59.59    7.10
  -1  13  -7   68.39    7.00
  -2  13  -7   64.79    6.70
  -3  13  -7   39.80    5.30
 -11 -13   6   20.80   10.30
 -10 -13   6    1.10    7.30
  10  13  -6   18.60    7.10
  -9 -13   6   23.20    9.10
   9  13  -6   21.80    7.80
  -8 -13   6   84.09   12.50
   8  13  -6   76.89   10.60
  -7 -13   6   94.29   12.30
   7  13  -6   96.79   11.40
  -6 -13   6    0.50    5.10
   6  13  -6    5.40    5.40
  -5 -13   6  196.78   14.90
   5  13  -6  172.48   13.70
  -4 -13   6  360.86   19.00
   4  13  -6  354.16   18.90
  -3 -13   6   73.59    9.00
   3  13  -6   78.39    8.50
  -2 -13   6    0.00    3.80
   2  13  -6    1.10    3.50
   0 -13   6  297.97   13.90
   0  13  -6  283.07   14.70
   1 -13   6   15.80    4.20
  -1  13  -6   24.30    5.70
  -2  13  -6  130.89    9.80
  -3  13  -6  178.38   11.40
  -4  13  -6   28.30    6.20
  -5  13  -6   29.20    6.80
 -11 -13   5   14.90    9.20
  11  13  -5   57.59    7.50
 -10 -13   5   11.60    8.60
  10  13  -5   26.20    8.00
  -9 -13   5   -0.30    6.30
   9  13  -5    9.50    5.90
  -8 -13   5    0.60    5.60
   8  13  -5    3.10    5.10
  -7 -13   5    2.60    5.40
   7  13  -5    5.50    5.50
  -6 -13   5    0.60    5.00
   6  13  -5    2.70    4.70
  -5 -13   5   -6.20    4.20
   5  13  -5    0.20    4.00
  -4 -13   5    0.90    4.10
   4  13  -5    0.50    3.70
  -3 -13   5   28.20    6.40
   3  13  -5   26.20    6.60
  -2 -13   5   59.79    7.50
   2  13  -5   54.99    7.10
  -1 -13   5  150.88    9.50
   0 -13   5   60.39    6.30
   0  13  -5   59.79    7.40
   1 -13   5   30.10    4.60
  -1  13  -5   30.30    6.40
   2 -13   5   96.99    6.00
  -2  13  -5  104.69    9.20
  -3  13  -5   21.80    5.90
  -4  13  -5   15.60    5.70
  -5  13  -5   36.30    7.60
  -6  13  -5   13.60    6.00
  -7  13  -5    9.00    5.30
 -10 -13   4   81.59   14.00
  10  13  -4   97.49   11.00
  -9 -13   4  154.08   16.50
   9  13  -4  153.48   14.40
  -8 -13   4   46.30   10.80
   8  13  -4   52.79    8.90
  -7 -13   4    6.90    6.00
   7  13  -4    5.50    5.30
  -6 -13   4  149.99   13.50
   6  13  -4  143.89   12.70
  -5 -13   4  167.08   13.30
   5  13  -4  171.38   13.20
  -4 -13   4   15.00    5.30
   4  13  -4   27.40    6.90
  -3 -13   4   64.59    7.60
   3  13  -4   57.29    7.50
  -2 -13   4  515.05   19.70
   2  13  -4  479.75   21.00
  -1 -13   4   10.20    2.90
   1  13  -4   17.30    5.60
   0 -13   4  116.99    7.50
   0  13  -4  112.89    9.70
   1 -13   4  429.86   14.20
  -1  13  -4  412.26   18.60
   2 -13   4  357.56   10.80
  -2  13  -4  356.96   17.10
  -3  13  -4   -0.30    4.00
  -4  13  -4  133.69   11.00
  -5  13  -4  290.97   16.10
  -6  13  -4   84.39    9.20
  -7  13  -4    8.20    5.50
  -8  13  -4   72.69    9.60
 -10 -13   3   -0.90    5.80
  10  13  -3   16.70    6.20
  -9 -13   3   -2.20    5.20
   9  13  -3   13.00    6.50
  -8 -13   3   16.00    7.20
   8  13  -3   14.80    6.70
   7  13  -3   37.70    8.90
   6  13  -3   96.39   10.40
   5  13  -3   32.40    7.80
   4  13  -3   76.69    8.70
   3  13  -3  165.98   12.00
   2  13  -3   45.80    6.80
   1  13  -3   78.99    8.30
   0 -13   3    0.60    2.00
   0  13  -3    0.50    3.40
   1 -13   3    6.30    2.40
  -1  13  -3   12.60    5.00
   2 -13   3   71.29    4.00
   2 -13   3   75.09    4.00
  -2  13  -3   75.29    8.40
  -3  13  -3  172.08   12.30
  -4  13  -3   39.10    8.30
  -5  13  -3    7.40    5.20
  -6  13  -3   43.40    9.10
  -7  13  -3    1.60    5.20
  -8  13  -3   17.70    6.40
  -9  13  -3    7.90    6.20
 -10  13  -3    4.30    6.10
  11  13  -2   88.99    9.90
  10  13  -2   88.19   10.50
   9  13  -2    9.30    5.20
   8  13  -2   58.49    8.80
   7  13  -2  138.99   12.50
   6  13  -2   37.90    8.40
   6  13  -2   29.20    7.90
   5  13  -2  126.29   11.30
   5  13  -2  122.89   11.80
   4  13  -2  455.35   21.40
   4  13  -2  460.85   21.40
   3  13  -2  260.27   14.90
   3  13  -2  277.57   15.70
   2  13  -2    3.90    3.30
   2  13  -2    2.80    3.90
   1  13  -2  421.36   19.40
   1  13  -2  456.65   17.60
   0  13  -2  803.92   24.10
   0  13  -2  757.52   27.70
  -1  13  -2  237.68   14.00
   2 -13   2   26.00    3.00
   2 -13   2   33.50    3.50
  -2  13  -2   42.40    8.10
  -3  13  -2  299.67   16.10
  -4  13  -2  248.58   14.80
  -5  13  -2   -3.80    4.00
  -6  13  -2  160.78   12.80
  -7  13  -2  152.28   12.90
  -8  13  -2   18.70    7.60
  -9  13  -2   30.90    8.70
 -10  13  -2   89.99   11.10
 -11  13  -2   60.89    9.90
  11  13  -1   64.49    7.60
  10  13  -1   40.60    6.50
   9  13  -1   30.10    8.10
   8  13  -1   38.60   10.00
   8  13  -1   50.79   11.00
   7  13  -1    6.50    5.70
   7  13  -1   14.60    5.90
   6  13  -1    6.20    4.30
   6  13  -1    3.30    4.70
   5  13  -1   25.30    6.80
   5  13  -1   18.90    6.40
   4  13  -1   13.00    5.10
   4  13  -1    9.30    5.00
   3  13  -1  109.29   10.00
   3  13  -1  113.09   10.00
   2  13  -1  194.48   12.10
   2  13  -1  188.98   12.80
   1  13  -1   20.20    5.90
   1  13  -1   18.60    4.50
   0  13  -1  261.67   14.80
   0  13  -1  250.57   11.70
  -1  13  -1   91.09    6.40
  -1  13  -1   86.59    9.10
  -2  13  -1   10.20    5.30
  -2  13  -1    9.50    2.40
  -3  13  -1   18.00    2.10
  -3  13  -1   22.30    6.60
  -4  13  -1   73.79    9.30
  -5  13  -1   61.99    9.00
  -6  13  -1   -1.50    4.50
  -7  13  -1   53.39    8.50
  -8  13  -1   20.10    7.60
  -9  13  -1    4.30    6.10
 -10  13  -1    8.90    6.90
 -11  13  -1   12.60    7.50
  11  13   0   67.39    7.70
  10  13   0   51.39    7.10
   9  13   0  133.49   15.50
   9  13   0  137.59   12.40
   8  13   0   80.89   12.40
   8  13   0   70.49    9.40
   7  13   0    3.40    4.40
   7  13   0   -0.20    4.40
   6  13   0  337.17   20.70
   6  13   0  349.77   19.00
   5  13   0  355.66   20.10
   5  13   0  323.87   18.00
   4  13   0  156.48   12.70
   4  13   0  150.88   11.70
   3  13   0   11.40    4.70
   3  13   0   18.80    5.90
   2  13   0  588.24   22.60
   2  13   0  573.64   23.70
   1  13   0  385.76   18.40
   1  13   0  362.46   16.10
   0  13   0   -0.60    3.60
   0  13   0   -1.80    1.90
  -1  13   0  386.66   14.50
  -1  13   0  374.46   18.10
  -2  13   0  571.04   23.40
  -2  13   0  593.04   18.10
  -3  13   0   16.20    6.00
  -3  13   0   15.00    2.90
  -4  13   0  142.39    6.30
  -4  13   0  158.48   12.00
  -5  13   0  352.96   18.50
  -6  13   0  352.96   19.10
  -7  13   0    0.90    5.40
  -8  13   0   80.59   10.30
  -9  13   0  130.99   13.30
 -10  13   0   29.00    9.30
 -11  13   0    9.00    6.60
   9  13   1    0.50    5.70
   9  13   1   15.30    4.70
   8  13   1   22.30    8.40
   8  13   1   28.40    7.20
   7  13   1   55.59    7.90
   7  13   1   38.70    9.50
   6  13   1   10.80    5.00
   6  13   1    1.00    4.50
   5  13   1   56.39    9.10
   5  13   1   57.19    7.80
   4  13   1   56.29    8.50
   4  13   1   65.79    8.00
   3  13   1   23.00    6.50
   3  13   1   19.00    5.60
   2  13   1    9.40    4.20
   2  13   1    9.60    4.90
   1  13   1   91.59    9.30
   1  13   1   88.89    8.40
   0  13   1  266.07   13.00
   0  13   1  244.38   14.60
  -1  13   1   15.50    4.00
  -1  13   1   32.30    7.20
  -2  13   1  190.28    9.80
  -2  13   1  183.68   12.40
  -3  13   1   99.29    6.90
  -3  13   1   99.09    9.90
  -4  13   1   14.50    3.50
  -4  13   1   20.90    6.80
  -5  13   1   20.70    6.90
  -5  13   1   18.70    3.80
  -6  13   1    4.90    5.30
  -6  13   1    4.30    2.70
  -7  13   1   17.80    7.10
  -8  13   1   45.30   10.20
  -9  13   1   35.40    9.40
 -10  13   1    9.80    6.80
 -11  13   1   15.40    8.10
  11  13   2  119.09    9.80
  10  13   2  107.29    9.20
  10  13   2   84.89   13.90
   9  13   2   59.09    6.80
   8  13   2   13.80    7.60
   8  13   2   34.70    5.80
   7  13   2  146.89   11.80
   6  13   2  134.79   13.60
   6  13   2  137.09   11.20
   5  13   2    1.60    3.40
   5  13   2    0.00    3.60
   4  13   2  241.38   16.10
   4  13   2  243.08   14.70
   3  13   2  282.77   15.90
   3  13   2  291.87   16.80
   2  13   2   32.50    7.20
   2  13   2   33.70    6.80
   1  13   2  233.38   13.40
   1  13   2  229.98   14.20
   0  13   2  800.32   28.90
   0  13   2  802.92   27.30
  -1  13   2  439.96   20.10
  -1  13   2  440.16   17.80
  -2  13   2    3.10    2.80
  -2  13   2    6.30    4.70
  -3  13   2  264.77   15.60
  -3  13   2  265.67   12.50
  -4  13   2  476.45   17.50
  -4  13   2  438.76   21.00
  -5  13   2  117.99   11.30
  -5  13   2  130.19    8.90
  -6  13   2   32.60    5.70
  -6  13   2   39.60    8.90
  -7  13   2  144.69   13.10
  -8  13   2   49.99   10.80
  -9  13   2    1.60    5.30
 -10  13   2   66.99   13.10
 -11  13   2   43.50   11.40
  11  13   3    9.80    8.50
   9  13   3   41.10    5.20
   9  13   3   11.30    7.60
   8  13   3   32.10    5.20
   8  13   3   12.40    7.40
   7  13   3    7.90    4.20
   7  13   3    2.50    5.40
   6  13   3   42.90    6.70
   6  13   3   35.50    9.20
   5  13   3    7.40    5.00
   5  13   3    9.00    4.20
   4  13   3   35.50    7.90
   4  13   3   42.30    6.50
   3  13   3  169.68   12.20
   3  13   3  165.48   13.00
   2  13   3   60.29    7.70
   2  13   3   72.69    8.60
   1  13   3    6.10    4.00
   1  13   3    6.20    4.50
   0  13   3   -0.80    2.70
   0  13   3    1.20    4.00
  -1  13   3   75.79    7.90
  -1  13   3   83.39    9.20
  -2  13   3   54.59    6.80
  -2  13   3   51.69    7.80
  -3  13   3  179.18   13.00
  -3  13   3  192.48   11.70
  -4  13   3   85.49    8.50
  -4  13   3   78.39    9.30
  -5  13   3   36.10    6.60
  -5  13   3   34.90    8.20
  -6  13   3   94.09   10.80
  -6  13   3  100.79    9.40
  -7  13   3   37.20    7.00
  -7  13   3   38.00    9.40
  -8  13   3    7.90    6.50
  -9  13   3    0.10    5.90
 -10  13   3   -4.70    5.00
 -11  13   3   14.40    7.20
  10  13   4   -0.60    6.20
   9  13   4   56.89   12.80
   8  13   4   74.99   12.50
   8  13   4  100.59    8.10
   7  13   4    0.80    5.20
   7  13   4   26.00    4.50
   6  13   4   86.09    8.20
   6  13   4   94.49   12.30
   5  13   4  279.17   19.10
   5  13   4  267.37   14.80
   4  13   4  118.29    9.90
   4  13   4  124.29   12.70
   3  13   4   -0.20    3.40
   3  13   4   -0.40    3.10
   2  13   4  352.36   17.60
   2  13   4  366.26   19.60
   1  13   4  420.86   20.50
   1  13   4  432.56   19.80
   0  13   4  118.39   10.60
   0  13   4  112.89   10.10
  -1  13   4   13.00    5.00
  -1  13   4   20.90    6.70
  -2  13   4  499.65   22.40
  -2  13   4  537.55   22.30
  -3  13   4   64.79    8.40
  -3  13   4   66.89    8.60
  -4  13   4   22.40    7.10
  -4  13   4   16.10    5.50
  -5  13   4  187.28   12.90
  -5  13   4  174.68   13.10
  -6  13   4  146.99   11.90
  -6  13   4  138.29   12.80
  -7  13   4    9.60    5.20
  -7  13   4   10.80    6.70
  -8  13   4   53.59    9.20
  -8  13   4   49.10   10.80
  -9  13   4  130.39   13.60
 -10  13   4   72.59   14.00
 -11  13   4   13.20    6.90
  10  13   5    1.50    6.90
   9  13   5   10.30    7.70
   8  13   5   22.10    8.70
   5  13   5   28.70    8.50
   5  13   5   44.30    5.20
   4  13   5   18.70    6.90
   4  13   5   23.30    5.70
   3  13   5   19.70    6.80
   3  13   5   27.80    6.30
   2  13   5   99.29    9.10
   2  13   5  102.99   11.20
   1  13   5   34.50    7.50
   1  13   5   28.50    7.30
   0  13   5   59.79    9.00
   0  13   5   57.39    7.90
  -1  13   5  291.07   16.10
  -1  13   5  303.77   17.40
  -2  13   5   69.49    8.70
  -2  13   5   61.29    8.80
  -3  13   5   29.80    7.80
  -3  13   5   32.70    7.40
  -4  13   5    0.00    5.00
  -4  13   5    4.00    4.70
  -5  13   5   -5.80    4.00
  -5  13   5    4.40    4.80
  -6  13   5    2.30    4.70
  -6  13   5    0.80    5.20
  -7  13   5    4.00    6.00
  -7  13   5    0.90    4.70
  -8  13   5    7.90    6.50
  -8  13   5    5.10    5.50
  -9  13   5    4.90    5.70
 -10  13   5    7.70    7.60
 -11  13   5   19.80    8.10
   9  13   6   31.90   11.00
   8  13   6   11.80    7.60
   7  13   6   85.29   13.10
   6  13   6  102.39   13.60
   5  13   6   39.80    4.70
   5  13   6   18.70    7.60
   4  13   6   25.60    8.30
   4  13   6   31.30    5.00
   3  13   6   86.39    7.30
   2  13   6  127.19    9.80
   2  13   6  125.69   12.80
   1  13   6   13.20    5.90
   1  13   6   15.30    5.50
   0  13   6  295.07   18.40
   0  13   6  289.97   16.00
  -1  13   6  187.08   13.30
  -1  13   6  179.68   14.60
  -2  13   6   -1.90    4.00
  -2  13   6    0.50    4.70
  -3  13   6   75.39   10.50
  -3  13   6   68.79    9.40
  -4  13   6  375.96   20.00
  -4  13   6  378.86   20.70
  -5  13   6  179.28   14.20
  -5  13   6  184.78   14.80
  -6  13   6    3.40    5.80
  -6  13   6    0.20    5.00
  -7  13   6   95.99   11.90
  -7  13   6   94.09   11.50
  -8  13   6   83.49   11.60
  -8  13   6   75.49   10.90
  -9  13   6   25.60    8.60
  -9  13   6   18.80    7.70
 -10  13   6    7.60    7.40
   9  13   7    6.50    7.20
   8  13   7   10.10    7.90
   7  13   7    3.90    6.60
   6  13   7   12.30    7.40
   5  13   7   18.50    8.10
   4  13   7   82.19   12.40
   3  13   7   23.50    8.20
   3  13   7   31.30    5.00
   2  13   7   52.99    6.60
   2  13   7   42.80    9.90
   1  13   7   61.59   10.50
   0  13   7   -4.00    4.30
   0  13   7   -2.70    3.80
  -1  13   7   -3.20    4.50
  -1  13   7   -1.50    4.40
  -2  13   7    5.00    5.40
  -2  13   7    3.10    4.90
  -3  13   7    2.20    5.00
  -3  13   7    0.10    4.50
  -4  13   7    0.40    5.00
  -4  13   7    1.90    5.20
  -5  13   7   18.20    7.20
  -5  13   7   22.60    7.80
  -6  13   7   41.40    9.80
  -6  13   7   49.10   10.70
  -7  13   7    1.40    5.40
  -7  13   7    3.20    5.50
  -8  13   7    2.00    5.60
  -8  13   7    4.00    6.10
  -9  13   7   14.20    7.50
  -9  13   7    8.20    6.70
 -10  13   7    9.50    6.00
   8  13   8   27.30   10.30
   7  13   8   30.00   10.30
   6  13   8    4.20    6.50
   5  13   8   89.19   13.50
   4  13   8   67.39   12.00
   3  13   8    3.20    5.60
   2  13   8   64.49   12.40
   1  13   8  179.38   16.60
   1  13   8  200.18   12.40
   0  13   8  117.49    9.80
   0  13   8   97.09   12.60
  -1  13   8   -0.10    4.90
  -1  13   8    4.10    4.80
  -2  13   8  168.68   13.20
  -2  13   8  187.48   16.20
  -3  13   8   92.39   10.30
  -3  13   8  101.99   12.80
  -4  13   8   13.70    6.70
  -4  13   8   15.70    6.50
  -5  13   8    4.30    5.50
  -5  13   8    9.60    6.10
  -6  13   8   71.79   10.00
  -6  13   8   65.59   11.00
  -7  13   8   43.60    9.90
  -7  13   8   29.60    9.30
  -8  13   8   11.00    7.10
  -8  13   8   14.40    7.10
  -9  13   8   55.19    9.40
  -9  13   8   55.89   12.10
   7  13   9   11.70    7.50
   6  13   9   15.60    8.30
   5  13   9    8.10    7.10
   4  13   9    1.50    5.60
   3  13   9    1.10    5.70
   2  13   9   -0.10    5.50
   1  13   9    2.30    5.50
   0  13   9    0.00    5.10
  -1  13   9    5.50    5.80
  -1  13   9   15.80    4.70
  -2  13   9   11.00    5.40
  -2  13   9    1.80    5.10
  -3  13   9   11.10    5.60
  -3  13   9   10.60    6.50
  -4  13   9    4.70    5.80
  -4  13   9   11.70    6.00
  -5  13   9   16.60    7.70
  -5  13   9   22.10    7.40
  -6  13   9    8.50    6.90
  -6  13   9   14.10    6.40
  -7  13   9    9.00    7.10
  -7  13   9   20.90    7.20
  -8  13   9    9.30    6.50
  -8  13   9    3.00    6.70
  -9  13   9   19.00    7.00
  -9  13   9   12.60    7.70
   6  13  10   36.70   11.30
   5  13  10   22.00    9.10
   4  13  10    8.80    7.20
   3  13  10   59.79   12.50
   2  13  10   55.19   12.10
   1  13  10    7.70    6.50
   0  13  10   23.20    8.40
  -1  13  10   43.70   10.70
  -2  13  10   30.20    9.20
  -3  13  10   24.90    7.00
  -3  13  10   11.50    7.30
  -4  13  10   94.59   10.70
  -4  13  10   79.19   12.50
  -5  13  10   70.89   10.10
  -5  13  10   52.29   12.00
  -6  13  10    0.10    6.00
  -6  13  10   13.30    6.20
  -7  13  10   37.40    9.30
  -7  13  10   40.90   11.40
  -8  13  10   68.19   14.10
  -8  13  10   77.09   10.80
   4  13  11    2.10    6.10
   3  13  11    1.10    6.00
   2  13  11    4.50    6.30
   1  13  11    5.10    6.80
   0  13  11    7.40    6.70
  -1  13  11   12.20    7.40
  -2  13  11   11.80    7.20
  -3  13  11    5.80    6.80
  -4  13  11   19.40    9.00
  -5  13  11   20.60    8.90
  -6  13  11    7.80    7.40
  -6  13  11   11.10    6.50
   2  13  12    4.40    6.50
   1  13  12   53.89   13.10
   0  13  12   32.60   10.30
  -1  13  12    1.40    6.20
  -2  13  12   21.90    9.40
  -3  13  12   50.69   12.50
  -4  13  12   37.70   11.40
  -4 -14  12   -4.50    7.00
  -6 -14  11   34.30   11.00
  -5 -14  11   25.70    9.60
  -4 -14  11    0.50    6.50
  -3 -14  11   21.90    8.80
  -4 -14  10   14.40    7.70
  -3 -14  10    8.10    6.70
  -2 -14  10    9.70    6.40
  -7 -14   9   50.49   11.90
   7  14  -9   68.99    9.10
  -6 -14   9   34.30    9.80
   6  14  -9   57.79    7.90
  -5 -14   9    5.00    6.10
   5  14  -9   24.00    6.10
  -4 -14   9   46.60   10.00
   4  14  -9   63.59    7.40
  -3 -14   9   25.50    7.50
   3  14  -9   45.30    6.20
  -2 -14   9   -3.10    4.00
   2  14  -9   10.70    3.10
  -1 -14   9   -2.20    2.70
  -8 -14   8    2.60    6.50
   8  14  -8   21.40    6.40
  -7 -14   8    7.80    6.90
   7  14  -8   18.50    6.50
  -6 -14   8   -1.50    5.00
   6  14  -8    6.40    4.30
  -5 -14   8    1.00    5.00
   5  14  -8   11.70    4.40
  -4 -14   8    0.80    4.90
   4  14  -8   10.70    5.10
  -3 -14   8    3.40    4.80
   3  14  -8   11.40    4.30
  -2 -14   8    2.60    4.90
   2  14  -8    9.00    4.10
  -1 -14   8    2.50    3.70
   1  14  -8   11.60    3.70
   0 -14   8   -4.30    3.70
   0  14  -8    9.30    3.70
  -1  14  -8   17.60    4.40
 -10 -14   7    2.40    7.80
  10  14  -7   38.30    6.30
  -9 -14   7   33.90   10.90
   9  14  -7   49.30    8.40
  -8 -14   7   32.50    9.90
   8  14  -7   45.50    7.80
  -7 -14   7    3.30    6.10
   7  14  -7   11.30    5.10
  -6 -14   7   22.60    7.80
   6  14  -7   33.80    8.40
  -5 -14   7   73.09   10.30
   5  14  -7   68.09    9.00
  -4 -14   7   67.29    9.60
   4  14  -7   68.19    8.60
  -3 -14   7   27.00    7.00
   3  14  -7   25.90    7.10
  -2 -14   7  215.48   13.70
   2  14  -7  207.28   13.50
  -1 -14   7  163.08   11.70
   1  14  -7  168.48   11.60
   0 -14   7   13.70    5.10
   0  14  -7   17.60    5.30
  -1  14  -7   72.49    7.40
  -2  14  -7  266.87   14.00
  -3  14  -7  118.09    9.20
 -10 -14   6   -4.80    6.50
  10  14  -6   16.50    6.60
  -9 -14   6    7.40    7.40
   9  14  -6   19.30    6.60
  -8 -14   6   12.10    7.40
   8  14  -6   25.80    8.10
  -7 -14   6    6.30    6.30
   7  14  -6   14.30    6.30
  -6 -14   6   -0.90    5.00
   6  14  -6    1.90    5.00
  -5 -14   6    3.40    5.60
   5  14  -6    7.10    5.50
  -4 -14   6    0.90    4.90
   4  14  -6    4.60    4.40
  -3 -14   6   -2.80    4.10
   3  14  -6    4.20    4.30
  -2 -14   6   12.50    5.10
   2  14  -6   15.40    5.60
  -1 -14   6    9.70    4.30
   1  14  -6    8.80    4.40
   0 -14   6    7.70    4.00
   0  14  -6    8.90    4.40
   1 -14   6  188.68   10.30
  -1  14  -6  186.88   12.10
  -2  14  -6  105.19    9.40
  -3  14  -6    3.20    3.60
  -4  14  -6   29.10    6.50
  -5  14  -6   22.00    6.00
 -11 -14   5   19.80   10.10
 -10 -14   5   50.79   12.70
  10  14  -5   74.89   10.10
   9  14  -5   36.40    9.40
  -8 -14   5    7.30    6.80
   8  14  -5   18.10    7.20
  -7 -14   5  216.88   17.40
   7  14  -5  194.98   15.80
  -6 -14   5  208.78   16.10
   6  14  -5  199.08   15.50
  -5 -14   5    8.80    5.90
   5  14  -5   22.40    7.20
  -4 -14   5  143.79   12.20
   4  14  -5  152.38   12.30
  -3 -14   5  579.74   23.10
   3  14  -5  539.55   23.70
  -2 -14   5  155.68   10.80
   2  14  -5  145.09   11.50
  -1 -14   5   22.20    5.10
   1  14  -5   27.70    6.80
   0 -14   5  506.15   18.20
   0  14  -5  495.45   21.20
   1 -14   5  169.28    9.00
  -1  14  -5  175.98   11.90
  -2  14  -5    3.10    4.30
  -3  14  -5  185.18   12.60
  -4  14  -5  299.67   16.40
  -5  14  -5   45.60    8.70
  -6  14  -5   30.20    7.50
 -10 -14   4    3.20    7.40
  10  14  -4   25.40    6.40
  -9 -14   4    5.80    7.00
   9  14  -4   19.80    6.60
  -8 -14   4    0.30    5.90
   8  14  -4    7.10    5.40
  -7 -14   4   -1.80    5.10
   7  14  -4   -2.00    4.80
  -6 -14   4    1.40    5.00
   6  14  -4    6.00    4.90
  -5 -14   4   -0.70    3.90
   5  14  -4    3.00    4.10
  -4 -14   4  124.99   11.10
   4  14  -4  131.29   11.40
  -3 -14   4  159.08   11.70
   3  14  -4  152.98   12.00
  -2 -14   4   13.10    4.30
   2  14  -4   15.40    5.60
  -1 -14   4   91.99    7.60
   1  14  -4   95.89    9.30
   0 -14   4  119.39    8.00
   0  14  -4  112.49   10.20
   1 -14   4   18.60    3.60
  -1  14  -4   15.70    5.60
  -2  14  -4   11.80    5.60
  -3  14  -4    2.40    4.50
  -4  14  -4   12.10    5.80
  -5  14  -4   60.79    8.60
  -6  14  -4   69.09    9.20
  -7  14  -4   -0.30    4.60
  -8  14  -4    8.00    5.60
 -11 -14   3   69.29   15.00
  11  14  -3  109.99   11.50
 -10 -14   3    3.40    7.10
  10  14  -3   25.00    7.00
  -9 -14   3   70.89   12.40
   9  14  -3   74.59   10.50
   8  14  -3  241.58   17.70
   7  14  -3   60.79    9.10
   6  14  -3   51.79    8.30
   5  14  -3  339.07   19.10
   4  14  -3  189.88   13.60
   3  14  -3   17.30    5.90
   2  14  -3  403.46   19.50
   1  14  -3  372.46   18.50
   0 -14   3  105.59    7.20
   0  14  -3   95.99    9.40
   1 -14   3  171.88    8.10
  -1  14  -3  165.08   12.00
   2 -14   3  572.54   15.00
  -2  14  -3  566.74   23.50
  -3  14  -3  221.38   14.30
  -4  14  -3    0.20    4.50
  -5  14  -3  159.28   12.70
  -6  14  -3  135.49   11.90
  -7  14  -3   34.90    8.30
  -8  14  -3   34.10    8.40
  -9  14  -3   52.89    9.20
  10  14  -2   39.30    6.50
   9  14  -2   20.20    6.80
   8  14  -2   32.90    8.70
   7  14  -2    7.70    5.50
   6  14  -2  114.89   11.40
   6  14  -2  105.89   12.10
   5  14  -2   42.60    8.70
   5  14  -2   46.60    7.70
   4  14  -2    1.00    3.50
   4  14  -2    3.00    3.90
   3  14  -2   20.60    6.40
   3  14  -2   22.50    6.00
   2  14  -2   -0.80    2.80
   2  14  -2   -0.20    3.50
   1  14  -2   81.19    7.60
   1  14  -2   77.89    8.80
   0  14  -2  161.78   11.90
   0  14  -2  160.08    9.30
  -1  14  -2  133.79   11.10
  -2  14  -2    4.90    5.00
  -3  14  -2  121.79   11.20
  -4  14  -2   27.50    7.50
  -5  14  -2    1.60    4.80
  -6  14  -2   39.60    8.80
  -7  14  -2    3.70    5.90
  -8  14  -2   -8.30    4.50
  -9  14  -2    5.60    6.40
 -10  14  -2    2.20    6.00
 -11  14  -2   14.50    7.50
  11  14  -1   75.19    8.30
  10  14  -1  124.69   12.30
   9  14  -1   52.39    8.40
   9  14  -1   37.20   10.40
   8  14  -1    3.40    5.80
   8  14  -1    6.20    5.30
   7  14  -1  174.78   14.10
   7  14  -1  165.98   15.70
   6  14  -1  192.38   15.90
   6  14  -1  199.58   14.60
   5  14  -1   84.39   10.70
   5  14  -1   80.79    9.30
   4  14  -1  148.39   12.50
   4  14  -1  155.78   12.40
   3  14  -1  634.34   26.20
   2  14  -1  281.27   16.30
   2  14  -1  293.87   15.40
   1  14  -1    4.60    3.10
   1  14  -1    2.00    3.90
   0  14  -1  365.26   18.50
   0  14  -1  386.56   15.50
  -1  14  -1  295.57   16.50
  -1  14  -1  293.27   12.10
  -2  14  -1   91.49    9.60
  -2  14  -1   82.29    5.50
   3 -14   1   68.49    3.80
  -3  14  -1   74.09    4.10
  -3  14  -1   73.79    9.30
  -4  14  -1  291.47   16.90
  -5  14  -1   50.69    8.20
  -6  14  -1   -1.90    4.80
  -7  14  -1   97.49   11.00
  -8  14  -1  116.49   12.30
  -9  14  -1   27.00    9.10
 -10  14  -1   18.80    8.30
 -11  14  -1   51.79   12.00
  11  14   0   67.19    7.50
  10  14   0   38.00    6.00
  10  14   0   10.50    7.70
   9  14   0    9.20    7.00
   9  14   0   23.50    6.00
   8  14   0   27.60    7.80
   8  14   0   16.90    8.00
   7  14   0   -4.30    4.40
   7  14   0    4.90    4.30
   6  14   0   15.70    5.70
   6  14   0   12.60    6.30
   5  14   0   58.59    9.80
   5  14   0   60.69    8.30
   4  14   0   75.19    9.00
   4  14   0   72.59    9.90
   3  14   0   29.90    7.00
   3  14   0   38.30    7.90
   2  14   0   75.59    8.50
   2  14   0   70.39    8.60
   1  14   0   94.89    8.50
   1  14   0   92.09    9.60
   0  14   0   25.90    7.10
   0  14   0   23.90    5.00
  -1  14   0   79.99    9.10
  -1  14   0   97.09    7.10
  -2  14   0   73.29    9.00
  -2  14   0   76.09    6.00
  -3  14   0   38.00    8.40
  -3  14   0   25.20    3.70
  -4  14   0   70.29    9.20
  -4  14   0   70.19    4.60
  -5  14   0   64.49    9.00
  -6  14   0   14.50    6.80
  -7  14   0   -1.10    4.60
  -8  14   0   22.50    7.90
  -9  14   0    5.40    6.10
 -10  14   0   14.20    7.70
 -11  14   0    7.80    7.30
  11  14   1   93.79    8.40
   9  14   1   30.90   10.10
   9  14   1   54.09    7.10
   8  14   1  117.89   11.10
   8  14   1  122.79   15.10
   7  14   1  102.09   13.00
   7  14   1   98.99   10.40
   6  14   1   -2.00    3.40
   6  14   1   -5.50    3.80
   5  14   1   48.50    7.40
   5  14   1   55.59   10.30
   4  14   1  287.77   17.00
   4  14   1  315.87   18.40
   3  14   1   73.69    8.70
   3  14   1   74.49    9.00
   2  14   1   87.09    9.00
   2  14   1   79.49    9.10
   1  14   1  305.17   15.60
   1  14   1  301.37   16.80
   0  14   1  355.86   18.60
   0  14   1  390.26   16.70
  -1  14   1    3.30    4.60
  -1  14   1    2.40    2.60
  -2  14   1  279.17   16.40
  -2  14   1  304.77   13.20
  -3  14   1  609.74   25.70
  -3  14   1  654.33   20.50
  -4  14   1  159.48   12.30
  -4  14   1  154.88    8.40
  -5  14   1   80.29    6.10
  -5  14   1   81.79   10.00
  -6  14   1  193.98   14.70
  -7  14   1  171.28   14.40
  -8  14   1   -3.60    5.40
  -9  14   1   38.40    9.80
 -10  14   1  103.09   13.00
 -11  14   1   24.10    9.10
  10  14   2    6.20    7.20
   9  14   2   -0.30    5.80
   8  14   2   12.70    3.90
   8  14   2   -5.50    4.50
   7  14   2    8.90    4.80
   7  14   2    2.40    5.40
   6  14   2   49.80    9.40
   6  14   2   37.10    9.30
   5  14   2    2.60    4.10
   5  14   2    0.10    4.10
   4  14   2   29.00    7.30
   4  14   2   27.80    7.20
   3  14   2  120.59   10.70
   3  14   2  115.69   11.50
   2  14   2    5.10    4.50
   2  14   2    5.10    4.10
   1  14   2  130.89   11.30
   1  14   2  127.79   10.30
   0  14   2  164.08   12.00
   0  14   2  159.68   11.00
  -1  14   2   72.59    9.00
  -1  14   2   75.19    7.70
  -2  14   2   -1.40    2.40
  -2  14   2   -1.30    4.10
  -3  14   2   27.90    7.60
  -3  14   2   19.30    4.60
  -4  14   2   -1.90    2.50
  -4  14   2    0.30    4.70
  -5  14   2   55.89   10.30
  -5  14   2   42.60    6.00
  -6  14   2  115.19    8.60
  -6  14   2  109.39   11.30
  -7  14   2    9.40    6.30
  -8  14   2   14.80    7.70
  -9  14   2   17.70    8.20
 -10  14   2   10.40    7.50
 -11  14   2    3.30    7.20
   9  14   3   54.49   12.60
   9  14   3   77.49    7.70
   8  14   3   53.69    6.30
   8  14   3   27.40    9.60
   7  14   3   25.60    9.00
   7  14   3   34.30    5.70
   6  14   3  143.89   14.60
   6  14   3  142.19   11.50
   5  14   3  153.58   14.30
   5  14   3  159.58   12.20
   4  14   3    0.70    3.90
   4  14   3    4.50    4.10
   3  14   3  223.28   15.50
   3  14   3  213.48   14.10
   2  14   3  557.64   24.20
   2  14   3  511.95   22.90
   1  14   3  169.18   12.50
   1  14   3  168.58   12.60
   0  14   3   99.69    9.40
   0  14   3   95.39    9.90
  -1  14   3  388.06   17.80
  -1  14   3  384.46   19.30
  -2  14   3  418.46   20.50
  -2  14   3  429.16   18.60
  -3  14   3   17.20    4.90
  -3  14   3   14.10    6.40
  -4  14   3  207.78   14.60
  -4  14   3  205.48   12.50
  -5  14   3  383.56   17.10
  -5  14   3  345.17   19.70
  -6  14   3   48.60    7.30
  -6  14   3   43.70    9.50
  -7  14   3   62.09    9.70
  -7  14   3   76.19    8.60
  -8  14   3  230.08   17.60
  -9  14   3   63.29   12.80
 -10  14   3   -0.40    6.40
 -11  14   3   76.49   12.00
  10  14   4   -0.40    6.60
   9  14   4    3.40    6.60
   7  14   4   -1.00    4.50
   6  14   4   46.20   10.50
   6  14   4   57.99    6.90
   5  14   4   54.59   10.80
   5  14   4   57.99    7.60
   4  14   4    9.40    5.60
   4  14   4    8.70    4.60
   3  14   4    4.50    4.20
   3  14   4    1.80    4.10
   2  14   4   11.40    4.90
   2  14   4    6.40    4.80
   1  14   4   16.00    5.70
   1  14   4   20.80    6.10
   0  14   4  114.79   10.70
   0  14   4  113.59   10.60
  -1  14   4  113.49   10.40
  -1  14   4  117.19   10.90
  -2  14   4   14.30    6.20
  -2  14   4   12.40    5.10
  -3  14   4  163.28   13.00
  -3  14   4  156.28   11.80
  -4  14   4  121.29   10.90
  -4  14   4  133.19   12.00
  -5  14   4    2.50    4.90
  -5  14   4    2.50    3.90
  -6  14   4    3.60    5.10
  -6  14   4    6.70    4.70
  -7  14   4   -1.70    4.10
  -7  14   4   -6.60    5.10
  -8  14   4   10.50    6.80
  -9  14   4    3.00    6.90
 -10  14   4    6.50    6.90
 -11  14   4    2.50    6.40
   9  14   5    6.40    7.20
   8  14   5   64.49   13.80
   7  14   5  164.38   10.20
   7  14   5  124.69   15.30
   6  14   5   23.40    8.50
   6  14   5   42.10    5.20
   5  14   5   49.40    6.30
   5  14   5   33.90    9.30
   4  14   5  266.87   15.10
   4  14   5  289.27   19.70
   3  14   5  169.48   12.20
   3  14   5  167.38   14.70
   2  14   5    1.20    3.90
   2  14   5    3.10    4.50
   1  14   5  168.48   12.30
   1  14   5  157.58   13.60
   0  14   5  520.95   24.30
   0  14   5  486.05   22.00
  -1  14   5   23.80    7.10
  -1  14   5   20.20    6.40
  -2  14   5  148.79   12.50
  -2  14   5  155.88   12.60
  -3  14   5  577.14   25.50
  -3  14   5  615.14   25.90
  -4  14   5  140.59   12.80
  -4  14   5  161.68   13.10
  -5  14   5   16.70    7.30
  -5  14   5   19.00    6.40
  -6  14   5  224.98   15.60
  -6  14   5  206.58   16.00
  -7  14   5  207.88   15.40
  -7  14   5  204.48   16.40
  -8  14   5   14.90    7.40
  -8  14   5   11.20    5.90
  -9  14   5   20.50    8.30
 -10  14   5   62.19   12.80
   9  14   6    0.80    6.30
   8  14   6    1.70    6.00
   7  14   6   13.00    7.70
   6  14   6    1.80    5.90
   4  14   6   37.10    3.30
   4  14   6   19.00    7.50
   3  14   6   -3.30    4.60
   3  14   6   10.40    3.10
   2  14   6  103.39   12.20
   2  14   6  110.99    9.90
   1  14   6  184.08   15.20
   1  14   6  175.58   12.80
   0  14   6    9.70    5.40
   0  14   6    7.20    5.50
  -1  14   6    9.80    5.80
  -1  14   6   11.40    5.90
  -2  14   6   16.80    6.50
  -2  14   6   11.40    6.30
  -3  14   6    0.00    4.80
  -3  14   6   -3.20    4.60
  -4  14   6    1.30    4.90
  -4  14   6    1.10    5.30
  -5  14   6    1.40    5.30
  -5  14   6    5.20    6.10
  -6  14   6   -0.50    5.50
  -6  14   6    0.90    5.30
  -7  14   6   12.10    6.90
  -7  14   6    5.80    6.10
  -8  14   6   16.70    7.20
  -8  14   6   12.90    7.60
  -9  14   6    3.90    6.70
 -10  14   6    5.20    6.50
   8  14   7   15.50    8.80
   7  14   7    3.40    6.40
   6  14   7   78.39   13.10
   5  14   7   89.29   13.20
   4  14   7   12.60    7.00
   3  14   7  113.09    8.80
   3  14   7   98.59   13.00
   2  14   7  239.08   18.60
   2  14   7  242.28   13.70
   1  14   7   69.69    7.70
   1  14   7   60.69   11.50
   0  14   7   12.80    5.90
   0  14   7   11.00    6.40
  -1  14   7  180.28   15.70
  -1  14   7  181.48   13.70
  -2  14   7  222.48   17.00
  -2  14   7  210.88   14.70
  -3  14   7   28.00    8.00
  -3  14   7   23.30    7.60
  -4  14   7   65.19   10.40
  -4  14   7   70.99   10.20
  -5  14   7   74.49   11.10
  -5  14   7   62.89    9.90
  -6  14   7   21.20    7.80
  -6  14   7   17.60    7.70
  -7  14   7   -0.50    5.00
  -7  14   7    0.60    5.10
  -8  14   7   34.60    9.60
  -8  14   7   45.40   10.90
  -9  14   7   38.60    9.60
  -9  14   7   32.40    9.30
 -10  14   7   21.90    7.90
   8  14   8    6.50    6.90
   7  14   8   14.90    8.50
   6  14   8   28.50    9.90
   5  14   8    2.80    6.00
   4  14   8   17.50    8.20
   3  14   8    6.10    6.30
   2  14   8    0.30    5.20
   1  14   8    9.70    4.20
   1  14   8    7.10    6.00
   0  14   8    0.40    4.90
  -1  14   8    6.50    5.30
  -1  14   8   -0.70    4.80
  -2  14   8    4.60    5.20
  -2  14   8    6.30    6.10
  -3  14   8    3.30    5.40
  -3  14   8   11.40    6.20
  -4  14   8    1.10    5.00
  -4  14   8    2.70    5.50
  -5  14   8    4.20    5.20
  -5  14   8    1.70    4.90
  -6  14   8    3.00    5.40
  -6  14   8    0.90    5.10
  -7  14   8   14.80    7.50
  -7  14   8   20.30    7.50
  -8  14   8    7.50    6.80
  -8  14   8   14.10    6.80
  -9  14   8   15.90    7.40
  -9  14   8    8.70    6.90
   7  14   9   52.89   13.60
   6  14   9    9.30    7.40
   5  14   9    5.70    6.50
   4  14   9   79.59   13.20
   3  14   9   69.49   12.20
   2  14   9    1.80    5.40
   1  14   9   36.30    9.90
   0  14   9   74.89   11.90
  -1  14   9    6.80    5.90
  -1  14   9   28.40    4.30
  -2  14   9    1.40    5.10
  -2  14   9    4.40    4.80
  -3  14   9   33.50    8.30
  -3  14   9   27.20    8.90
  -4  14   9   49.60   10.30
  -4  14   9   45.90   10.70
  -5  14   9    5.40    6.10
  -5  14   9    8.60    6.10
  -6  14   9   40.10    9.20
  -6  14   9   40.50   10.50
  -7  14   9   46.10   11.30
  -7  14   9   53.89   11.00
  -8  14   9   17.30    8.40
  -8  14   9   13.90    7.90
   5  14  10    1.50    6.00
   4  14  10    5.70    6.50
   3  14  10    5.10    6.30
   2  14  10   -0.80    5.50
   1  14  10   -2.80    4.90
   0  14  10    1.00    5.20
  -1  14  10    4.50    5.70
  -2  14  10   18.50    8.20
  -3  14  10   13.20    7.60
  -4  14  10   22.70    7.20
  -4  14  10   12.50    7.70
  -5  14  10    7.80    6.90
  -5  14  10    0.90    5.60
  -6  14  10   -0.50    5.50
  -6  14  10    5.20    6.10
  -7  14  10   33.10    8.90
  -7  14  10   21.20    9.10
   4  14  11    5.70    6.90
   3  14  11    3.80    6.40
   2  14  11   22.90    9.40
   1  14  11   20.00    9.00
   0  14  11    8.40    6.70
  -1  14  11   26.80    9.20
  -2  14  11   49.99   11.60
  -3  14  11   24.80    9.40
  -4  14  11    1.80    6.20
  -5  14  11   24.40    9.50
  -6  14  11   42.70   11.40
   1  14  12   10.30    7.60
   0  14  12    2.00    6.10
  -1  14  12   -1.50    5.60
  -2  14  12   21.60    9.10
  -3  14  12    7.60    7.10
  -5 -15  11   -2.00    7.20
  -4 -15  11   -1.80    6.90
   5  15 -10   83.19    8.60
   4  15 -10   73.49    7.60
  -3 -15  10   -4.20    5.40
  -6 -15   9    5.50    6.50
   6  15  -9   37.70    6.40
  -5 -15   9   17.00    7.80
  -4 -15   9    5.80    5.70
   4  15  -9   19.70    5.50
  -2 -15   9   -3.40    4.30
   2  15  -9   11.00    3.40
   1  15  -9   13.10    3.60
   9  15  -8   64.89    8.80
  -8 -15   8   -4.90    6.00
   8  15  -8   22.60    5.30
  -7 -15   8   45.30   10.90
   7  15  -8   65.09    8.90
  -6 -15   8   36.50    9.50
   6  15  -8   45.20    7.60
  -5 -15   8   18.20    7.30
   5  15  -8   22.20    6.30
  -4 -15   8    0.00    4.40
   4  15  -8    5.00    3.90
  -3 -15   8   14.40    6.20
   3  15  -8   23.20    6.10
  -2 -15   8   61.49    9.30
   2  15  -8   65.09    7.50
  -1 -15   8   37.90    7.70
   1  15  -8   48.60    6.40
   0  15  -8   67.89    7.20
  -1  15  -8  176.38   11.20
  -9 -15   7   -0.50    6.90
   9  15  -7   25.00    6.80
  -8 -15   7    2.00    6.40
   8  15  -7   16.30    5.90
  -7 -15   7   -1.60    5.40
   7  15  -7    8.10    4.80
  -6 -15   7    1.00    5.50
   6  15  -7    5.90    5.00
  -5 -15   7    6.40    5.80
   5  15  -7    9.20    5.00
  -4 -15   7   -6.60    4.10
   4  15  -7    1.40    3.80
  -3 -15   7    6.00    5.30
   3  15  -7   10.50    5.10
  -2 -15   7   21.20    6.50
   2  15  -7   32.10    7.40
  -1 -15   7   10.10    5.20
   1  15  -7   19.90    5.90
   0 -15   7   -4.80    3.50
   0  15  -7    4.30    3.60
  -1  15  -7    8.20    3.80
  -2  15  -7    8.30    3.80
  -3  15  -7   37.50    5.90
 -10 -15   6    5.70    8.10
  10  15  -6   27.60    7.40
  -9 -15   6    2.00    6.80
   9  15  -6   14.10    6.20
  -8 -15   6   39.30   10.50
   8  15  -6   44.10   10.00
  -7 -15   6   66.89   11.50
   7  15  -6   59.59    9.10
  -6 -15   6   23.90    7.80
   6  15  -6   29.50    8.90
  -5 -15   6   74.19   10.30
   5  15  -6   66.39    9.10
  -4 -15   6  184.38   13.90
   4  15  -6  184.78   14.10
  -3 -15   6  162.48   12.50
   3  15  -6  164.18   12.60
  -2 -15   6   41.10    7.60
   2  15  -6   39.70    6.80
  -1 -15   6  414.76   18.00
   1  15  -6  375.76   18.90
   0 -15   6  330.77   14.80
   0  15  -6  306.47   16.60
  -1  15  -6   36.10    6.10
  -2  15  -6  149.79   11.30
  -3  15  -6  165.58   11.80
  -4  15  -6  121.59   10.40
  -5  15  -6    9.10    4.90
 -10 -15   5   -4.80    6.50
  10  15  -5   29.20    6.70
  -9 -15   5    3.20    6.60
   9  15  -5   11.20    6.00
  -8 -15   5    2.10    6.00
   8  15  -5    3.50    5.20
  -7 -15   5    7.50    6.00
   7  15  -5    8.30    5.40
  -6 -15   5    4.60    5.30
   6  15  -5    6.40    5.30
  -5 -15   5   -0.80    4.90
   5  15  -5    1.90    4.20
  -4 -15   5    3.20    5.00
   4  15  -5    3.60    4.60
  -3 -15   5    4.50    4.50
   3  15  -5   10.40    5.00
  -2 -15   5   37.20    6.90
   2  15  -5   32.50    7.40
  -1 -15   5   86.89    8.30
   1  15  -5   94.99    9.40
   0 -15   5   30.70    5.40
   0  15  -5   27.40    6.80
   1 -15   5    5.00    3.00
  -1  15  -5    4.70    4.40
  -2  15  -5   11.70    5.20
  -3  15  -5    2.60    4.40
  -4  15  -5    9.10    5.10
  -5  15  -5   -1.10    4.30
  -6  15  -5    4.80    4.60
 -11 -15   4    1.90    7.70
 -10 -15   4   29.90   10.70
  10  15  -4   51.09    8.70
  -9 -15   4  151.28   16.70
   9  15  -4  145.99   14.30
  -8 -15   4   87.59   12.90
   8  15  -4   79.69   10.70
  -7 -15   4   36.30    9.30
   7  15  -4   43.30   10.20
  -6 -15   4  319.67   20.00
   6  15  -4  300.17   19.30
  -5 -15   4  399.36   20.90
   5  15  -4  369.66   20.70
  -4 -15   4    3.50    4.60
   4  15  -4    3.00    4.60
  -3 -15   4  335.57   16.90
   3  15  -4  319.47   18.00
  -2 -15   4  333.67   15.80
   2  15  -4  297.07   17.10
  -1 -15   4  174.18   10.60
   1  15  -4  171.28   12.60
   0 -15   4  100.09    7.90
   0  15  -4   98.79   10.10
   1 -15   4  368.46   13.30
  -1  15  -4  348.57   18.00
  -2  15  -4  240.88   14.80
  -3  15  -4   17.20    6.30
  -4  15  -4  211.68   14.40
  -5  15  -4  185.58   13.90
  -6  15  -4   37.50    8.60
  -7  15  -4   10.00    6.20
  -8  15  -4   99.69   11.40
 -10 -15   3    4.40    7.50
  10  15  -3   22.30    6.50
  -9 -15   3    7.90    7.50
   9  15  -3   20.90    7.00
   7  15  -3    7.60    5.60
   6  15  -3   30.90    8.30
   5  15  -3   67.39    9.30
   4  15  -3    6.70    4.80
   3  15  -3   72.09    8.90
   2  15  -3    2.30    4.00
   1  15  -3   -0.70    3.90
   0 -15   3    7.90    3.10
   0  15  -3   10.30    5.20
   1 -15   3   24.20    4.20
  -1  15  -3   27.60    7.10
   2 -15   3   27.30    3.40
  -2  15  -3   25.30    7.30
  -3  15  -3  104.39   10.30
  -4  15  -3   20.20    6.90
  -5  15  -3   31.00    8.20
  -6  15  -3    9.20    6.20
  -7  15  -3   -0.20    5.20
  -8  15  -3    8.70    6.40
  -9  15  -3   10.70    6.50
 -11 -15   2   98.89   15.90
  11  15  -2  124.19   11.40
  10  15  -2  136.89   13.00
   9  15  -2   17.90    6.50
   8  15  -2  164.58   14.70
   7  15  -2  232.48   17.00
   6  15  -2   27.50    7.80
   6  15  -2   22.00    7.50
   5  15  -2  108.69   11.90
   5  15  -2  104.99   11.00
   4  15  -2  262.27   16.50
   4  15  -2  259.67   16.60
   3  15  -2  256.27   16.20
   3  15  -2  266.67   15.80
   2  15  -2   17.30    5.10
   2  15  -2   13.20    5.60
   1  15  -2  423.16   20.70
   1  15  -2  441.46   18.20
   0  15  -2  366.26   18.80
   0  15  -2  373.56   15.30
  -1  15  -2   43.90    8.70
  -2  15  -2   62.79    8.80
  -3  15  -2  292.47   17.00
  -4  15  -2  138.49   12.00
  -5  15  -2   -2.10    4.60
  -6  15  -2   83.79   10.20
  -7  15  -2   56.89    9.20
  -8  15  -2    4.10    5.90
  -9  15  -2    1.50    5.60
 -10  15  -2   32.80    9.40
  11  15  -1   60.89    7.20
  10  15  -1   64.69    8.00
   9  15  -1   18.60    5.90
   9  15  -1    1.30    5.70
   8  15  -1   23.10    8.60
   8  15  -1   28.20    7.90
   7  15  -1   20.00    7.60
   7  15  -1   22.90    7.20
   6  15  -1    4.00    5.20
   6  15  -1    5.90    4.50
   5  15  -1   -0.70    3.90
   5  15  -1    2.00    3.80
   4  15  -1    1.40    3.70
   4  15  -1   -0.10    3.50
   3  15  -1   16.70    5.50
   3  15  -1   22.00    6.50
   2  15  -1   96.19    9.10
   2  15  -1  105.59   10.50
   1  15  -1   32.60    7.80
   1  15  -1   26.80    5.50
   0  15  -1   15.10    4.20
   0  15  -1   18.50    6.30
  -1  15  -1   71.09    6.30
  -1  15  -1   83.89    9.60
  -2  15  -1   25.50    3.90
  -2  15  -1   31.50    7.80
  -3  15  -1   43.70    3.60
  -3  15  -1   54.99   10.00
  -4  15  -1   34.80    8.40
  -5  15  -1   -1.80    4.60
  -6  15  -1   14.20    6.70
  -7  15  -1    0.80    5.60
  -8  15  -1   -1.50    5.50
  -9  15  -1   -3.60    5.70
 -10  15  -1    4.40    6.40
 -11  15  -1   11.70    7.00
  11  15   0   65.59    7.10
  10  15   0   17.80    9.30
   9  15   0   92.29   14.20
   9  15   0  100.79   10.50
   8  15   0   62.49   12.90
   8  15   0   84.69   10.20
   7  15   0    0.90    4.40
   7  15   0   -2.00    4.40
   6  15   0   72.19    9.40
   6  15   0   69.19   10.70
   5  15   0  237.68   17.10
   5  15   0  218.28   15.50
   4  15   0    6.60    4.90
   4  15   0    2.50    4.40
   3  15   0    8.20    4.70
   3  15   0   16.50    6.00
   2  15   0  186.38   13.70
   2  15   0  194.88   12.90
   1  15   0  230.78   15.10
   1  15   0  247.78   13.60
   0  15   0   -0.90    2.40
   0  15   0    2.50    4.50
  -1  15   0  243.88   11.90
  -1  15   0  226.38   14.70
  -2  15   0  194.98   14.10
  -2  15   0  197.08    9.80
  -3  15   0   17.10    3.20
  -3  15   0   15.50    6.70
  -4  15   0    3.40    1.80
  -4  15   0    1.90    5.30
  -5  15   0  207.78   15.10
  -6  15   0   65.19    9.70
  -7  15   0    5.90    5.90
  -8  15   0   65.89   10.30
  -9  15   0   94.69   12.30
 -10  15   0   17.30    8.40
 -11  15   0   12.00    6.90
  10  15   1    0.70    6.40
   9  15   1   23.90    6.00
   9  15   1    1.70    6.20
   8  15   1   16.30    5.20
   8  15   1   -1.90    5.00
   7  15   1   10.20    5.30
   7  15   1   -4.70    4.00
   6  15   1   14.90    6.90
   6  15   1   11.70    5.90
   5  15   1   -5.20    3.30
   5  15   1   -0.10    3.10
   4  15   1   48.50    9.40
   4  15   1   30.10    7.60
   3  15   1   47.60    7.80
   3  15   1   48.80    7.70
   2  15   1   29.10    6.60
   2  15   1   30.80    7.70
   1  15   1   67.89    8.20
   1  15   1   82.49    9.50
   0  15   1   18.40    6.50
   0  15   1   13.00    4.20
  -1  15   1   35.60    8.20
  -1  15   1   33.70    5.50
  -2  15   1  102.79    7.80
  -2  15   1  113.29   11.10
  -3  15   1   28.10    7.50
  -3  15   1   22.20    4.40
  -4  15   1   -1.60    2.00
  -4  15   1    2.30    5.10
  -5  15   1   -2.10    4.50
  -6  15   1    1.30    5.00
  -7  15   1   28.20    8.50
  -8  15   1   27.50    9.00
  -9  15   1    0.60    5.90
 -10  15   1    6.20    6.30
 -11  15   1   12.30    7.20
   9  15   2   28.20    4.80
   9  15   2    1.90    6.10
   8  15   2   -3.10    5.20
   8  15   2   21.00    5.20
   7  15   2   80.49    9.10
   7  15   2   66.59   12.90
   6  15   2   93.19   10.30
   5  15   2    4.70    4.10
   5  15   2    3.40    4.60
   4  15   2  153.18   12.40
   4  15   2  144.89   13.30
   3  15   2  289.97   17.60
   3  15   2  281.27   17.00
   2  15   2   65.29    8.90
   2  15   2   60.19    8.50
   1  15   2   41.30    7.50
   1  15   2   44.10    9.10
   0  15   2  396.66   18.20
   0  15   2  373.16   19.60
  -1  15   2  438.26   18.80
  -1  15   2  448.06   21.50
  -2  15   2   14.70    4.40
  -2  15   2   21.30    7.00
  -3  15   2  268.57   13.10
  -3  15   2  257.87   16.50
  -4  15   2  257.97   16.80
  -4  15   2  268.57   12.90
  -5  15   2  120.49    8.50
  -5  15   2  120.39   11.80
  -6  15   2   28.20    8.40
  -7  15   2  223.88   17.00
  -8  15   2  148.09   14.40
  -9  15   2    2.90    6.50
 -10  15   2   82.69   11.60
 -11  15   2   73.79   11.60
   6  15   3    6.60    4.40
   6  15   3    4.90    5.60
   5  15   3   34.70    7.90
   5  15   3   30.60    8.50
   4  15   3   21.50    6.70
   4  15   3   12.60    6.10
   3  15   3   96.69   10.00
   3  15   3  107.59   11.50
   2  15   3   26.00    7.30
   2  15   3   16.80    6.00
   1  15   3   21.20    6.20
   1  15   3   33.30    7.90
   0  15   3    9.20    5.90
   0  15   3    6.80    4.50
  -1  15   3   -1.50    4.10
  -1  15   3   -1.70    2.90
  -2  15   3    4.60    3.80
  -2  15   3    2.90    4.90
  -3  15   3   66.79    9.20
  -3  15   3   73.69    8.10
  -4  15   3    6.00    5.60
  -4  15   3    4.80    3.90
  -5  15   3   67.19    9.80
  -5  15   3   79.39    8.50
  -6  15   3   21.20    5.60
  -6  15   3   33.20    8.70
  -7  15   3    8.40    6.30
  -8  15   3    8.10    6.80
  -9  15   3    7.80    7.50
 -10  15   3    6.00    7.40
 -11  15   3   15.10    7.90
  10  15   4    3.40    7.20
   9  15   4   59.19   13.70
   8  15   4   93.19   14.60
   8  15   4  134.39    9.70
   7  15   4    9.60    7.00
   7  15   4   38.10    4.90
   6  15   4   24.20    8.40
   6  15   4   38.60    5.90
   5  15   4  190.38   13.30
   5  15   4  206.48   17.20
   4  15   4  197.38   13.80
   4  15   4  205.88   16.50
   3  15   4   15.20    5.70
   3  15   4   10.40    5.50
   2  15   4  211.38   14.40
   2  15   4  231.38   16.20
   1  15   4  357.26   19.60
   1  15   4  352.06   19.00
   0  15   4   96.39   10.20
   0  15   4  100.69   10.50
  -1  15   4  164.18   13.30
  -1  15   4  183.38   13.10
  -2  15   4  330.57   18.80
  -2  15   4  330.37   17.60
  -3  15   4  339.67   19.40
  -3  15   4  355.46   18.00
  -4  15   4    7.00    4.40
  -4  15   4    4.10    5.30
  -5  15   4  416.36   19.60
  -5  15   4  396.46   21.90
  -6  15   4  316.67   20.00
  -6  15   4  334.57   17.50
  -7  15   4   37.70    9.90
  -7  15   4   38.20    7.60
  -8  15   4   75.69   11.20
  -9  15   4  114.89   14.10
 -10  15   4   42.90   11.40
   9  15   5    5.40    7.40
   8  15   5   20.50    9.10
   5  15   5   -2.70    4.60
   5  15   5   10.90    3.80
   4  15   5    7.00    3.90
   4  15   5    5.20    5.60
   3  15   5    3.20    4.00
   3  15   5   -1.10    4.00
   2  15   5    6.30    5.50
   2  15   5   13.10    5.50
   1  15   5    7.10    5.00
   1  15   5    2.40    4.60
   0  15   5   30.70    7.60
   0  15   5   33.80    7.90
  -1  15   5   86.49   10.40
  -1  15   5   83.19   10.00
  -2  15   5   27.40    7.30
  -2  15   5   37.20    8.90
  -3  15   5    5.90    5.90
  -4  15   5    3.90    4.80
  -4  15   5    4.50    5.70
  -5  15   5    2.70    5.60
  -5  15   5   -1.10    4.60
  -6  15   5    8.50    6.20
  -6  15   5    6.10    5.20
  -7  15   5    9.60    5.80
  -7  15   5   11.40    6.70
  -8  15   5    0.90    5.70
  -9  15   5    8.40    6.90
 -10  15   5    6.80    5.40
   9  15   6   22.60    9.90
   8  15   6   -2.60    5.70
   7  15   6   93.59   14.20
   6  15   6  117.49   15.00
   5  15   6    9.90    6.60
   4  15   6  134.79    9.50
   4  15   6  117.29   13.90
   3  15   6  154.48   11.40
   3  15   6  153.58   15.30
   2  15   6  148.49   14.60
   2  15   6  135.39   11.30
   1  15   6   34.20    7.70
   1  15   6   28.50    8.20
   0  15   6  335.97   20.60
   0  15   6  309.17   17.60
  -1  15   6  364.06   19.80
  -1  15   6  421.56   22.70
  -2  15   6   39.80    9.10
  -2  15   6   39.20    9.10
  -3  15   6  179.28   15.00
  -3  15   6  154.68   13.40
  -4  15   6  183.68   14.80
  -4  15   6  198.78   15.40
  -5  15   6   72.19   10.60
  -5  15   6   76.99   10.50
  -6  15   6   20.30    7.40
  -6  15   6   23.10    8.50
  -7  15   6   61.19   10.00
  -7  15   6   69.79   10.30
  -8  15   6   38.60   10.40
  -8  15   6   32.40    8.70
  -9  15   6    2.10    6.20
 -10  15   6   19.70    7.90
   8  15   7    2.70    6.60
   7  15   7    3.90    6.70
   6  15   7    2.90    5.90
   5  15   7    5.00    6.10
   4  15   7   34.70    9.90
   3  15   7   52.99    5.70
   2  15   7    5.00    5.60
   1  15   7    0.70    4.80
   1  15   7   10.30    4.60
   0  15   7   -0.60    4.60
   0  15   7   -1.20    4.30
  -1  15   7   12.60    6.90
  -1  15   7    4.20    5.60
  -2  15   7   21.90    7.60
  -2  15   7   21.90    7.80
  -3  15   7    6.80    6.30
  -3  15   7    4.70    5.50
  -4  15   7   -7.30    4.40
  -4  15   7   -0.70    4.80
  -5  15   7    4.90    5.70
  -5  15   7    4.00    6.20
  -6  15   7    3.10    5.20
  -6  15   7    2.10    5.90
  -7  15   7   -3.70    4.50
  -7  15   7   -1.00    5.40
  -8  15   7    0.20    5.00
  -8  15   7    9.30    6.30
  -9  15   7   10.60    6.80
   7  15   8   12.40    8.30
   6  15   8   12.30    7.80
   5  15   8  100.49   14.30
   4  15   8  101.69   14.00
   3  15   8    1.10    5.30
   2  15   8   63.29   12.60
   1  15   8  158.38   10.80
   1  15   8  164.08   16.10
   0  15   8   52.99    7.50
   0  15   8   47.00   10.70
  -1  15   8   33.60    9.10
  -1  15   8   44.20    8.90
  -2  15   8   58.89   10.30
  -2  15   8   76.09    9.80
  -3  15   8   19.30    7.50
  -3  15   8   26.30    7.60
  -4  15   8   -1.40    4.30
  -4  15   8    0.10    4.70
  -5  15   8   20.80    7.80
  -5  15   8   19.70    7.70
  -6  15   8   41.50   10.00
  -6  15   8   28.50    8.70
  -7  15   8   43.20   10.70
  -7  15   8   52.39   11.00
  -8  15   8    5.70    6.10
  -8  15   8    2.50    5.50
  -9  15   8   53.39   10.90
   6  15   9    6.10    6.80
   5  15   9    6.20    6.40
   4  15   9    3.20    6.40
   3  15   9    6.10    6.50
   2  15   9    5.30    6.10
   1  15   9   -0.90    5.20
   0  15   9    0.50    5.00
  -1  15   9   10.30    4.80
  -1  15   9    2.80    5.70
  -2  15   9    3.90    4.80
  -2  15   9   -0.30    4.90
  -3  15   9   -0.30    5.20
  -3  15   9   -0.90    4.70
  -4  15   9    7.70    6.70
  -4  15   9   21.30    7.00
  -5  15   9   19.90    8.10
  -5  15   9   24.40    8.60
  -6  15   9    7.90    6.70
  -6  15   9    9.70    6.60
  -7  15   9   18.50    7.00
  -7  15   9    0.80    5.90
  -8  15   9    2.90    5.80
  -8  15   9    0.90    5.90
   5  15  10   14.70    8.30
   4  15  10    7.30    7.10
   3  15  10   23.10    9.40
   2  15  10   17.10    8.40
   1  15  10   -0.10    5.40
   0  15  10    4.50    5.90
  -1  15  10   30.60    9.50
  -2  15  10   22.00    8.80
  -3  15  10    3.30    6.00
  -4  15  10   42.20   11.10
  -4  15  10   56.49    9.50
  -5  15  10   45.80   10.30
  -5  15  10   46.70   11.50
  -6  15  10   16.70    7.00
  -6  15  10    4.20    6.70
  -7  15  10   15.50    7.10
  -7  15  10    2.90    6.20
   3  15  11   -1.40    5.50
   2  15  11    1.60    5.90
   1  15  11   -0.20    5.50
   0  15  11   10.20    7.50
  -1  15  11    8.00    7.00
  -2  15  11    7.90    6.90
  -3  15  11    1.50    6.30
  -4  15  11    4.70    6.70
  -5  15  11    1.40    5.90
  -1  15  12    8.80    7.30
  -2  15  12    7.50    6.80
  -5 -16  11    8.30    8.60
  -4 -16  11  -10.40    5.90
  -3 -16  10   -0.80    6.00
  -8 -16   9   12.90    9.00
   7  16  -9   74.89    8.50
  -6 -16   9   10.40    7.30
   6  16  -9   45.40    6.40
  -5 -16   9   10.10    7.10
   5  16  -9   43.00    6.50
  -4 -16   9   40.00    9.30
   4  16  -9   61.09    7.40
   3  16  -9   68.79    7.30
  -2 -16   9    0.00    4.90
  -8 -16   8    8.30    7.60
   8  16  -8   43.40    6.90
  -7 -16   8   17.70    8.40
   7  16  -8   33.90    7.90
  -6 -16   8   -0.90    5.40
   6  16  -8   15.20    5.30
  -5 -16   8    4.10    5.50
   5  16  -8   15.70    5.80
  -4 -16   8   -1.70    4.50
   4  16  -8    7.40    4.30
  -3 -16   8   -3.50    4.00
   3  16  -8   13.60    4.40
  -2 -16   8   -4.10    3.90
   2  16  -8   16.40    3.90
   1  16  -8   12.40    3.90
   0  16  -8   29.10    4.90
   9  16  -7   85.09    9.60
  -8 -16   7   19.10    8.70
  -7 -16   7    2.40    6.20
   7  16  -7   15.90    5.90
  -6 -16   7    0.80    5.20
   6  16  -7    9.50    5.50
  -5 -16   7   47.00    9.50
   5  16  -7   54.09    8.10
  -4 -16   7   56.19   10.00
   4  16  -7   55.09    8.40
  -3 -16   7    1.00    4.50
   3  16  -7    3.80    4.00
  -2 -16   7  136.19   11.50
   2  16  -7  128.29   11.20
  -1 -16   7  194.88   13.20
   1  16  -7  186.08   13.00
   0  16  -7   28.30    6.60
  -1  16  -7  134.49   10.60
  -2  16  -7  299.17   16.00
 -10 -16   6   -1.10    7.10
  -9 -16   6   -2.80    6.40
   9  16  -6   21.70    6.90
  -8 -16   6    1.30    6.00
   8  16  -6   11.30    5.60
  -7 -16   6    1.50    5.40
   7  16  -6    5.40    4.80
  -6 -16   6   -2.30    4.80
   6  16  -6    3.10    4.60
  -5 -16   6    8.20    5.70
   5  16  -6    8.20    4.80
  -4 -16   6   19.20    6.50
   4  16  -6   32.60    7.80
  -3 -16   6    5.30    5.00
   3  16  -6   13.40    5.60
  -2 -16   6   10.20    5.20
   2  16  -6   19.80    6.30
  -1 -16   6   11.90    4.90
   1  16  -6   15.20    5.40
   0 -16   6   22.40    5.20
   0  16  -6   26.30    6.90
  -1  16  -6    7.20    4.40
  -2  16  -6    5.80    4.70
  -3  16  -6   13.40    4.80
  -4  16  -6    5.10    3.90
 -10 -16   5   31.60   11.70
  10  16  -5   63.89    9.10
  -9 -16   5   35.30   10.80
   9  16  -5   42.10   10.00
  -8 -16   5   -1.30    5.70
   8  16  -5    8.60    5.30
  -7 -16   5   65.99   11.40
   7  16  -5   71.69    9.80
  -6 -16   5  169.08   15.20
   6  16  -5  139.19   13.40
  -5 -16   5    8.70    5.90
   5  16  -5    9.30    5.70
  -4 -16   5  190.28   14.20
   4  16  -5  184.88   14.30
  -3 -16   5  499.55   22.20
   3  16  -5  472.05   23.10
  -2 -16   5  134.09   10.90
   2  16  -5  128.49   11.30
  -1 -16   5   68.89    7.90
   1  16  -5   80.49    9.30
   0 -16   5  209.68   11.20
   0  16  -5  192.38   13.50
  -1  16  -5  253.47   15.50
  -2  16  -5   44.90    7.60
  -3  16  -5   72.49    9.00
  -4  16  -5  227.38   15.00
  -5  16  -5   44.60    7.70
  -6  16  -5   38.80    8.70
 -10 -16   4    4.90    8.00
  10  16  -4   46.30    7.60
  -9 -16   4    9.80    7.40
   9  16  -4   22.20    7.00
  -8 -16   4    6.80    6.60
   8  16  -4    9.70    5.40
  -7 -16   4   -0.70    4.90
   7  16  -4    3.10    4.90
  -6 -16   4    5.40    5.60
   6  16  -4   10.40    6.20
  -5 -16   4   11.30    6.10
   5  16  -4   17.30    6.60
  -4 -16   4   -3.00    4.10
   4  16  -4   -0.60    4.00
  -3 -16   4   16.80    5.40
   3  16  -4   22.80    6.80
  -2 -16   4    5.60    3.90
   2  16  -4    2.00    4.00
  -1 -16   4    0.40    3.00
   1  16  -4    1.70    4.00
   0 -16   4    9.40    3.70
   0  16  -4    5.90    4.90
   1 -16   4    7.50    2.90
  -1  16  -4   10.30    5.20
  -2  16  -4    0.40    4.20
  -3  16  -4    1.80    5.00
  -4  16  -4    5.10    5.20
  -5  16  -4   10.90    5.70
  -6  16  -4   21.30    6.90
  -7  16  -4    5.50    5.50
  -8  16  -4    9.30    6.10
  -9 -16   3   93.79   14.10
   9  16  -3  104.49   12.10
   8  16  -3  185.58   15.80
   7  16  -3   55.69    9.30
   6  16  -3  107.79   11.80
   5  16  -3  328.77   19.90
   4  16  -3  170.48   13.90
   3  16  -3   11.00    5.40
   2  16  -3  153.08   12.60
   1  16  -3  350.86   19.10
   0 -16   3   45.30    6.00
   0  16  -3   53.29    8.00
   1 -16   3  108.69    7.00
  -1  16  -3  105.69   10.80
  -2  16  -3  264.17   16.40
  -3  16  -3  121.59   11.30
  -4  16  -3    1.60    5.10
  -5  16  -3   88.39   10.60
  -6  16  -3  233.48   16.40
  -7  16  -3   58.89   11.10
  -8  16  -3    4.70    6.40
  -9  16  -3   32.90    9.50
 -11 -16   2   15.30    8.70
  10  16  -2   66.49    8.00
   9  16  -2   20.40    6.00
   8  16  -2   28.80    7.40
   7  16  -2   10.20    5.60
   6  16  -2    0.70    4.60
   6  16  -2    2.70    4.30
   5  16  -2   19.50    6.90
   5  16  -2   20.90    7.50
   4  16  -2    4.10    4.30
   4  16  -2    4.20    4.20
   3  16  -2   24.50    7.40
   3  16  -2   15.80    5.50
   2  16  -2    1.50    4.10
   2  16  -2   -2.40    2.80
   1  16  -2   16.40    5.90
   1  16  -2   16.10    4.60
   0  16  -2   -0.50    4.30
   0  16  -2    4.80    3.10
  -1  16  -2  106.09   10.80
  -2  16  -2    2.10    5.00
  -3  16  -2    5.10    5.40
  -4  16  -2    0.20    4.50
  -5  16  -2   14.30    6.80
  -6  16  -2    3.90    6.00
  -7  16  -2    1.20    5.80
  -8  16  -2   -0.60    6.00
  -9  16  -2   -0.80    5.80
 -10  16  -2    9.70    7.10
  10  16  -1  169.58   14.40
   9  16  -1   34.10   10.80
   9  16  -1   57.49    7.90
   8  16  -1   -1.20    5.60
   8  16  -1   16.70    5.90
   7  16  -1   88.09   10.50
   7  16  -1   84.09   12.30
   6  16  -1  108.29   11.70
   6  16  -1  119.19   13.70
   5  16  -1   23.20    7.40
   5  16  -1   42.00    9.30
   4  16  -1   50.39    8.30
   4  16  -1   48.50    8.40
   3  16  -1  151.58   12.90
   3  16  -1  142.79   12.20
   2  16  -1   50.69    7.60
   2  16  -1   58.99    8.60
   1  16  -1    9.40    5.50
   1  16  -1   11.60    4.40
   0  16  -1   75.99    7.20
   0  16  -1   72.79    9.40
  -1  16  -1  349.67   14.40
  -1  16  -1  351.46   19.20
  -2  16  -1  120.09   11.60
  -3  16  -1   60.19   10.90
  -4  16  -1  139.39   12.50
  -5  16  -1   54.19    9.00
  -6  16  -1    1.00    5.40
  -7  16  -1    5.20    6.30
  -8  16  -1   46.50   11.00
  -9  16  -1   15.30    7.80
 -10  16  -1   -0.20    6.10
   9  16   0    7.00    7.00
   9  16   0   43.70    7.00
   8  16   0    1.20    5.60
   8  16   0   21.60    6.40
   7  16   0   -4.50    4.50
   7  16   0    4.40    4.60
   6  16   0   27.20    7.70
   6  16   0   15.90    7.10
   5  16   0   -1.20    4.20
   5  16   0    1.50    3.90
   4  16   0   10.90    5.60
   4  16   0    6.80    5.30
   3  16   0   28.40    7.30
   3  16   0   34.80    8.40
   2  16   0    5.50    5.10
   2  16   0    0.30    3.20
   1  16   0   41.50    6.60
   1  16   0   42.80    8.90
   0  16   0    8.50    3.70
   0  16   0    8.90    5.60
  -1  16   0   41.10    5.70
  -1  16   0   50.99    9.80
  -2  16   0    6.70    5.40
  -2  16   0    3.20    2.50
  -3  16   0   28.50    4.10
  -3  16   0   30.50    8.50
  -4  16   0   13.30    6.70
  -5  16   0   -1.10    5.00
  -6  16   0   24.70    8.30
  -7  16   0    1.70    5.70
  -8  16   0    3.60    6.50
  -9  16   0    2.60    6.50
 -10  16   0    4.30    6.70
 -11  16   0    0.20    6.20
   9  16   1   14.40    8.50
   8  16   1   55.99    7.80
   8  16   1   36.70   10.60
   7  16   1    8.60    6.60
   7  16   1   17.10    6.60
   6  16   1   -0.70    4.80
   6  16   1    5.40    5.00
   5  16   1   54.29   10.50
   5  16   1   51.79   10.30
   4  16   1  144.69   13.30
   4  16   1  134.39   12.40
   3  16   1   51.29    8.20
   3  16   1   55.19    8.60
   2  16   1  132.99   11.40
   2  16   1  126.49   11.90
   1  16   1  352.26   17.90
   1  16   1  370.36   19.90
   0  16   1   79.49    9.70
   0  16   1   71.69    8.00
  -1  16   1    6.70    5.60
  -1  16   1    7.60    3.60
  -2  16   1   63.99    9.50
  -2  16   1   61.79    6.50
  -3  16   1  160.68    9.30
  -3  16   1  156.58   13.40
  -4  16   1   53.39    5.60
  -4  16   1   51.19    8.80
  -5  16   1   41.60    9.60
  -6  16   1  120.19   12.70
  -7  16   1   81.79   11.00
  -8  16   1    4.50    5.80
  -9  16   1   50.99   11.80
 -10  16   1  134.99   15.00
 -11  16   1   36.80   10.60
   9  16   2   -5.70    4.80
   7  16   2   14.70    5.10
   7  16   2   -1.80    5.00
   6  16   2    8.90    6.80
   6  16   2   12.20    5.30
   5  16   2   11.70    6.00
   5  16   2   15.60    6.10
   4  16   2    1.10    3.80
   4  16   2    6.90    4.30
   3  16   2    1.90    4.20
   3  16   2    7.90    4.80
   2  16   2   -2.10    3.60
   2  16   2    1.60    4.70
   1  16   2  101.19   10.60
   1  16   2   96.49    9.80
   0  16   2    4.30    5.00
   0  16   2    1.80    3.30
  -1  16   2   16.50    5.00
  -1  16   2   17.70    6.80
  -2  16   2   -2.10    2.60
  -2  16   2   -5.10    4.20
  -3  16   2   12.60    6.80
  -3  16   2   15.60    4.50
  -4  16   2    2.20    3.00
  -4  16   2    3.60    5.70
  -5  16   2   26.30    8.10
  -5  16   2   19.60    4.60
  -6  16   2    4.10    5.90
  -7  16   2    4.20    6.30
  -8  16   2   12.60    7.30
  -9  16   2    4.70    5.90
 -10  16   2    8.70    7.90
 -11  16   2   12.10    8.20
  10  16   3   16.00    9.00
   9  16   3   82.69    7.90
   9  16   3   46.70   12.70
   8  16   3    7.20    7.20
   7  16   3   80.69    8.20
   7  16   3   48.10   11.40
   6  16   3  202.78   14.30
   6  16   3  204.98   17.70
   5  16   3   85.59   11.80
   5  16   3  100.99   10.30
   4  16   3   -1.10    3.80
   4  16   3    2.70    4.20
   3  16   3  106.29   10.80
   3  16   3  107.79   11.70
   2  16   3  253.27   16.30
   2  16   3  270.97   17.10
   1  16   3  104.99   10.60
   1  16   3  109.19   10.90
   0  16   3   63.09   11.00
   0  16   3   44.20    7.50
  -1  16   3  343.27   17.40
  -1  16   3  346.47   19.40
  -2  16   3  157.98   11.60
  -2  16   3  159.28   13.50
  -3  16   3   13.10    6.40
  -3  16   3   12.30    4.50
  -4  16   3  189.18   15.00
  -4  16   3  185.98   12.10
  -5  16   3  339.77   20.30
  -5  16   3  361.46   16.70
  -6  16   3  102.39   11.80
  -7  16   3   56.59   11.70
  -8  16   3  179.58   16.40
  -9  16   3   68.69   11.60
 -10  16   3   -2.20    6.10
   9  16   4    6.30    7.00
   6  16   4   39.30    6.00
   5  16   4    6.50    6.10
   5  16   4   20.60    6.30
   4  16   4    3.00    4.10
   4  16   4    1.30    4.70
   3  16   4    3.70    4.50
   3  16   4    2.60    4.80
   2  16   4    0.80    4.00
   2  16   4   -1.10    4.00
   1  16   4    3.50    4.50
[truncated: 104,299 more chars]
