# Supplementary material for: Crystal structure and Hirshfeld surface analysis of di­chlorido­[2-(3-cyclo­pentyl-1,2,4-triazol-5-yl-κN4)pyridine-κN]palladium(II) di­methyl­formamide monosolvate
Source: Acta Crystallogr E Crystallogr Commun. 2024 Aug 16;80(Pt 9):956–60. doi: 10.1107/S2056989024007801 (PMC11389673; doi:10.1107/S2056989024007801)
Supplement: Supplementary file 2 [file e-80-00956-Isup2.hkl]

data_I                                                                          
_shelx_title ' lamp17a_a.res in P2(1)/c'                                        
_shelx_refln_list_code          4                                               
_shelx_F_calc_maximum      394.82                                               
_exptl_crystal_F_000       936.00                                               
_reflns_d_resolution_high  0.7697                                               
                                                                                
loop_                                                                           
 _space_group_symop_operation_xyz                                               
 'x, y, z'                                                                      
 '-x, y+1/2, -z+1/2'                                                            
 '-x, -y, -z'                                                                   
 'x, -y-1/2, z-1/2'                                                             
                                                                                
_cell_length_a     9.3964                                                       
_cell_length_b    20.2572                                                       
_cell_length_c     9.9822                                                       
_cell_angle_alpha  90.000                                                       
_cell_angle_beta   96.358                                                       
_cell_angle_gamma  90.000                                                       
                                                                                
_shelx_F_squared_multiplier     1.000                                           
                                                                                
loop_                                                                           
 _refln_index_h                                                                 
 _refln_index_k                                                                 
 _refln_index_l                                                                 
 _refln_F_squared_calc                                                          
 _refln_F_squared_meas                                                          
 _refln_F_squared_sigma                                                         
 _refln_observed_status                                                         
   1   0   0      15852.72      17089.82       219.63 o                         
   2   0   0       6757.93       7605.67       101.92 o                         
   3   0   0      46025.91      47455.45       954.39 o                         
   4   0   0      15017.67      14383.70       275.21 o                         
   5   0   0       1055.50        949.88        47.71 o                         
   6   0   0       1094.29        928.19        63.36 o                         
   7   0   0       6908.24       6924.65       278.38 o                         
   8   0   0        339.22        275.75        88.40 o                         
   9   0   0        829.62        762.60        77.90 o                         
  10   0   0       2068.27       2175.25       124.08 o                         
  11   0   0       1050.96       1109.14       100.29 o                         
  12   0   0        255.29        266.56        70.24 o                         
   1   1   0         38.97         39.18         3.95 o                         
   2   1   0       2809.84       2875.82        38.08 o                         
   3   1   0        877.94        836.61        27.92 o                         
   4   1   0       1654.96       1605.55        54.81 o                         
   5   1   0          9.47         18.26        17.39 o                         
   6   1   0        135.92        237.89        35.54 o                         
   7   1   0        374.83        405.82        50.55 o                         
   8   1   0          1.45          0.00        20.79 o                         
   9   1   0         72.37         39.08        28.67 o                         
  10   1   0         27.72         26.49        29.30 o                         
  11   1   0         11.29         54.77        34.82 o                         
  12   1   0         19.22         64.86        43.61 o                         
   0   2   0      57846.07      42452.43      1243.01 o                         
   1   2   0      20870.85      22184.05       203.39 o                         
   2   2   0       4408.31       4506.23        51.54 o                         
   3   2   0       7386.53       7669.51        92.45 o                         
   4   2   0       6769.09       6460.08       126.91 o                         
   5   2   0       3848.95       4074.12       102.50 o                         
   6   2   0       2627.31       2549.68        71.21 o                         
   7   2   0       5148.53       4921.75       111.01 o                         
   8   2   0        774.29        810.45        51.41 o                         
   9   2   0        239.90        266.71        41.77 o                         
  10   2   0       1226.50       1228.32        69.19 o                         
  11   2   0       1343.24       1362.19        76.44 o                         
  12   2   0        268.75        256.16        58.54 o                         
   1   3   0        114.82        105.84         7.23 o                         
   2   3   0       6054.86       6423.97        83.79 o                         
   3   3   0       7094.36       7481.80        89.29 o                         
   4   3   0         46.14         43.58        16.58 o                         
   5   3   0       1631.39       1692.20        52.97 o                         
   6   3   0         90.96        111.31        23.16 o                         
   7   3   0        894.76        911.78        49.65 o                         
   8   3   0        653.22        668.50        54.97 o                         
   9   3   0        140.19        216.32        39.47 o                         
  10   3   0         29.82         39.06        35.26 o                         
  11   3   0        221.16        272.58        46.89 o                         
  12   3   0        108.88        139.96        49.19 o                         
   0   4   0       6193.14       6319.56        87.80 o                         
   1   4   0        440.57        395.01        13.13 o                         
   2   4   0        971.33        932.94        20.47 o                         
   3   4   0       4051.70       4169.99        63.96 o                         
   4   4   0       6370.13       5921.31       101.52 o                         
   5   4   0       1259.12       1324.59        47.47 o                         
   6   4   0       1044.17       1005.01        46.62 o                         
   7   4   0       4681.27       4531.21       107.28 o                         
   8   4   0       2914.40       2935.52        90.14 o                         
   9   4   0         36.64         10.90        30.77 o                         
  10   4   0        928.37        916.64        59.94 o                         
  11   4   0       1270.95       1334.39        90.75 o                         
   1   5   0      12584.03      13459.08       127.49 o                         
   2   5   0        496.69        465.16        16.21 o                         
   3   5   0       7059.19       7426.63       112.82 o                         
   4   5   0          0.14          0.00         9.19 o                         
   5   5   0          1.66          0.00        12.40 o                         
   6   5   0        522.69        482.90        38.29 o                         
   7   5   0          5.27         36.26        22.97 o                         
   8   5   0        672.54        644.56        48.55 o                         
   9   5   0        533.25        601.95        58.45 o                         
  10   5   0         13.90         37.99        35.64 o                         
  11   5   0        179.63        205.83        52.93 o                         
   0   6   0       1126.80       1277.33        36.97 o                         
   1   6   0        675.17        598.09        19.57 o                         
   2   6   0       2688.84       2723.04        49.67 o                         
   3   6   0       5716.01       5539.45        79.11 o                         
   4   6   0       5055.02       5150.56        81.19 o                         
   5   6   0        355.68        400.02        33.59 o                         
   6   6   0       2045.90       2039.10        65.67 o                         
   7   6   0       7761.49       7661.08       162.33 o                         
   8   6   0       1699.09       1672.92        69.72 o                         
   9   6   0         29.90         24.80        27.35 o                         
  10   6   0        852.92        757.35        79.66 o                         
  11   6   0        747.30        909.57       138.54 o                         
   1   7   0        620.53        563.01        23.26 o                         
   2   7   0       1883.56       1903.22        39.34 o                         
   3   7   0       1569.34       1636.56        37.19 o                         
   4   7   0        517.52        541.41        31.26 o                         
   5   7   0       2003.95       1979.21        58.86 o                         
   6   7   0       3485.87       3462.18        87.32 o                         
   7   7   0         33.43         72.20        26.30 o                         
   8   7   0        496.58        545.70        50.25 o                         
   9   7   0        616.73        650.00        64.92 o                         
  10   7   0        350.34        510.68        99.61 o                         
  11   7   0          1.85        347.77       304.11 o                         
   0   8   0       7299.12       7777.87       173.17 o                         
   1   8   0       1514.00       1479.19        44.71 o                         
   2   8   0      10306.25      10549.01       145.76 o                         
   3   8   0       9566.84       9657.97       124.65 o                         
   4   8   0       2478.07       2474.80        63.20 o                         
   5   8   0         14.76         22.71        17.66 o                         
   6   8   0       4585.45       4522.49       102.77 o                         
   7   8   0       4891.09       4808.48       131.19 o                         
   8   8   0        483.61        491.24        47.35 o                         
   9   8   0        128.19        133.94        44.93 o                         
  10   8   0        486.89        681.59        79.99 o                         
  11   8   0        314.37        591.71       149.68 o                         
   1   9   0       5425.00       5402.21        98.88 o                         
   2   9   0       9354.20       9470.67       126.03 o                         
   3   9   0       1466.74       1364.33        36.56 o                         
   4   9   0       1591.90       1490.62        49.60 o                         
   5   9   0       9075.36       9156.77       130.81 o                         
   6   9   0       5791.41       5650.16       117.40 o                         
   7   9   0         13.34         51.62        25.21 o                         
   8   9   0       1073.98       1024.25        73.44 o                         
   9   9   0       1054.94       1080.29        78.15 o                         
  10   9   0        545.25        652.20        77.33 o                         
  11   9   0          0.35        344.71       257.27 o                         
   0  10   0       4573.26       4734.78       135.41 o                         
   1  10   0       4002.48       3962.86        85.00 o                         
   2  10   0       2171.56       2271.25        61.82 o                         
   3  10   0       4383.14       4334.93        73.60 o                         
   4  10   0       5260.76       5326.51       103.09 o                         
   5  10   0        418.98        423.68        28.93 o                         
   6  10   0       3600.54       3511.30       114.43 o                         
   7  10   0       1928.57       2022.03        72.09 o                         
   8  10   0        234.15        319.39        56.24 o                         
   9  10   0        123.63        165.51        48.10 o                         
  10  10   0         85.59        195.56       167.56 o                         
  11  10   0        289.08        642.36       192.56 o                         
   1  11   0       6701.49       6858.94       140.78 o                         
   2  11   0       7366.35       7359.06       130.07 o                         
   3  11   0        554.86        531.83        34.29 o                         
   4  11   0       3110.15       2974.72        59.42 o                         
   5  11   0       8943.54       8729.94       125.98 o                         
   6  11   0       4032.09       4020.91        95.14 o                         
   7  11   0         14.02         31.96        33.67 o                         
   8  11   0       2053.15       2033.36       103.28 o                         
   9  11   0       1436.98       1314.20        88.75 o                         
  10  11   0        235.46        381.08       117.81 o                         
  11  11   0         47.97        411.75       233.53 o                         
   0  12   0       1564.34       1364.59        76.37 o                         
   1  12   0        199.80        257.93        30.09 o                         
   2  12   0       1949.65       2017.45        63.79 o                         
   3  12   0          0.94          0.00        15.13 o                         
   4  12   0        669.01        728.65        30.83 o                         
   5  12   0       1207.03       1207.14        48.36 o                         
   6  12   0         17.19         91.48        36.28 o                         
   7  12   0        286.23        297.19        57.57 o                         
   8  12   0         64.98        114.73        43.64 o                         
   9  12   0          2.31         96.62        55.12 o                         
  10  12   0        124.71        309.05       158.98 o                         
   1  13   0       4885.75       4984.76       109.12 o                         
   2  13   0       7935.82       7697.57       142.13 o                         
   3  13   0        180.64        199.25        28.09 o                         
   4  13   0       1945.26       1958.13        61.75 o                         
   5  13   0       4667.12       4535.79       143.24 o                         
   6  13   0       4845.53       4581.63       148.96 o                         
   7  13   0          7.49         18.44        35.57 o                         
   8  13   0       1112.19       1013.25        79.93 o                         
   9  13   0       1851.23       1772.15       103.28 o                         
  10  13   0        276.80        604.91       147.70 o                         
   0  14   0        358.90        324.55        53.94 o                         
   1  14   0       1213.66       1219.10        55.45 o                         
   2  14   0       1044.63        981.59        50.79 o                         
   3  14   0        394.88        397.66        40.37 o                         
   4  14   0        981.10        940.81        46.18 o                         
   5  14   0        766.67        810.78        68.34 o                         
   6  14   0        160.26        188.81        47.36 o                         
   7  14   0          4.21          0.00        33.73 o                         
   8  14   0        236.08        299.19        60.17 o                         
   9  14   0         48.67        183.99        71.04 o                         
  10  14   0        127.58        357.63       125.65 o                         
   1  15   0       3139.96       3149.72        90.02 o                         
   2  15   0       2691.36       2561.44        80.62 o                         
   3  15   0        212.50        198.47        30.03 o                         
   4  15   0         55.92         46.72        19.95 o                         
   5  15   0       3080.33       2910.97       120.60 o                         
   6  15   0       1036.42        910.86        75.32 o                         
   7  15   0         48.06         15.86        36.31 o                         
   8  15   0        959.34        971.53        93.13 o                         
   9  15   0       1150.12       1278.87        91.84 o                         
   0  16   0        130.67        114.24        40.73 o                         
   1  16   0        558.24        568.53        47.62 o                         
   2  16   0         64.19         44.55        22.95 o                         
   3  16   0        407.20        392.38        40.47 o                         
   4  16   0        231.30        133.20        44.04 o                         
   5  16   0          5.82          0.00        32.74 o                         
   6  16   0        303.80        298.58        58.30 o                         
   7  16   0         35.35          5.47        36.96 o                         
   8  16   0         57.81        118.51        80.18 o                         
   9  16   0         78.11        319.66       181.39 o                         
   1  17   0       4097.46       3998.19       108.40 o                         
   2  17   0       3312.39       3206.44        96.15 o                         
   3  17   0        512.98        505.68        43.02 o                         
   4  17   0         12.88          8.59        34.23 o                         
   5  17   0        431.83        464.96        68.90 o                         
   6  17   0        902.17        838.85        77.98 o                         
   7  17   0          0.06         25.16        40.03 o                         
   8  17   0        565.85        747.21       112.03 o                         
   9  17   0        510.29       1028.95       275.68 o                         
   0  18   0         61.48         78.34        40.27 o                         
   1  18   0        172.17        271.33        39.32 o                         
   2  18   0         88.24        132.51        31.52 o                         
   3  18   0          0.04          0.00        33.95 o                         
   4  18   0         27.48          0.00        32.53 o                         
   5  18   0        592.50        532.50        74.49 o                         
   6  18   0         10.25          0.00        38.96 o                         
   7  18   0         58.38         74.06        49.40 o                         
   8  18   0        162.80        358.32       146.34 o                         
   1  19   0       7770.61       7358.53       162.83 o                         
   2  19   0       5527.62       5313.03       134.05 o                         
   3  19   0        625.80        711.17        73.36 o                         
   4  19   0        184.48        167.11        62.92 o                         
   5  19   0       1373.37       1279.56        91.14 o                         
   6  19   0        699.76        697.78        80.37 o                         
   7  19   0          4.16         32.26        68.87 o                         
   8  19   0        896.41       1026.11        86.40 o                         
   0  20   0        614.35        686.53        85.36 o                         
   1  20   0        413.00        621.44        57.84 o                         
   2  20   0         87.48        155.10        47.40 o                         
   3  20   0        234.24        300.32        60.11 o                         
   4  20   0        745.63        768.97        79.69 o                         
   5  20   0         23.94         44.93        42.78 o                         
   6  20   0        136.51        165.83        62.72 o                         
   7  20   0        105.85        427.05       212.42 o                         
   1  21   0       1901.58       1874.95        84.83 o                         
   2  21   0       2821.42       2548.70       123.58 o                         
   3  21   0        267.92        337.67        64.33 o                         
   4  21   0        372.79        508.68        82.86 o                         
   5  21   0       1644.63       1562.73       104.15 o                         
   6  21   0        618.32        732.29        82.10 o                         
   7  21   0         14.89         52.69        64.35 o                         
   0  22   0       1935.15       2001.37       125.85 o                         
   1  22   0       1057.58        994.96        81.31 o                         
   2  22   0          0.32        106.93        45.58 o                         
   3  22   0        692.36        783.58        83.03 o                         
   4  22   0        838.70        853.24        87.36 o                         
   5  22   0         24.23         42.96        43.12 o                         
   6  22   0        188.62        475.56       171.52 o                         
   1  23   0        390.76        489.58        70.96 o                         
   2  23   0        526.12        583.55        78.24 o                         
   3  23   0        198.93        220.78        55.38 o                         
   4  23   0        138.14        165.14        53.10 o                         
   5  23   0        660.26        789.84        86.06 o                         
   0  24   0        790.39        865.37       138.53 o                         
   1  24   0        316.98        308.36        60.16 o                         
   2  24   0         84.16         96.09        44.35 o                         
   3  24   0        205.22        243.40        57.83 o                         
   4  24   0        229.01        284.95        74.02 o                         
   1  25   0        180.59        192.90        52.18 o                         
   2  25   0         79.33        148.06        46.84 o                         
   3  25   0          6.98          4.16        77.18 o                         
   0  26   0         67.76        196.58        83.12 o                         
   1  26   0         13.09        121.11        86.42 o                         
 -12   1   1       1281.95       1226.25        78.31 o                         
 -11   1   1       1547.94       1563.09        80.56 o                         
 -10   1   1         50.94         31.54        30.42 o                         
  -9   1   1       1539.27       1425.69        69.71 o                         
  -8   1   1       3589.38       3440.35        88.45 o                         
  -7   1   1       3892.62       3898.73        88.54 o                         
  -6   1   1        963.39        898.11        51.65 o                         
  -5   1   1       6569.38       6516.89       134.61 o                         
  -4   1   1       5306.17       5087.54        92.38 o                         
  -3   1   1        459.38        419.50        18.98 o                         
  -2   1   1      19084.82      19543.81       187.97 o                         
  -1   1   1      26729.03      24334.83      1790.39 o                         
   0   1   1      26183.14      21394.83       510.49 o                         
   1   1   1          2.56          0.00         3.11 o                         
   2   1   1     155884.94     121320.96      2709.36 o                         
   3   1   1      83601.64      62017.95      1023.69 o                         
   4   1   1        343.29        293.28        31.93 o                         
   5   1   1       9253.04       9466.96       265.27 o                         
   6   1   1       6641.31       6370.00       121.35 o                         
   7   1   1       4151.88       3920.15        98.06 o                         
   8   1   1         29.42          7.44        29.33 o                         
   9   1   1       2264.52       2196.51       117.99 o                         
  10   1   1       1710.21       1707.17        90.60 o                         
  11   1   1          4.69         30.83        31.90 o                         
 -12   2   1          0.15         73.97        39.36 o                         
 -11   2   1          4.85         54.74        34.25 o                         
 -10   2   1         51.30         39.24        30.69 o                         
  -9   2   1        164.64        188.46        34.13 o                         
  -8   2   1        428.70        465.06        43.39 o                         
  -7   2   1         62.71         19.25        25.29 o                         
  -6   2   1         20.41          9.24        21.33 o                         
  -5   2   1       2047.45       2059.35        68.54 o                         
  -4   2   1       2005.34       2048.37        61.66 o                         
  -3   2   1        550.71        526.16        23.22 o                         
  -2   2   1       6509.03       6559.11        76.08 o                         
  -1   2   1        281.92        266.96        11.13 o                         
   0   2   1        624.14        727.06        14.34 o                         
   1   2   1        923.43        930.24        15.34 o                         
   2   2   1       1507.38       1566.39        27.22 o                         
   3   2   1       8325.90       9214.97        95.79 o                         
   4   2   1        339.35        312.90        22.98 o                         
   5   2   1        960.50        915.79        40.40 o                         
   6   2   1        659.76        709.23        47.61 o                         
   7   2   1        458.67        492.93        44.98 o                         
   8   2   1         69.61         81.44        28.29 o                         
   9   2   1         93.67         89.15        36.09 o                         
  10   2   1         78.11        137.95        43.48 o                         
  11   2   1        140.52        206.98        49.92 o                         
 -12   3   1       1073.54       1073.38        88.82 o                         
 -11   3   1       1286.48       1268.72        75.52 o                         
 -10   3   1          2.76         26.49        27.07 o                         
  -9   3   1       2187.31       2145.51        75.05 o                         
  -8   3   1       3772.02       3539.93       114.31 o                         
  -7   3   1        823.77        716.86        53.44 o                         
  -6   3   1       1034.49        937.63        53.39 o                         
  -5   3   1       6146.91       6157.79       114.72 o                         
  -4   3   1       9502.00       9638.40       146.44 o                         
  -3   3   1         32.49         23.32        11.38 o                         
  -2   3   1      15222.86      15648.90       145.86 o                         
  -1   3   1       1957.09       2116.18        29.44 o                         
   0   3   1       9394.14       9852.77        92.86 o                         
   1   3   1        374.23        361.54        15.06 o                         
   2   3   1       3409.68       3367.57        51.90 o                         
   3   3   1      12222.79      12644.13       123.35 o                         
   4   3   1       1567.04       1601.57        45.71 o                         
   5   3   1       1975.85       1960.31        68.54 o                         
   6   3   1       2504.55       2367.67        82.50 o                         
   7   3   1       2542.06       2450.41        90.11 o                         
   8   3   1          1.39          0.00        19.88 o                         
   9   3   1       1172.59       1149.17        55.35 o                         
  10   3   1       1829.41       1787.26        91.54 o                         
  11   3   1        170.61        253.49        67.25 o                         
 -12   4   1         44.73         91.54        49.97 o                         
 -11   4   1          9.81         73.32        36.99 o                         
 -10   4   1        422.92        529.52        52.29 o                         
  -9   4   1       1321.73       1395.13        70.07 o                         
  -8   4   1        386.49        409.51        52.58 o                         
  -7   4   1         40.85          0.00        24.39 o                         
  -6   4   1       1977.38       2027.02        74.90 o                         
  -5   4   1        443.02        421.97        33.53 o                         
  -4   4   1         42.14         74.65        16.96 o                         
  -3   4   1        323.53        332.78        23.13 o                         
  -2   4   1       3132.85       3191.97        48.57 o                         
  -1   4   1      21220.59      22608.17       187.34 o                         
   0   4   1        397.38        443.32        14.27 o                         
   1   4   1      21679.74      22339.29       194.56 o                         
   2   4   1         13.16         10.91         9.00 o                         
   3   4   1         32.16         39.46         8.63 o                         
   4   4   1       3155.00       3123.26        65.87 o                         
   5   4   1       3791.83       3611.45        97.27 o                         
   6   4   1        184.81        202.24        27.30 o                         
   7   4   1        145.21        145.54        28.39 o                         
   8   4   1        280.45        332.86        39.84 o                         
   9   4   1          1.09         15.21        25.08 o                         
  10   4   1        202.59        266.64        43.20 o                         
  11   4   1        294.50        395.62        77.43 o                         
 -11   5   1        831.39        929.61        69.96 o                         
 -10   5   1         82.67         72.30        33.84 o                         
  -9   5   1       2000.91       1916.36        89.73 o                         
  -8   5   1       3121.52       3121.81       107.79 o                         
  -7   5   1        584.10        539.15        49.48 o                         
  -6   5   1       1999.11       1922.80        65.71 o                         
  -5   5   1      13696.93      13803.91       233.21 o                         
  -4   5   1      11611.36      12083.78       176.15 o                         
  -3   5   1          4.07          1.42        10.35 o                         
  -2   5   1       9089.41       9415.53       100.20 o                         
  -1   5   1      13925.52      14537.79       139.24 o                         
   0   5   1         46.33         36.88        20.04 o                         
   1   5   1        369.71        337.11        14.85 o                         
   2   5   1        180.54        173.61        17.08 o                         
   3   5   1       3204.03       3344.90        53.12 o                         
   4   5   1        181.94        215.26        17.14 o                         
   5   5   1       1327.60       1251.28        44.22 o                         
   6   5   1       3935.60       3863.94        89.02 o                         
   7   5   1       1432.51       1325.35        56.42 o                         
   8   5   1          6.28          0.00        22.35 o                         
   9   5   1       1755.46       1685.87        71.53 o                         
  10   5   1       1800.58       1756.73        91.52 o                         
  11   5   1        206.56        269.10        67.80 o                         
 -11   6   1        155.15        222.80        55.90 o                         
 -10   6   1       1400.78       1309.11        72.61 o                         
  -9   6   1        962.93        847.34        66.03 o                         
  -8   6   1         53.84         92.31        34.34 o                         
  -7   6   1        348.95        421.98        43.58 o                         
  -6   6   1       3166.45       2949.72        81.96 o                         
  -5   6   1        404.45        530.91        35.85 o                         
  -4   6   1       1908.20       1958.74        57.29 o                         
  -3   6   1       1664.95       1647.88        48.30 o                         
  -2   6   1         47.19         50.96        13.72 o                         
  -1   6   1       4923.26       5494.66        74.61 o                         
   0   6   1       2006.31       1958.17        39.16 o                         
   1   6   1       1776.19       1776.66        30.35 o                         
   2   6   1        525.28        535.38        25.24 o                         
   3   6   1        414.66        383.04        31.30 o                         
   4   6   1        841.20        904.40        26.60 o                         
   5   6   1        402.02        362.85        23.13 o                         
   6   6   1       1403.77       1424.86        53.23 o                         
   7   6   1         11.22          4.97        19.99 o                         
   8   6   1        792.35        682.81        47.56 o                         
   9   6   1        109.73        154.50        43.78 o                         
  10   6   1         35.21        112.92        60.20 o                         
  11   6   1        282.87        526.83       124.77 o                         
 -11   7   1        628.84        805.42        84.11 o                         
 -10   7   1        144.41        245.30        65.73 o                         
  -9   7   1        315.53        347.20        54.05 o                         
  -8   7   1       2625.09       2445.38        95.49 o                         
  -7   7   1       1090.27       1053.20        56.95 o                         
  -6   7   1        311.24        332.40        36.85 o                         
  -5   7   1       6704.29       6475.73       123.25 o                         
  -4   7   1      16379.93      17232.42       273.89 o                         
  -3   7   1       2882.96       3055.91        69.90 o                         
  -2   7   1        117.62        106.03        17.21 o                         
  -1   7   1       4255.13       4264.45        79.40 o                         
   0   7   1      14682.87      14677.96       193.94 o                         
   1   7   1       3477.37       3901.95        60.85 o                         
   2   7   1       3866.18       4078.09        96.59 o                         
   3   7   1       2311.63       2308.42        86.20 o                         
   4   7   1         30.38         39.39         8.35 o                         
   5   7   1       4105.23       3944.94        72.21 o                         
   6   7   1       4101.96       4258.61        93.58 o                         
   7   7   1        452.48        459.62        38.56 o                         
   8   7   1          2.05          0.00        22.20 o                         
   9   7   1       2392.45       2315.41       106.21 o                         
  10   7   1       1223.49       1283.92        82.20 o                         
  11   7   1         23.13        409.36       274.43 o                         
 -11   8   1        210.24        413.33       136.92 o                         
 -10   8   1       1206.82       1244.95       102.13 o                         
  -9   8   1        220.20        210.99        46.42 o                         
  -8   8   1        282.60        284.10        45.59 o                         
  -7   8   1       2054.81       1965.56        74.52 o                         
  -6   8   1       1620.81       1473.60        60.56 o                         
  -5   8   1        653.10        673.38        41.80 o                         
  -4   8   1       3351.32       3387.81        81.46 o                         
  -3   8   1      19055.26      20630.21       305.04 o                         
  -2   8   1        292.25        279.27        28.25 o                         
  -1   8   1          0.15          0.00        11.09 o                         
   0   8   1       5325.78       5678.91        99.07 o                         
   1   8   1       4496.92       4550.98        70.98 o                         
   2   8   1        805.55        778.30        26.43 o                         
   3   8   1        856.93        871.75        48.92 o                         
   4   8   1       3561.60       3592.01       102.22 o                         
   5   8   1       2634.59       2636.31        51.12 o                         
   6   8   1         55.09         80.11        21.38 o                         
   7   8   1       1211.40       1285.42        55.38 o                         
   8   8   1       2423.30       2261.05        99.85 o                         
   9   8   1        600.47        638.80        65.23 o                         
  10   8   1         50.03        165.12        62.86 o                         
  11   8   1        320.50        624.76       147.04 o                         
 -11   9   1        426.74        685.29       113.40 o                         
 -10   9   1         32.08        118.18        53.59 o                         
  -9   9   1        201.67        158.32        60.64 o                         
  -8   9   1        375.47        342.62        49.87 o                         
  -7   9   1        257.00        287.57        39.70 o                         
  -6   9   1        304.49        340.35        38.20 o                         
  -5   9   1       2996.10       2999.44        81.79 o                         
  -4   9   1      14386.51      14736.48       247.18 o                         
  -3   9   1       2777.71       2881.76        73.15 o                         
  -2   9   1       2091.37       2055.56        59.32 o                         
  -1   9   1      12156.38      12846.88       185.07 o                         
   0   9   1      10335.89      10898.49       162.83 o                         
   1   9   1          0.52          0.00         8.70 o                         
   2   9   1       2107.59       2271.99        43.66 o                         
   3   9   1       7631.83       7784.42       162.55 o                         
   4   9   1        144.22        145.20        31.62 o                         
   5   9   1       3403.74       3401.17       107.97 o                         
   6   9   1       3475.25       3709.23       132.52 o                         
   7   9   1       1633.04       1569.88        82.04 o                         
   8   9   1        524.65        519.07        59.08 o                         
   9   9   1       1764.22       1748.82        94.93 o                         
  10   9   1        655.68        793.18       113.56 o                         
  11   9   1          2.29        482.68       290.92 o                         
 -11  10   1         63.33        493.38       255.30 o                         
 -10  10   1        540.91        603.16       103.50 o                         
  -9  10   1        479.95        603.05        93.88 o                         
  -8  10   1        374.73        338.64        58.49 o                         
  -7  10   1        677.11        622.75        49.09 o                         
  -6  10   1       5003.73       4870.10       160.13 o                         
  -5  10   1       2183.51       2249.79        72.17 o                         
  -4  10   1       1783.35       1833.34        62.62 o                         
  -3  10   1      13357.36      13199.49       226.89 o                         
  -2  10   1      15158.41      15208.50       248.06 o                         
  -1  10   1         67.25         31.62        16.86 o                         
   0  10   1       3723.24       3550.44        80.86 o                         
   1  10   1       6501.02       6754.66       117.96 o                         
   2  10   1       1646.96       1608.01        38.98 o                         
   3  10   1        688.04        643.32        48.42 o                         
   4  10   1       7000.34       6838.59       159.90 o                         
   5  10   1       3658.65       3609.51       115.18 o                         
   6  10   1         15.83         44.14        30.93 o                         
   7  10   1       3119.85       2894.90       112.47 o                         
   8  10   1       4526.69       4216.39       142.95 o                         
   9  10   1        734.26        887.31        88.82 o                         
  10  10   1        155.04        188.67        67.52 o                         
  11  10   1        719.53       1014.92       121.70 o                         
 -11  11   1        364.53        963.15       310.64 o                         
 -10  11   1          0.66         83.63       126.66 o                         
  -9  11   1        301.36        383.53        76.93 o                         
  -8  11   1        529.37        632.04        77.14 o                         
  -7  11   1        144.68        153.75        33.55 o                         
  -6  11   1         73.69         78.77        27.57 o                         
  -5  11   1        366.29        416.67        40.52 o                         
  -4  11   1       3464.86       3326.58        85.80 o                         
  -3  11   1        207.05        236.06        30.01 o                         
  -2  11   1       3451.51       3614.97        86.62 o                         
  -1  11   1       2347.36       2463.04        69.63 o                         
   0  11   1         71.20         54.83        18.63 o                         
   1  11   1         63.98         60.75        17.68 o                         
   2  11   1       2544.12       2679.62        55.62 o                         
   3  11   1       1933.81       1849.88        78.86 o                         
   4  11   1        393.43        399.92        46.89 o                         
   5  11   1        204.27        228.59        44.41 o                         
   6  11   1       1730.33       1618.47        84.34 o                         
   7  11   1        337.31        357.83        55.31 o                         
   8  11   1          0.60         90.44        38.62 o                         
   9  11   1        478.11        552.69        80.83 o                         
  10  11   1        194.76        217.41        74.06 o                         
 -10  12   1        468.32        679.06        84.93 o                         
  -9  12   1        673.45        716.27        82.47 o                         
  -8  12   1          0.30         31.64        37.31 o                         
  -7  12   1       2633.58       2468.50       111.81 o                         
  -6  12   1       3387.03       3224.49        92.51 o                         
  -5  12   1       1705.37       1653.99        64.41 o                         
  -4  12   1       1334.60       1223.39        54.83 o                         
  -3  12   1       8521.06       8575.14       153.58 o                         
  -2  12   1       8126.14       8048.22       145.57 o                         
  -1  12   1       2014.91       2010.62        65.48 o                         
   0  12   1       1838.88       1837.03        62.06 o                         
   1  12   1       9161.27       9232.64       155.76 o                         
   2  12   1       2762.08       2699.07        70.50 o                         
   3  12   1       1446.99       1521.71        75.36 o                         
   4  12   1       6185.18       5915.93       155.59 o                         
   5  12   1       3756.61       3629.68       146.46 o                         
   6  12   1        228.50        290.77        50.69 o                         
   7  12   1       2028.84       2049.90       100.47 o                         
   8  12   1       3374.82       3166.83       129.07 o                         
   9  12   1        856.66        931.19       113.16 o                         
  10  12   1        222.36        186.03        98.95 o                         
 -10  13   1         13.45        407.80       203.18 o                         
  -9  13   1        271.22        429.72        80.96 o                         
  -8  13   1        554.68        594.67        79.02 o                         
  -7  13   1         99.91        166.27        46.84 o                         
  -6  13   1         37.14         61.23        25.29 o                         
  -5  13   1        262.83        268.70        35.74 o                         
  -4  13   1        175.72        186.12        30.95 o                         
  -3  13   1       1414.16       1375.29        58.30 o                         
  -2  13   1       2503.90       2501.60        76.36 o                         
  -1  13   1        201.13        272.98        36.91 o                         
   0  13   1       3323.16       3376.10        88.00 o                         
   1  13   1       1236.77       1185.40        52.89 o                         
   2  13   1        148.22        126.78        23.79 o                         
   3  13   1        271.61        250.18        23.88 o                         
   4  13   1        900.81        865.15        65.14 o                         
   5  13   1        787.06        771.84        65.27 o                         
   6  13   1         28.93         41.95        45.03 o                         
   7  13   1        615.17        676.59        65.20 o                         
   8  13   1        229.95        319.32        58.55 o                         
   9  13   1         16.78        100.07        56.24 o                         
  10  13   1        110.92        117.42        91.04 o                         
 -10  14   1       1305.30       1523.90       142.49 o                         
  -9  14   1        559.50        595.18        71.73 o                         
  -8  14   1         49.03         26.31        41.80 o                         
  -7  14   1       2396.50       2257.07       111.87 o                         
  -6  14   1       2747.11       2579.76       114.51 o                         
  -5  14   1       1054.19       1072.70        55.18 o                         
  -4  14   1       2094.06       2042.40        71.89 o                         
  -3  14   1       8702.34       8401.82       180.37 o                         
  -2  14   1       3726.93       3852.46        99.91 o                         
  -1  14   1         20.67         40.63        21.84 o                         
   0  14   1       4873.95       4973.11       113.30 o                         
   1  14   1       3997.58       3932.85        97.92 o                         
   2  14   1       1003.43       1112.34        50.47 o                         
   3  14   1        981.26        947.75        32.40 o                         
   4  14   1       4274.57       3930.89       132.50 o                         
   5  14   1        712.28        672.61        63.95 o                         
   6  14   1          0.04          0.00        29.56 o                         
   7  14   1       1462.53       1309.80        86.20 o                         
   8  14   1       1708.04       1564.48        95.44 o                         
   9  14   1        377.81        590.22       127.27 o                         
  10  14   1        192.04        248.04       109.51 o                         
 -10  15   1         75.77        606.36       385.85 o                         
  -9  15   1          8.33         91.88        73.59 o                         
  -8  15   1        334.10        348.72        64.46 o                         
  -7  15   1        278.05        312.07        58.74 o                         
  -6  15   1         43.32         50.25        37.11 o                         
  -5  15   1          5.69          0.00        30.73 o                         
  -4  15   1          6.65          0.01        19.82 o                         
  -3  15   1        332.41        291.96        37.15 o                         
  -2  15   1       1325.45       1369.20        61.72 o                         
  -1  15   1        415.26        420.10        42.27 o                         
   0  15   1        219.49        207.54        32.76 o                         
   1  15   1        964.82        991.67        52.99 o                         
   2  15   1        378.28        368.68        37.77 o                         
   3  15   1        686.03        608.68        38.01 o                         
   4  15   1        485.28        501.93        67.31 o                         
   5  15   1          1.10          0.00        26.76 o                         
   6  15   1        176.95        178.18        49.17 o                         
   7  15   1         76.36         19.07        48.34 o                         
   8  15   1          5.23         59.37        75.26 o                         
   9  15   1         36.22        116.60       107.71 o                         
  -9  16   1        556.82        681.51        74.80 o                         
  -8  16   1         38.09         85.99        61.94 o                         
  -7  16   1       1121.41       1120.11        85.26 o                         
  -6  16   1       1708.14       1524.68        96.14 o                         
  -5  16   1        473.69        475.15        75.84 o                         
  -4  16   1        746.48        679.95        48.67 o                         
  -3  16   1       2023.64       2036.69        76.35 o                         
  -2  16   1        781.80        779.51        51.52 o                         
  -1  16   1        132.81        116.67        29.97 o                         
   0  16   1        913.40        988.64        55.33 o                         
   1  16   1       4809.50       4680.87       114.92 o                         
   2  16   1       1709.15       1673.27        88.57 o                         
   3  16   1        697.06        725.26        68.77 o                         
   4  16   1       2040.63       1838.87        96.85 o                         
   5  16   1        706.71        705.98        75.13 o                         
   6  16   1         42.10         24.88        38.46 o                         
   7  16   1        138.20        134.84        49.48 o                         
   8  16   1        482.08        658.25        71.98 o                         
   9  16   1        209.13        196.18        75.82 o                         
  -9  17   1          7.95        314.91       179.96 o                         
  -8  17   1         53.83        175.79        52.73 o                         
  -7  17   1         81.34        101.83        61.94 o                         
  -6  17   1        282.71        288.89        59.79 o                         
  -5  17   1        314.12        258.80        54.61 o                         
  -4  17   1        301.90        284.99        55.60 o                         
  -3  17   1        879.63        815.26        52.26 o                         
  -2  17   1          3.49          0.00        20.37 o                         
  -1  17   1        251.22        261.74        39.61 o                         
   0  17   1         99.41        138.96        32.31 o                         
   1  17   1         14.69         55.38        25.74 o                         
   2  17   1          3.03         28.33        21.97 o                         
   3  17   1         98.90        124.85        42.18 o                         
   4  17   1         40.23         55.95        38.14 o                         
   5  17   1          1.93          0.00        33.91 o                         
   6  17   1         94.67         43.67        40.78 o                         
   7  17   1         71.25         47.95        62.61 o                         
   8  17   1         98.73          0.00        79.16 o                         
   9  17   1         16.53          0.00        79.16 o                         
  -8  18   1         50.96        162.56        70.66 o                         
  -7  18   1        297.36        378.73        67.16 o                         
  -6  18   1       1134.15       1157.48        89.40 o                         
  -5  18   1        575.92        632.20        81.84 o                         
  -4  18   1        135.97        141.10        47.69 o                         
  -3  18   1       1242.99       1211.56        63.75 o                         
  -2  18   1        364.95        401.22        47.70 o                         
  -1  18   1         15.00          4.67        24.66 o                         
   0  18   1       2716.55       2748.01        92.79 o                         
   1  18   1       7847.59       7388.97       158.05 o                         
   2  18   1       2406.48       2445.48        85.24 o                         
   3  18   1       1805.83       1876.80       101.80 o                         
   4  18   1       3848.56       3545.29       140.50 o                         
   5  18   1       1716.45       1616.47        99.00 o                         
   6  18   1        126.38        160.97        50.82 o                         
   7  18   1        146.83        120.72        67.17 o                         
   8  18   1        780.64        971.20       145.60 o                         
  -8  19   1        229.48        433.27       147.84 o                         
  -7  19   1        160.05        170.62        69.14 o                         
  -6  19   1         87.68        110.92        49.16 o                         
  -5  19   1        154.84         99.86        48.60 o                         
  -4  19   1        314.35        291.45        60.35 o                         
  -3  19   1        105.82        114.56        44.32 o                         
  -2  19   1        685.52        619.87        63.95 o                         
  -1  19   1        383.98        409.82        49.83 o                         
   0  19   1          0.06         36.53        28.34 o                         
   1  19   1        349.94        466.04        49.54 o                         
   2  19   1         50.93        142.58        46.55 o                         
   3  19   1        120.67        201.40        51.66 o                         
   4  19   1        137.40        239.71        54.92 o                         
   5  19   1         25.42         69.87        44.17 o                         
   6  19   1        152.47        177.24        57.32 o                         
   7  19   1        126.87        109.86        69.43 o                         
   8  19   1          3.78         32.73        57.32 o                         
  -7  20   1        302.24        422.08        73.62 o                         
  -6  20   1       1406.70       1488.86       102.70 o                         
  -5  20   1        808.73        818.70        85.36 o                         
  -4  20   1        123.01        151.13        51.04 o                         
  -3  20   1       1609.29       1434.21        94.88 o                         
  -2  20   1       1657.20       1609.25        77.51 o                         
  -1  20   1        102.47        121.41        34.48 o                         
   0  20   1       2541.38       2390.45        91.77 o                         
   1  20   1       5364.10       5102.77       143.40 o                         
   2  20   1       2169.29       2110.44       111.44 o                         
   3  20   1       1221.26       1188.49        88.75 o                         
   4  20   1       4213.15       3851.62       154.12 o                         
   5  20   1       1337.21       1421.27        99.36 o                         
   6  20   1          1.15         63.58        47.95 o                         
   7  20   1        666.76        872.41       264.47 o                         
  -7  21   1        189.73        282.40        83.31 o                         
  -6  21   1         57.62         96.87        76.01 o                         
  -5  21   1         46.29         89.72        46.01 o                         
  -4  21   1        318.71        390.67        69.83 o                         
  -3  21   1         44.65         40.82        39.94 o                         
  -2  21   1        228.03        243.67        43.00 o                         
  -1  21   1       1500.54       1400.92        75.02 o                         
   0  21   1        109.85        133.89        36.73 o                         
   1  21   1         25.91         90.99        42.05 o                         
   2  21   1        827.94       1023.03        83.27 o                         
   3  21   1       1564.53       1500.39        98.76 o                         
   4  21   1        376.82        478.97        73.96 o                         
   5  21   1         12.80        126.60        75.24 o                         
   6  21   1        707.91        913.20       139.71 o                         
   7  21   1        183.93        575.40       213.96 o                         
  -6  22   1        750.22        892.21        90.44 o                         
  -5  22   1         89.98         98.53        72.67 o                         
  -4  22   1        146.09        184.19        53.80 o                         
  -3  22   1       1949.96       1790.54       108.16 o                         
  -2  22   1        991.99       1001.85        81.33 o                         
  -1  22   1         21.19         62.57        33.25 o                         
   0  22   1        642.12        615.41        61.92 o                         
   1  22   1       1436.40       1500.07        95.33 o                         
   2  22   1        145.05        215.12        54.61 o                         
   3  22   1        113.48        198.55        51.79 o                         
   4  22   1       1102.12       1231.04        93.41 o                         
   5  22   1        791.99        967.78       148.84 o                         
   6  22   1          2.95         69.76        59.51 o                         
  -5  23   1        109.09        270.61        96.31 o                         
  -4  23   1        377.19        466.24       117.95 o                         
  -3  23   1         66.49        146.77        49.33 o                         
  -2  23   1        327.16        348.88        63.73 o                         
  -1  23   1        543.95        589.33        80.89 o                         
   0  23   1        597.16        677.28        77.94 o                         
   1  23   1         83.95        162.09        47.62 o                         
   2  23   1       1361.84       1349.73        95.70 o                         
   3  23   1        888.83        921.40        83.93 o                         
   4  23   1        121.97        168.26        50.51 o                         
   5  23   1        131.92        507.12       195.38 o                         
  -4  24   1        636.32        827.74       116.73 o                         
  -3  24   1        731.34        760.60        82.87 o                         
  -2  24   1        369.06        408.18        67.91 o                         
  -1  24   1          6.92         63.25        39.16 o                         
   0  24   1        259.94        264.60        55.23 o                         
   1  24   1        122.14        158.67        48.65 o                         
   2  24   1         48.40         90.31        57.67 o                         
   3  24   1        184.25        201.43        55.67 o                         
   4  24   1        319.78        606.33        90.97 o                         
  -3  25   1         12.74        119.31        80.37 o                         
  -2  25   1        125.64        189.56        53.97 o                         
  -1  25   1        301.04        397.00        87.64 o                         
   0  25   1         48.17        157.46        85.76 o                         
   1  25   1          1.84          0.00        34.63 o                         
   2  25   1        147.43        171.22        74.08 o                         
   3  25   1        203.97        273.25       120.00 o                         
  -1  26   1         89.35        246.54        68.87 o                         
   0  26   1          3.87         68.95        53.49 o                         
   1  26   1        280.32        352.02        83.12 o                         
 -12   0   2        624.71        506.28        92.51 o                         
 -11   0   2          0.26          0.00        54.75 o                         
 -10   0   2       1576.70       1441.50       105.42 o                         
  -9   0   2       3688.37       3571.41       191.97 o                         
  -8   0   2       2707.96       2741.27       126.29 o                         
  -7   0   2        110.26        124.95        34.44 o                         
  -6   0   2       4452.65       4349.15       115.93 o                         
  -5   0   2      12508.93      12146.08       212.95 o                         
  -4   0   2       9538.07       9626.69       208.92 o                         
  -3   0   2        568.60        515.49        41.56 o                         
  -2   0   2       4115.07       3825.35        78.17 o                         
  -1   0   2       1428.67       1525.87        38.11 o                         
   0   0   2       4342.14       4544.41        61.75 o                         
   1   0   2      11469.18      12378.78       221.10 o                         
   2   0   2      39354.82      40155.08       965.38 o                         
   3   0   2       3232.35       3301.98        67.95 o                         
   4   0   2      23898.73      24651.35       329.43 o                         
   5   0   2      56276.97      57729.62       997.37 o                         
   6   0   2       6671.94       6920.18       181.24 o                         
   7   0   2       1271.52       1242.11        79.56 o                         
   8   0   2       3988.48       3870.53       147.26 o                         
   9   0   2       2408.97       2416.94       122.46 o                         
  10   0   2        320.13        314.01        89.72 o                         
  11   0   2        465.21        540.94       120.06 o                         
 -12   1   2          7.35          0.00        34.65 o                         
 -11   1   2          6.79          3.63        31.33 o                         
 -10   1   2         17.42         31.27        31.99 o                         
  -9   1   2          5.12         67.80        31.36 o                         
  -8   1   2         23.73         15.08        23.07 o                         
  -7   1   2          1.93          0.00        17.40 o                         
  -6   1   2        682.58        632.36        41.50 o                         
  -5   1   2         18.39          0.83        15.77 o                         
  -4   1   2        823.09        933.14        34.20 o                         
  -3   1   2        460.40        482.59        22.97 o                         
  -2   1   2       2200.77       2458.62        41.64 o                         
  -1   1   2        606.78        649.70        16.10 o                         
   0   1   2        295.45        344.75         9.92 o                         
   1   1   2       6170.29       6649.94        62.60 o                         
   2   1   2          0.47          3.73         7.24 o                         
   3   1   2        941.22       1070.99        25.74 o                         
   4   1   2        523.01        499.39        22.28 o                         
   5   1   2       5100.00       2978.84       131.94 o                         
   6   1   2         75.10         96.90        23.22 o                         
   7   1   2        237.34        262.42        39.29 o                         
   8   1   2        271.21        301.73        47.48 o                         
   9   1   2          0.52         52.02        32.72 o                         
  10   1   2         17.22         29.04        40.57 o                         
  11   1   2          1.58          0.00        44.13 o                         
 -12   2   2        686.74        706.66        67.34 o                         
 -11   2   2          1.45          0.00        31.94 o                         
 -10   2   2       1338.30       1221.63        71.43 o                         
  -9   2   2       4396.14       4222.53       106.57 o                         
  -8   2   2       1457.83       1460.19        60.76 o                         
  -7   2   2       1264.18       1150.54        57.57 o                         
  -6   2   2       4326.65       4130.39        97.48 o                         
  -5   2   2       7148.29       6830.21       124.09 o                         
  -4   2   2       2629.31       2805.73        67.23 o                         
  -3   2   2       1503.64       1474.80        43.42 o                         
  -2   2   2       5972.58       6112.56        70.79 o                         
  -1   2   2      20953.47      21800.14       205.75 o                         
   0   2   2       3974.74       4284.38        50.33 o                         
   1   2   2      17793.82      16736.61       875.08 o                         
   2   2   2      26310.24      27442.03       253.39 o                         
   3   2   2       3128.23       3155.87        44.29 o                         
   4   2   2       4834.66       4983.55        88.88 o                         
   5   2   2      24644.93      24358.77       388.44 o                         
   6   2   2       4175.98       3962.93        90.48 o                         
   7   2   2         49.50         49.06        22.73 o                         
   8   2   2       1671.81       1616.93        66.90 o                         
   9   2   2       2339.53       2191.06        97.49 o                         
  10   2   2        253.06        266.57        47.76 o                         
  11   2   2        134.58        217.75        62.93 o                         
 -12   3   2         56.51         88.66        41.76 o                         
 -11   3   2          7.75         19.32        33.04 o                         
 -10   3   2          8.29         11.29        27.54 o                         
  -9   3   2         97.78        168.80        34.44 o                         
  -8   3   2        120.02        158.89        33.71 o                         
  -7   3   2        766.01        693.25        47.24 o                         
  -6   3   2       1255.07       1168.82        53.83 o                         
  -5   3   2       2831.14       2808.96        73.68 o                         
  -4   3   2         94.01         88.15        18.47 o                         
  -3   3   2          8.39          0.00        10.31 o                         
  -2   3   2       7379.94       7827.42        93.43 o                         
  -1   3   2        126.43        145.45        12.65 o                         
   0   3   2      11376.38      11560.73       128.38 o                         
   1   3   2        313.60        423.51        14.83 o                         
   2   3   2       3940.67       4065.49        48.34 o                         
   3   3   2       1494.79       1446.65        28.01 o                         
   4   3   2        848.60        809.04        36.45 o                         
   5   3   2       2180.35       2159.19        65.97 o                         
   6   3   2         54.79         52.63        19.96 o                         
   7   3   2        394.41        421.59        43.91 o                         
   8   3   2       1268.17       1153.39        69.41 o                         
   9   3   2         53.22         78.19        31.95 o                         
  10   3   2         79.90         72.00        39.86 o                         
  11   3   2         33.15         86.78        52.22 o                         
 -12   4   2        855.95        822.04        85.57 o                         
 -11   4   2         70.73         64.19        36.17 o                         
 -10   4   2        649.70        712.51        58.01 o                         
  -9   4   2       2837.78       2775.24        97.04 o                         
  -8   4   2       1388.02       1360.12        66.14 o                         
  -7   4   2        537.74        560.98        45.57 o                         
  -6   4   2       9619.10       9659.39       167.21 o                         
  -5   4   2       5378.86       5255.92       161.12 o                         
  -4   4   2       1061.27       1007.31        47.88 o                         
  -3   4   2       6990.13       7049.22       131.08 o                         
  -2   4   2      36991.19      38099.75       435.31 o                         
  -1   4   2        209.51        214.46        15.44 o                         
   0   4   2       2475.89       2650.77        37.79 o                         
   1   4   2      17830.22      17985.71       173.15 o                         
   2   4   2       1858.14       1819.88        30.70 o                         
   3   4   2        156.57        160.68        13.48 o                         
   4   4   2         13.90         12.13        12.35 o                         
   5   4   2       3342.26       3314.33        84.13 o                         
   6   4   2       2166.81       2102.91        77.31 o                         
   7   4   2         88.76         80.17        30.41 o                         
   8   4   2       1559.39       1537.39        77.93 o                         
   9   4   2       1042.09        949.83        50.66 o                         
  10   4   2        301.64        298.96        54.94 o                         
  11   4   2        159.13        248.68        64.29 o                         
 -11   5   2        283.89        325.66        45.96 o                         
 -10   5   2        253.65        232.80        45.24 o                         
  -9   5   2         45.14         67.56        35.04 o                         
  -8   5   2       1174.31       1202.92        64.34 o                         
  -7   5   2       4786.31       4710.83       114.46 o                         
  -6   5   2       2377.87       2426.45        86.19 o                         
  -5   5   2         54.45         55.23        23.27 o                         
  -4   5   2       3908.00       3945.21        97.54 o                         
  -3   5   2       4901.90       5273.86       110.33 o                         
  -2   5   2       1021.16       1119.36        43.61 o                         
  -1   5   2        580.91        589.74        22.63 o                         
   0   5   2       1351.18       1371.20        28.04 o                         
   1   5   2       1824.52       2038.63        36.95 o                         
   2   5   2       3180.96       3177.20        42.07 o                         
   3   5   2       2653.83       2669.98        38.86 o                         
   4   5   2       2206.93       2081.99        43.64 o                         
   5   5   2          0.08          0.00        17.25 o                         
   6   5   2        318.77        353.78        42.60 o                         
   7   5   2        834.19        756.60        53.49 o                         
   8   5   2        391.79        413.58        42.98 o                         
   9   5   2          3.86         11.14        32.24 o                         
  10   5   2        156.14        240.20        41.86 o                         
  11   5   2         96.80        195.58        57.64 o                         
 -11   6   2        194.61        326.95        57.70 o                         
 -10   6   2        311.92        342.48        57.16 o                         
  -9   6   2        998.00        971.16        63.47 o                         
  -8   6   2       1982.57       1978.49        79.55 o                         
  -7   6   2        574.53        606.95        53.48 o                         
  -6   6   2       5718.37       5853.59       140.82 o                         
  -5   6   2       6619.81       6816.49       146.38 o                         
  -4   6   2         10.07          4.00        16.67 o                         
  -3   6   2      11222.50      11870.36       242.86 o                         
  -2   6   2      17974.31      18991.44       312.51 o                         
  -1   6   2      24802.19      26758.88       322.55 o                         
   0   6   2        221.21        259.98        15.86 o                         
   1   6   2       5770.52       5714.49        67.12 o                         
   2   6   2       5911.93       5882.88        88.95 o                         
   3   6   2        907.06        961.54        44.74 o                         
   4   6   2        907.31        936.35        32.88 o                         
   5   6   2       1173.06       1096.52        33.72 o                         
   6   6   2        438.33        423.12        32.74 o                         
   7   6   2        364.72        393.42        36.39 o                         
   8   6   2       1588.79       1557.47        63.86 o                         
   9   6   2       1028.05       1092.39        71.92 o                         
  10   6   2        190.31        447.02        71.90 o                         
  11   6   2        204.38        254.45        51.98 o                         
 -11   7   2        552.15        649.55        74.15 o                         
 -10   7   2        728.00        738.60        60.06 o                         
  -9   7   2          7.47         13.37        30.15 o                         
  -8   7   2       2683.03       2704.42       104.15 o                         
  -7   7   2       2523.14       2496.38        94.60 o                         
  -6   7   2         49.11         73.60        29.01 o                         
  -5   7   2        611.77        544.38        44.55 o                         
  -4   7   2       4422.72       4302.90       107.11 o                         
  -3   7   2       2680.09       2726.93        70.18 o                         
  -2   7   2        181.52        240.08        30.59 o                         
  -1   7   2      20428.46      21515.49       315.00 o                         
   0   7   2       1600.34       1684.27        46.10 o                         
   1   7   2        190.69        171.06        15.01 o                         
   2   7   2       4463.56       4721.18       107.20 o                         
   3   7   2       2935.95       2942.14        83.97 o                         
   4   7   2        805.54        755.11        44.80 o                         
   5   7   2          0.15          0.00         9.01 o                         
   6   7   2       1039.84       1028.60        42.98 o                         
   7   7   2        324.78        353.28        35.67 o                         
   8   7   2        848.08        807.53        64.18 o                         
   9   7   2         11.48         48.61        34.07 o                         
  10   7   2        410.02        546.71        66.98 o                         
  11   7   2        369.67        472.03        62.23 o                         
 -11   8   2        113.89        209.62        55.94 o                         
 -10   8   2         18.35         77.01        43.41 o                         
  -9   8   2        544.12        561.39        61.11 o                         
  -8   8   2        381.86        432.32        55.74 o                         
  -7   8   2         65.42         68.66        32.21 o                         
  -6   8   2       2072.39       2039.85        81.32 o                         
  -5   8   2       1706.50       1639.91        69.88 o                         
  -4   8   2       1076.49       1148.79        50.98 o                         
  -3   8   2        794.00        671.13        39.03 o                         
  -2   8   2      19717.06      20805.30       273.39 o                         
  -1   8   2      15230.12      17017.57       266.02 o                         
   0   8   2       4786.94       4816.64       134.39 o                         
   1   8   2       4025.38       3951.07        64.16 o                         
   2   8   2       8995.57       9112.62       172.39 o                         
   3   8   2       7848.12       8124.53       161.79 o                         
   4   8   2        670.34        739.63        47.06 o                         
   5   8   2       2454.13       2400.37        86.14 o                         
   6   8   2       1495.53       1563.68        49.24 o                         
   7   8   2        499.37        525.46        52.24 o                         
   8   8   2       2084.57       1957.49        92.11 o                         
   9   8   2       1130.83       1202.54        76.71 o                         
  10   8   2        102.44        254.64        87.08 o                         
  11   8   2        417.56        853.83       233.46 o                         
 -11   9   2        314.85        667.37       128.35 o                         
 -10   9   2        475.82        594.47        77.83 o                         
  -9   9   2         56.74         65.31        38.83 o                         
  -8   9   2       1114.51       1072.61        70.74 o                         
  -7   9   2        922.87        934.04        64.31 o                         
  -6   9   2          1.40          0.00        24.41 o                         
  -5   9   2       1428.57       1541.85        62.59 o                         
  -4   9   2       3465.10       3364.46        87.18 o                         
  -3   9   2       6221.27       6433.77       154.25 o                         
  -2   9   2          0.89         10.96        16.32 o                         
  -1   9   2      14871.58      16185.49       226.18 o                         
   0   9   2      10755.92      10771.17       219.31 o                         
   1   9   2       1100.31        878.15        29.76 o                         
   2   9   2       1201.00       1289.71        60.15 o                         
   3   9   2       2317.13       2364.75        81.57 o                         
   4   9   2       2880.99       2888.48        93.77 o                         
   5   9   2          5.55          4.33        24.17 o                         
   6   9   2       1297.23       1239.08        69.43 o                         
   7   9   2       3339.01       3280.09       116.11 o                         
   8   9   2        602.10        588.29        58.92 o                         
   9   9   2        230.33        395.75        53.47 o                         
  10   9   2       1352.53       1329.29        83.47 o                         
  11   9   2        780.14       1047.60       163.92 o                         
 -11  10   2         64.95        293.69       148.21 o                         
 -10  10   2         64.55         85.67        45.97 o                         
  -9  10   2        649.15        790.28       107.46 o                         
  -8  10   2        168.99        195.39        44.98 o                         
  -7  10   2         34.56         38.19        31.25 o                         
  -6  10   2        552.09        531.14        46.79 o                         
  -5  10   2         72.94         37.52        23.92 o                         
  -4  10   2        571.24        599.93        41.93 o                         
  -3  10   2         28.46         87.82        44.64 o                         
  -2  10   2       7620.07       7607.01       135.70 o                         
  -1  10   2       5702.75       5858.35       112.34 o                         
   0  10   2        689.62        716.06        47.84 o                         
   1  10   2       4758.76       5100.65       124.88 o                         
   2  10   2       5748.61       5750.13        97.51 o                         
   3  10   2         93.44        102.68        29.37 o                         
   4  10   2        590.75        604.37        49.23 o                         
   5  10   2       2250.54       2173.58        88.11 o                         
   6  10   2        976.29        957.44        64.37 o                         
   7  10   2        189.74        265.75        47.75 o                         
   8  10   2       1051.86       1006.37        72.12 o                         
   9  10   2        900.48        912.93        69.39 o                         
  10  10   2         20.64         83.12        77.84 o                         
 -11  11   2        246.57        507.93       118.48 o                         
 -10  11   2        197.08        411.13        66.69 o                         
  -9  11   2          2.10         50.26        64.65 o                         
  -8  11   2         75.63         70.14        37.83 o                         
  -7  11   2       1740.75       1869.63        87.17 o                         
  -6  11   2         24.88         13.26        24.55 o                         
  -5  11   2        802.53        827.27        50.29 o                         
  -4  11   2       5403.96       5254.50       116.56 o                         
  -3  11   2       6891.49       6915.23       134.28 o                         
  -2  11   2       1135.00       1047.49        48.53 o                         
  -1  11   2       3496.02       3338.80        83.49 o                         
   0  11   2      14984.43      15193.05       220.68 o                         
   1  11   2       7249.52       7009.78       157.65 o                         
   2  11   2        203.67        233.82        17.61 o                         
   3  11   2       4609.09       4272.88       121.53 o                         
   4  11   2       3381.81       3397.02       110.49 o                         
   5  11   2        264.31        281.76        45.75 o                         
   6  11   2       1808.72       1657.20       106.09 o                         
   7  11   2       4148.77       4010.90       134.98 o                         
   8  11   2        622.92        707.70        67.45 o                         
   9  11   2        173.97        266.79        79.82 o                         
  10  11   2       1684.04       1861.60       142.42 o                         
 -10  12   2         86.80        186.73        50.69 o                         
  -9  12   2        584.97        722.31        90.65 o                         
  -8  12   2        299.72        373.18        78.37 o                         
  -7  12   2        158.49        193.10        42.22 o                         
  -6  12   2       1222.08       1210.96        62.72 o                         
  -5  12   2        889.08        880.22        53.25 o                         
  -4  12   2         57.88         57.74        24.05 o                         
  -3  12   2        906.28        888.07        49.54 o                         
  -2  12   2        121.98        133.41        27.11 o                         
  -1  12   2         51.14         47.11        19.96 o                         
   0  12   2       2885.73       2864.81        78.31 o                         
   1  12   2       3238.70       3300.33       105.57 o                         
   2  12   2        166.15        203.43        19.30 o                         
   3  12   2        174.73        146.70        36.32 o                         
   4  12   2        525.96        568.28        61.67 o                         
   5  12   2        299.65        361.39        51.46 o                         
   6  12   2        511.54        592.15        66.44 o                         
   7  12   2        270.79        287.55        52.26 o                         
   8  12   2        120.25        196.35        50.01 o                         
   9  12   2        263.24        595.36       143.08 o                         
  10  12   2        101.16        145.13        91.04 o                         
 -10  13   2        636.48       1071.81       139.85 o                         
  -9  13   2         18.70         72.39        50.80 o                         
  -8  13   2        664.13        731.09        90.01 o                         
  -7  13   2       1959.21       1870.37       119.32 o                         
  -6  13   2        420.77        455.12        48.63 o                         
  -5  13   2       1726.81       1653.55        70.05 o                         
  -4  13   2       6244.28       6071.05       132.60 o                         
  -3  13   2       3582.48       3520.93        95.54 o                         
  -2  13   2         28.10         50.79        22.95 o                         
  -1  13   2       5945.31       5815.20       122.94 o                         
   0  13   2      10322.75      10455.88       176.87 o                         
   1  13   2       3159.22       3083.94       105.53 o                         
   2  13   2        449.68        413.62        29.09 o                         
   3  13   2       3897.80       3846.18       123.81 o                         
   4  13   2       3356.80       3226.36       115.49 o                         
   5  13   2          0.19          0.00        27.74 o                         
   6  13   2       2070.97       1910.24       104.76 o                         
   7  13   2       2230.36       1971.04       114.87 o                         
   8  13   2        250.23        352.28        89.88 o                         
   9  13   2        326.99        689.56       185.96 o                         
  10  13   2       1064.09       1293.87        94.78 o                         
 -10  14   2         28.12        403.85       190.65 o                         
  -9  14   2        134.03        251.56        69.06 o                         
  -8  14   2        275.74        321.19       119.40 o                         
  -7  14   2         83.71        112.04        54.66 o                         
  -6  14   2       1454.09       1480.53        69.66 o                         
  -5  14   2        580.94        605.80        50.86 o                         
  -4  14   2          0.38          4.10        22.22 o                         
  -3  14   2        242.78        290.24        38.61 o                         
  -2  14   2          6.43          0.00        19.84 o                         
  -1  14   2       1008.65       1017.45        54.12 o                         
   0  14   2       2234.13       2126.48        71.73 o                         
   1  14   2       1620.93       1724.58        82.83 o                         
   2  14   2         67.67         66.49        34.19 o                         
   3  14   2       1702.73       1576.81        84.69 o                         
   4  14   2        382.56        371.04        55.84 o                         
   5  14   2         46.23         18.80        32.74 o                         
   6  14   2        511.88        563.49        69.74 o                         
   7  14   2         61.18         68.56        40.44 o                         
   8  14   2          0.32          8.54        84.42 o                         
   9  14   2        123.40         33.05        56.70 o                         
 -10  15   2       1307.37       1497.59       357.55 o                         
  -9  15   2         23.95        137.21        98.95 o                         
  -8  15   2       2157.96       2066.12       135.72 o                         
  -7  15   2       3225.15       3011.58       158.60 o                         
  -6  15   2        264.50        342.58        59.98 o                         
  -5  15   2       1628.47       1518.17        69.20 o                         
  -4  15   2       3553.50       3471.55       101.63 o                         
  -3  15   2       3668.08       3473.40       100.26 o                         
  -2  15   2        171.69        214.85        34.96 o                         
  -1  15   2       6079.27       5778.87       129.71 o                         
   0  15   2       4977.12       4982.75       116.97 o                         
   1  15   2        451.92        566.32        63.58 o                         
   2  15   2        879.32        827.86        66.49 o                         
   3  15   2       4060.28       3798.93       130.97 o                         
   4  15   2       2003.44       1921.61        95.46 o                         
   5  15   2         31.47         27.78        33.62 o                         
   6  15   2       1320.38       1170.19        95.62 o                         
   7  15   2        890.25        923.68        84.02 o                         
   8  15   2         38.97        117.66        89.93 o                         
   9  15   2         40.60        212.44       127.20 o                         
  -9  16   2         12.09        171.19       103.57 o                         
  -8  16   2         66.31        286.22       106.87 o                         
  -7  16   2         33.17         97.32        55.22 o                         
  -6  16   2          1.41         31.42        36.58 o                         
  -5  16   2        256.48        277.89        41.46 o                         
  -4  16   2         41.85         44.70        26.25 o                         
  -3  16   2        191.72        222.38        37.72 o                         
  -2  16   2          7.55          0.00        21.08 o                         
  -1  16   2        183.15        218.66        35.57 o                         
   0  16   2         41.90         35.38        24.50 o                         
   1  16   2       1459.99       1333.81        79.01 o                         
   2  16   2          5.31          3.38        32.74 o                         
   3  16   2         51.49         63.56        35.99 o                         
   4  16   2          7.11         35.63        31.75 o                         
   5  16   2        135.79        182.59        47.77 o                         
   6  16   2        103.37        111.89        45.25 o                         
   7  16   2         49.88         63.34        62.51 o                         
   8  16   2         78.74          0.00        79.16 o                         
   9  16   2         10.48          0.00        48.79 o                         
  -9  17   2         24.63        241.78        63.05 o                         
  -8  17   2       1988.11       2017.39       139.28 o                         
  -7  17   2       1967.10       1905.02       131.71 o                         
  -6  17   2        443.98        465.54        71.85 o                         
  -5  17   2         24.91         43.98        39.61 o                         
  -4  17   2       1453.84       1370.24        69.37 o                         
  -3  17   2       1826.94       1808.33        76.78 o                         
  -2  17   2          0.69          0.00        22.30 o                         
  -1  17   2        429.48        455.32        47.98 o                         
   0  17   2       2426.54       2388.96        84.39 o                         
   1  17   2         57.80         65.52        35.66 o                         
   2  17   2        214.19        323.53        56.37 o                         
   3  17   2       3570.12       3285.98       128.15 o                         
   4  17   2       4848.98       4568.52       155.60 o                         
   5  17   2          0.10         38.32        36.23 o                         
   6  17   2        853.72        859.60        80.28 o                         
   7  17   2       1197.59       1333.43       102.55 o                         
   8  17   2        283.59        668.81       229.50 o                         
  -8  18   2         23.66        145.54        73.88 o                         
  -7  18   2          1.20         61.94        53.89 o                         
  -6  18   2        385.02        435.50        71.78 o                         
  -5  18   2        194.77        173.18        52.89 o                         
  -4  18   2         61.35         39.35        27.57 o                         
  -3  18   2        865.26        771.06        58.05 o                         
  -2  18   2        135.39        123.30        33.77 o                         
  -1  18   2        274.52        295.12        42.22 o                         
   0  18   2        611.43        512.98        49.96 o                         
   1  18   2        336.92        366.50        58.02 o                         
   2  18   2        110.98        143.05        45.67 o                         
   3  18   2         94.44        144.08        44.55 o                         
   4  18   2        153.71        242.79        53.10 o                         
   5  18   2          0.43         17.35        44.11 o                         
   6  18   2         24.52        125.14        64.32 o                         
   7  18   2          8.74        121.27        91.71 o                         
   8  18   2          0.01          0.00        79.16 o                         
  -8  19   2        560.92        954.93       183.39 o                         
  -7  19   2       1447.71       1465.09       166.24 o                         
  -6  19   2        966.42        970.73        85.35 o                         
  -5  19   2          0.38          0.00        36.40 o                         
  -4  19   2        858.58        859.64        76.10 o                         
  -3  19   2       1552.32       1417.54        73.76 o                         
  -2  19   2        206.07        194.33        40.16 o                         
  -1  19   2        559.92        553.22        56.35 o                         
   0  19   2        802.48        729.06        58.30 o                         
   1  19   2       1069.56        989.22        78.14 o                         
   2  19   2        297.83        391.91        64.13 o                         
   3  19   2       4710.38       4358.25       156.27 o                         
   4  19   2       3755.46       3485.62       142.24 o                         
   5  19   2         43.85        155.97        50.24 o                         
   6  19   2       2100.95       2029.74       113.64 o                         
   7  19   2       1538.25       1721.11       323.84 o                         
  -7  20   2          0.49        131.91       127.98 o                         
  -6  20   2        133.86        102.99        59.73 o                         
  -5  20   2        317.76        358.44        66.47 o                         
  -4  20   2        125.01        147.33        50.41 o                         
  -3  20   2          6.34          4.13        27.42 o                         
  -2  20   2        401.06        397.73        51.40 o                         
  -1  20   2        133.24         91.05        33.99 o                         
   0  20   2        285.93        273.77        44.46 o                         
   1  20   2        656.08        699.27        80.32 o                         
   2  20   2        514.47        561.53        75.07 o                         
   3  20   2          1.81        123.52        47.20 o                         
   4  20   2         15.18        164.89        49.10 o                         
   5  20   2        415.77        536.17        77.69 o                         
   6  20   2        510.55        702.99       127.73 o                         
   7  20   2         61.34         29.03        85.76 o                         
  -7  21   2        652.06        950.63       107.80 o                         
  -6  21   2        349.12        517.80       112.69 o                         
  -5  21   2        118.44         45.17        46.18 o                         
  -4  21   2        991.63        974.81        83.76 o                         
  -3  21   2       1360.38       1234.76        90.95 o                         
  -2  21   2         76.59         76.29        34.27 o                         
  -1  21   2        778.61        719.82        62.42 o                         
   0  21   2       2846.59       2598.42       119.45 o                         
   1  21   2        580.15        702.98        77.83 o                         
   2  21   2        325.06        365.80        63.66 o                         
   3  21   2       1840.27       1826.40       107.90 o                         
   4  21   2       1860.36       1814.36       108.56 o                         
   5  21   2         11.47        143.32        74.21 o                         
   6  21   2        805.93        950.19       101.78 o                         
  -6  22   2         32.80        203.45       190.65 o                         
  -5  22   2        115.34        157.08        59.10 o                         
  -4  22   2        457.94        489.83        75.78 o                         
  -3  22   2         58.42        111.17        46.30 o                         
  -2  22   2        111.34        142.71        38.23 o                         
  -1  22   2        330.05        376.10        52.41 o                         
   0  22   2          0.02         27.02        38.25 o                         
   1  22   2        807.97        861.09        76.39 o                         
   2  22   2        497.11        589.60        79.61 o                         
   3  22   2        220.15        353.58        65.19 o                         
   4  22   2        360.74        455.36        74.36 o                         
   5  22   2        817.72        939.10        97.30 o                         
   6  22   2        544.09        812.69       116.61 o                         
  -5  23   2        499.57        699.86        94.21 o                         
  -4  23   2       1150.49       1142.36        91.66 o                         
  -3  23   2        295.65        345.94        64.80 o                         
  -2  23   2         60.07        160.95        77.18 o                         
  -1  23   2       1207.17       1262.03        88.01 o                         
   0  23   2       1053.56        954.39        79.42 o                         
   1  23   2         39.18         95.23        41.98 o                         
   2  23   2        229.71        204.66        54.06 o                         
   3  23   2        461.65        635.62        75.50 o                         
   4  23   2        173.80        419.21       162.56 o                         
   5  23   2          2.52         95.07        63.11 o                         
  -4  24   2        129.57        346.17        84.44 o                         
  -3  24   2        123.34        271.12        71.82 o                         
  -2  24   2        610.97        753.85       111.76 o                         
  -1  24   2        145.60        315.27        76.96 o                         
   0  24   2         16.71         64.96        39.79 o                         
   1  24   2        262.82        273.43        59.57 o                         
   2  24   2        460.86        490.64        92.40 o                         
   3  24   2        100.84        176.37        53.90 o                         
   4  24   2        196.06        407.59       143.03 o                         
  -3  25   2        255.48        509.55        93.48 o                         
  -2  25   2         44.15        192.37        64.94 o                         
  -1  25   2        712.14        768.64       101.09 o                         
   0  25   2        517.82        544.49        73.19 o                         
   1  25   2        179.35        200.55        51.64 o                         
   2  25   2         30.50        122.83        70.93 o                         
   3  25   2        172.62        285.24        89.93 o                         
   0  26   2        161.57        316.08        71.64 o                         
 -12   1   3         77.64         34.96        37.68 o                         
 -11   1   3        387.65        436.64        58.79 o                         
 -10   1   3       1697.09       1553.79        79.98 o                         
  -9   1   3        442.03        466.86        63.99 o                         
  -8   1   3       1163.87       1126.40        55.44 o                         
  -7   1   3       7279.65       6950.98       128.93 o                         
  -6   1   3       7786.82       7818.35       147.08 o                         
  -5   1   3        370.55        378.08        35.58 o                         
  -4   1   3       1988.92       1965.06        58.21 o                         
  -3   1   3      10192.64      10076.04       149.55 o                         
  -2   1   3      20640.71      21553.02       214.32 o                         
  -1   1   3        151.82        150.01        11.42 o                         
   0   1   3       1025.90        858.37        16.60 o                         
   1   1   3       4035.72       4175.10        73.41 o                         
   2   1   3       1275.22       1268.14        22.08 o                         
   3   1   3       2826.47       2783.61        45.08 o                         
   4   1   3      16064.57      16184.59       243.21 o                         
   5   1   3       9464.34       9446.36       262.33 o                         
   6   1   3        414.61        369.30        32.76 o                         
   7   1   3      11978.48       9856.40      1681.16 o                         
   8   1   3       5237.75       4493.30       564.99 o                         
   9   1   3        221.88        286.66        41.19 o                         
  10   1   3        664.86        628.94        60.95 o                         
  11   1   3        961.68        915.47        85.36 o                         
 -12   2   3          4.69          0.00        29.97 o                         
 -11   2   3         30.99          0.00        32.40 o                         
 -10   2   3        253.43        265.26        47.46 o                         
  -9   2   3          0.73          0.17        24.80 o                         
  -8   2   3          1.07          0.00        21.07 o                         
  -7   2   3          1.85         21.19        23.99 o                         
  -6   2   3        128.65        128.04        27.82 o                         
  -5   2   3         26.25         38.75        19.71 o                         
  -4   2   3        526.44        569.44        34.73 o                         
  -3   2   3       2873.01       2639.89        63.08 o                         
  -2   2   3       4665.34       5277.04        72.45 o                         
  -1   2   3       1315.98       1453.85        33.51 o                         
   0   2   3       3587.42       4015.84        50.64 o                         
   1   2   3        633.21        645.39        16.00 o                         
   2   2   3        377.94        381.25        13.58 o                         
   3   2   3       2388.22       2438.61        39.88 o                         
   4   2   3         13.51         15.61        11.09 o                         
   5   2   3         24.16         35.91        16.57 o                         
   6   2   3        277.86        293.82        29.80 o                         
   7   2   3       2154.92       2299.01       106.83 o                         
   8   2   3        609.61        682.22        51.28 o                         
   9   2   3         35.18         59.72        33.69 o                         
  10   2   3        431.62        493.11        64.09 o                         
  11   2   3         37.49         26.23        46.17 o                         
 -12   3   3         43.91         32.20        37.84 o                         
 -11   3   3        316.71        344.24        53.53 o                         
 -10   3   3       2328.25       2307.46        85.21 o                         
  -9   3   3        863.50        826.99        53.09 o                         
  -8   3   3        155.48        145.86        35.06 o                         
  -7   3   3       6245.87       6124.24       134.59 o                         
  -6   3   3       5605.42       5328.50       117.47 o                         
  -5   3   3        406.49        379.82        35.19 o                         
  -4   3   3       4574.40       4800.63        97.08 o                         
  -3   3   3      15743.37      15268.87       208.05 o                         
  -2   3   3       1620.65       1789.90        38.22 o                         
  -1   3   3         75.94         83.69        11.30 o                         
   0   3   3      30220.81      30913.95       285.52 o                         
   1   3   3       3869.01       3834.20        46.73 o                         
   2   3   3       1714.59       1717.04        28.74 o                         
   3   3   3       8099.12       8017.77        92.98 o                         
   4   3   3       9881.57       9743.05       114.84 o                         
   5   3   3       2643.63       2565.18        64.64 o                         
   6   3   3        202.23        246.14        29.35 o                         
   7   3   3       3588.27       3561.57       178.11 o                         
   8   3   3       3053.40       2842.11        77.77 o                         
   9   3   3        414.85        455.90        53.37 o                         
  10   3   3        293.49        327.35        56.52 o                         
  11   3   3        769.74        797.06        70.22 o                         
 -11   4   3         27.11         24.05        33.64 o                         
 -10   4   3        112.74        195.13        38.99 o                         
  -9   4   3        462.56        527.03        56.37 o                         
  -8   4   3        117.74        123.75        32.94 o                         
  -7   4   3        740.37        720.44        51.66 o                         
  -6   4   3          3.65          6.09        20.71 o                         
  -5   4   3       3982.96       4129.04        95.96 o                         
  -4   4   3       6237.89       6263.66       116.89 o                         
  -3   4   3       3560.67       3753.25        80.12 o                         
  -2   4   3          0.45          0.00        11.25 o                         
  -1   4   3       2767.41       2939.85        48.57 o                         
   0   4   3        125.75        160.00        14.92 o                         
   1   4   3          1.94         12.23         7.46 o                         
   2   4   3        668.88        654.30        19.19 o                         
   3   4   3       1112.59       1180.02        26.32 o                         
   4   4   3       2588.25       2673.06        54.04 o                         
   5   4   3        242.72        253.05        26.79 o                         
   6   4   3       1160.75        930.19       180.92 o                         
   7   4   3        410.43        423.01        33.23 o                         
   8   4   3         52.90         61.09        33.56 o                         
   9   4   3        126.22        215.00        36.67 o                         
  10   4   3        321.06        299.70        54.98 o                         
  11   4   3         35.06         90.95        48.65 o                         
 -11   5   3        471.22        629.67        57.48 o                         
 -10   5   3       2343.88       2370.77        97.63 o                         
  -9   5   3       1984.01       1899.79        83.49 o                         
  -8   5   3          6.27         21.70        28.37 o                         
  -7   5   3       2765.12       2662.41        87.70 o                         
  -6   5   3       5527.49       5367.54       120.13 o                         
  -5   5   3        728.40        767.98        45.15 o                         
  -4   5   3       7496.53       7466.87       132.36 o                         
  -3   5   3      21935.66      23351.89       324.34 o                         
  -2   5   3       1208.45       1269.97        43.30 o                         
  -1   5   3       7081.77       7551.02        94.44 o                         
   0   5   3      15581.51      16234.72       206.20 o                         
   1   5   3      20693.93      21189.32       192.57 o                         
   2   5   3        280.49        245.54        14.83 o                         
   3   5   3       4061.90       4034.70        53.90 o                         
   4   5   3       3099.29       2908.57        55.49 o                         
   5   5   3       1410.76       1407.32        73.21 o                         
   6   5   3        222.66        241.76        19.30 o                         
   7   5   3        395.48        464.73        46.95 o                         
   8   5   3       1061.35       1019.38        65.57 o                         
   9   5   3         70.10        105.32        52.50 o                         
  10   5   3        293.86        350.36        75.74 o                         
  11   5   3        558.42        760.46       173.43 o                         
 -11   6   3        208.34        289.39        49.52 o                         
 -10   6   3         27.38         97.77        37.95 o                         
  -9   6   3        398.11        419.14        52.79 o                         
  -8   6   3       1941.82       1899.15        79.29 o                         
  -7   6   3        880.82        863.25        54.13 o                         
  -6   6   3       1405.09       1505.80        63.83 o                         
  -5   6   3       7320.18       7161.46       137.39 o                         
  -4   6   3       7190.04       7521.81       134.87 o                         
  -3   6   3          6.04          8.45        15.93 o                         
  -2   6   3       3614.57       3260.70        73.81 o                         
  -1   6   3       8566.38       9544.33       142.04 o                         
   0   6   3       1717.90       1721.41        38.33 o                         
   1   6   3       2471.28       2412.68        42.89 o                         
   2   6   3       6810.81       7087.09       128.55 o                         
   3   6   3        636.28        569.53        21.39 o                         
   4   6   3        411.64        352.00        20.21 o                         
   5   6   3       2647.26       2786.99        67.74 o                         
   6   6   3       1797.56       1704.99        71.51 o                         
   7   6   3         15.62          4.68        24.84 o                         
   8   6   3         36.95          1.99        28.19 o                         
   9   6   3        244.94        308.21        49.07 o                         
  10   6   3        280.46        248.48        50.91 o                         
  11   6   3         41.69        195.21       101.59 o                         
 -11   7   3        355.39        667.57       112.23 o                         
 -10   7   3       1243.95       1191.98        73.64 o                         
  -9   7   3        960.78       1001.33        66.39 o                         
  -8   7   3          6.16         32.55        28.82 o                         
  -7   7   3         68.05         54.75        30.20 o                         
  -6   7   3       2233.54       2198.51        77.32 o                         
  -5   7   3        339.64        382.82        38.71 o                         
  -4   7   3       3303.30       3537.52        87.70 o                         
  -3   7   3      10555.40      10823.46       169.20 o                         
  -2   7   3       4730.61       5250.18       100.75 o                         
  -1   7   3       2086.47       2182.29        57.81 o                         
   0   7   3      13026.75      13196.54       182.67 o                         
   1   7   3      18289.02      19131.04       245.15 o                         
   2   7   3       9048.23       9424.59       214.81 o                         
   3   7   3         42.09         64.69         9.46 o                         
   4   7   3       4035.48       3392.89       707.11 o                         
   5   7   3       3986.28       3979.37        87.41 o                         
   6   7   3         44.09         26.32        24.83 o                         
   7   7   3        599.07        562.66        52.05 o                         
   8   7   3       1251.96       1260.80        74.14 o                         
   9   7   3         21.48         73.98        32.74 o                         
  10   7   3        261.11        302.07        69.80 o                         
  11   7   3        716.05        893.46        92.50 o                         
 -11   8   3        234.65        335.26        62.13 o                         
 -10   8   3          9.43         14.91        33.61 o                         
  -9   8   3        509.11        575.60        61.05 o                         
  -8   8   3       1570.17       1548.31        75.51 o                         
  -7   8   3       1155.85       1110.00        62.91 o                         
  -6   8   3        844.45        757.54        51.70 o                         
  -5   8   3       3120.47       3113.62        88.09 o                         
  -4   8   3       1619.07       1514.36        58.52 o                         
  -3   8   3        311.07        323.63        33.51 o                         
  -2   8   3        843.80        677.37        37.43 o                         
  -1   8   3      13150.45      13542.08       192.97 o                         
   0   8   3       1270.05       1365.98        47.13 o                         
   1   8   3       6535.67       6922.69       115.12 o                         
   2   8   3       6062.85       6036.21        84.96 o                         
   3   8   3       2113.78       2216.60        75.32 o                         
   4   8   3        773.92        825.81        49.58 o                         
   5   8   3        837.80        905.17        54.34 o                         
   6   8   3       1307.02       1203.07        64.74 o                         
   7   8   3        242.82        218.10        42.60 o                         
   8   8   3        204.81        250.44        46.86 o                         
   9   8   3        676.84        885.57        66.15 o                         
  10   8   3        603.80        934.65       172.10 o                         
 -11   9   3        326.35        582.36       124.17 o                         
 -10   9   3        399.25        489.43        74.44 o                         
  -9   9   3        568.13        690.49        63.40 o                         
  -8   9   3         60.74         15.00        30.46 o                         
  -7   9   3        788.19        751.21        55.68 o                         
  -6   9   3        248.14        316.84        42.28 o                         
  -5   9   3         53.13         22.94        26.98 o                         
  -4   9   3          6.36          0.00        19.01 o                         
  -3   9   3       1522.70       1473.99        65.87 o                         
  -2   9   3        273.50        278.42        30.66 o                         
  -1   9   3       1662.27       1747.26        55.85 o                         
   0   9   3       3645.41       3596.45        79.51 o                         
   1   9   3      12443.40      13015.38       186.68 o                         
   2   9   3       2686.91       2588.47        47.18 o                         
   3   9   3          8.53         19.47        21.92 o                         
   4   9   3       4786.88       4543.83       146.21 o                         
   5   9   3       3015.91       2853.13        96.63 o                         
   6   9   3          0.87         16.32        26.21 o                         
   7   9   3        756.89        736.97        58.55 o                         
   8   9   3        993.77        957.29        67.37 o                         
   9   9   3         61.90        125.34        71.25 o                         
  10   9   3        270.74        311.37        98.95 o                         
 -11  10   3        122.50        353.03       143.85 o                         
 -10  10   3          5.43         25.95        40.37 o                         
  -9  10   3        218.74        238.61        47.32 o                         
  -8  10   3        433.17        504.04        55.80 o                         
  -7  10   3        406.32        427.45        49.93 o                         
  -6  10   3        362.91        447.93        55.86 o                         
  -5  10   3        743.74        677.58        53.29 o                         
  -4  10   3        655.52        681.48        51.95 o                         
  -3  10   3        578.88        646.08        48.83 o                         
  -2  10   3       3354.77       3354.55        98.93 o                         
  -1  10   3       5570.91       4927.12       305.29 o                         
   0  10   3       6363.89       6165.74       114.34 o                         
   1  10   3        203.87        263.66        28.96 o                         
   2  10   3       8347.73       7960.18       127.57 o                         
   3  10   3       4483.76       4307.50       118.15 o                         
   4  10   3       1204.80       1100.17        62.37 o                         
   5  10   3        614.48        586.33        50.25 o                         
   6  10   3       2207.12       2012.61        87.48 o                         
   7  10   3        447.72        492.69        60.11 o                         
   8  10   3         22.29         59.95        34.14 o                         
   9  10   3       1489.36       1468.38        83.01 o                         
  10  10   3       1046.63       1378.34       180.00 o                         
 -10  11   3        137.88        139.45        52.87 o                         
  -9  11   3        101.16        171.25        52.87 o                         
  -8  11   3        135.50        126.93        39.41 o                         
  -7  11   3        558.14        594.26        65.17 o                         
  -6  11   3       1403.31       1490.21        80.31 o                         
  -5  11   3          1.02          0.00        23.41 o                         
  -4  11   3        499.02        535.85        51.50 o                         
  -3  11   3        520.59        462.80        48.73 o                         
  -2  11   3       1966.17       1842.84        75.49 o                         
  -1  11   3        357.36        294.09        40.41 o                         
   0  11   3       1227.00       1273.50        50.25 o                         
   1  11   3       1997.15       1914.46        58.36 o                         
   2  11   3        233.22        240.48        19.62 o                         
   3  11   3       1476.50       1516.20        72.43 o                         
   4  11   3       1423.01       1305.75        77.99 o                         
   5  11   3         31.38         24.23        27.83 o                         
   6  11   3         22.39         32.49        30.28 o                         
   7  11   3        304.67        309.96        50.84 o                         
   8  11   3        578.43        658.30        63.39 o                         
   9  11   3        106.02        159.09        61.99 o                         
  10  11   3         38.90        133.26        81.80 o                         
 -10  12   3          3.29         51.03        50.59 o                         
  -9  12   3        406.27        496.39        74.98 o                         
  -8  12   3        339.74        335.47        50.89 o                         
  -7  12   3        212.84        238.17        48.32 o                         
  -6  12   3         69.67         41.35        33.63 o                         
  -5  12   3       1941.04       2009.66       110.46 o                         
  -4  12   3       1521.23       1466.29        73.99 o                         
  -3  12   3         55.98         69.39        29.86 o                         
  -2  12   3       6080.85       6084.79       148.65 o                         
  -1  12   3       7822.46       7604.42       169.77 o                         
   0  12   3       3160.99       3346.35        83.81 o                         
   1  12   3        127.79        127.32        23.61 o                         
   2  12   3       5890.68       5702.02        86.69 o                         
   3  12   3       6728.21       6504.95       161.02 o                         
   4  12   3       1451.65       1388.78        74.21 o                         
   5  12   3        769.84        665.05        57.02 o                         
   6  12   3       2205.83       2023.39        93.75 o                         
   7  12   3       1141.01       1008.23        72.74 o                         
   8  12   3        171.37        290.20        93.90 o                         
   9  12   3       1477.74       1513.03        86.49 o                         
  10  12   3        853.40       1218.52       160.05 o                         
 -10  13   3          2.26         39.51        78.66 o                         
  -9  13   3          8.40         40.78        56.57 o                         
  -8  13   3        100.29        168.55        51.66 o                         
  -7  13   3        417.89        495.41        62.65 o                         
  -6  13   3       1345.02       1286.43        77.29 o                         
  -5  13   3        440.29        458.09        56.64 o                         
  -4  13   3       1089.12       1062.64        67.14 o                         
  -3  13   3       2355.50       2376.73        92.91 o                         
  -2  13   3        666.98        671.45        54.00 o                         
  -1  13   3       1104.21       1043.93        64.11 o                         
   0  13   3          2.16          4.20        18.02 o                         
   1  13   3         98.34         97.51        23.13 o                         
   2  13   3       1090.36        953.85        32.04 o                         
   3  13   3       2240.49       2233.08        95.10 o                         
   4  13   3        494.52        523.00        56.67 o                         
   5  13   3        151.63        105.61        36.09 o                         
   6  13   3        517.69        546.26        61.40 o                         
   7  13   3         40.22         56.83        36.88 o                         
   8  13   3        150.43        329.19        83.81 o                         
   9  13   3        147.40        389.19       159.84 o                         
 -10  14   3         27.48        131.84        99.49 o                         
  -9  14   3        801.77        931.55        89.61 o                         
  -8  14   3       3379.77       3112.86       164.66 o                         
  -7  14   3        879.88        893.05        69.32 o                         
  -6  14   3        558.05        641.36        62.64 o                         
  -5  14   3       4837.69       4742.36       182.74 o                         
  -4  14   3       2699.65       2656.22       102.72 o                         
  -3  14   3        163.97        216.01        42.85 o                         
  -2  14   3       5626.12       5510.41       148.44 o                         
  -1  14   3       5150.63       5038.29       140.94 o                         
   0  14   3       1369.34       1324.90        57.79 o                         
   1  14   3       2328.61       2235.96        70.64 o                         
   2  14   3       7510.10       7363.62       132.80 o                         
   3  14   3       3140.95       2892.07       111.18 o                         
   4  14   3         33.32         24.13        31.57 o                         
   5  14   3       2245.75       2082.89        98.87 o                         
   6  14   3       2060.40       1850.34        94.93 o                         
   7  14   3        391.82        434.47        54.95 o                         
   8  14   3        355.97        599.78       117.08 o                         
   9  14   3        752.04        887.44       116.22 o                         
  -9  15   3         39.98        163.63        55.77 o                         
  -8  15   3          2.51        106.87        89.72 o                         
  -7  15   3         60.95        105.24        55.22 o                         
  -6  15   3        314.18        360.85        54.04 o                         
  -5  15   3        829.07        955.89        69.72 o                         
  -4  15   3         56.52         75.84        35.13 o                         
  -3  15   3        983.40        939.97        66.23 o                         
  -2  15   3         41.13         43.73        31.68 o                         
  -1  15   3          6.68          0.00        26.70 o                         
   0  15   3        121.31        110.60        28.18 o                         
   1  15   3        308.69        341.52        38.32 o                         
   2  15   3        366.05        336.61        33.86 o                         
   3  15   3       1545.65       1354.17        80.31 o                         
   4  15   3        226.37        237.27        49.81 o                         
   5  15   3        419.26        426.29        62.38 o                         
   6  15   3         69.03         89.77        39.86 o                         
   7  15   3         16.78          0.00        68.61 o                         
   8  15   3         48.25        114.78        84.44 o                         
   9  15   3         56.22        141.17        85.76 o                         
  -9  16   3       1113.09       1197.15       120.82 o                         
  -8  16   3       2728.81       2411.01       150.12 o                         
  -7  16   3        667.46        739.39        96.05 o                         
  -6  16   3       1474.39       1387.43       110.09 o                         
  -5  16   3       4718.44       4567.64       142.79 o                         
  -4  16   3       2490.15       2405.32       102.87 o                         
  -3  16   3        116.52        159.57        40.13 o                         
  -2  16   3       2138.62       2068.60        95.17 o                         
  -1  16   3       4567.17       4573.78       141.44 o                         
   0  16   3        686.28        656.16        51.19 o                         
   1  16   3       1515.99       1418.86        61.32 o                         
   2  16   3       3484.91       3466.50       126.36 o                         
   3  16   3       1462.19       1480.73        85.68 o                         
   4  16   3          1.41         12.62        32.54 o                         
   5  16   3       1255.66       1223.78        82.61 o                         
   6  16   3       3027.70       2822.81       123.37 o                         
   7  16   3        636.55        919.77       135.00 o                         
   8  16   3        129.39         77.53        63.11 o                         
  -9  17   3         18.36        197.14        98.09 o                         
  -8  17   3          3.46         29.03        85.76 o                         
  -7  17   3         22.58        108.80        79.16 o                         
  -6  17   3         80.50        164.42       105.55 o                         
  -5  17   3          2.74         89.72        37.28 o                         
  -4  17   3         96.35         80.47        37.69 o                         
  -3  17   3        429.14        412.29        57.90 o                         
  -2  17   3          9.79          0.00        28.42 o                         
  -1  17   3        265.11        241.15        47.33 o                         
   0  17   3        499.44        552.29        50.54 o                         
   1  17   3         55.98         40.99        23.43 o                         
   2  17   3        243.87        281.05        51.85 o                         
   3  17   3          3.66          0.00        32.78 o                         
   4  17   3         78.44         86.34        41.80 o                         
   5  17   3         25.23        109.90        42.26 o                         
   6  17   3         21.30        156.23        68.54 o                         
   7  17   3          1.24         63.33        77.84 o                         
   8  17   3         23.91         59.37        84.44 o                         
  -8  18   3       1323.61       1489.46       275.09 o                         
  -7  18   3        144.27        210.33        91.70 o                         
  -6  18   3        349.02        405.17        81.95 o                         
  -5  18   3       3001.82       2771.62       157.53 o                         
  -4  18   3       1631.37       1643.89        89.96 o                         
  -3  18   3        861.01        755.30        69.21 o                         
  -2  18   3        169.18        184.67        52.86 o                         
  -1  18   3       1568.24       1665.37        91.17 o                         
   0  18   3        508.72        499.37        68.35 o                         
   1  18   3         60.65         12.62        33.98 o                         
   2  18   3        724.38        760.24        73.12 o                         
   3  18   3       1036.45       1062.02        79.55 o                         
   4  18   3        328.02        317.16        58.53 o                         
   5  18   3       1427.10       1415.64        91.34 o                         
   6  18   3       2974.23       2792.06       126.09 o                         
   7  18   3        779.59        976.66       150.62 o                         
   8  18   3        248.07        333.80       110.83 o                         
  -8  19   3          0.04        199.61       182.07 o                         
  -7  19   3        158.11        243.81       159.64 o                         
  -6  19   3        480.02        560.47        99.81 o                         
  -5  19   3        107.94        189.83        69.12 o                         
  -4  19   3        305.01        270.07        53.67 o                         
  -3  19   3        364.83        341.88        57.20 o                         
  -2  19   3        149.50        147.19        46.24 o                         
  -1  19   3        202.88        187.45        48.42 o                         
   0  19   3        375.38        325.17        44.35 o                         
   1  19   3        146.84        107.70        41.72 o                         
   2  19   3        229.10        219.23        51.50 o                         
   3  19   3        609.48        625.52        77.82 o                         
   4  19   3        245.18        216.75        53.77 o                         
   5  19   3          1.42        109.13        58.03 o                         
   6  19   3          3.11        120.06        91.04 o                         
   7  19   3         40.99        212.42        89.72 o                         
  -7  20   3        105.32        176.31       177.45 o                         
  -6  20   3        233.85        325.14        79.25 o                         
  -5  20   3        986.96        856.58        96.97 o                         
  -4  20   3       1895.56       1813.66       133.40 o                         
  -3  20   3        170.73        145.75        45.98 o                         
  -2  20   3        413.12        389.35        61.36 o                         
  -1  20   3       1447.61       1298.44        85.65 o                         
   0  20   3        774.09        696.04        70.76 o                         
   1  20   3         48.63         18.34        36.46 o                         
   2  20   3        923.93        767.63        72.36 o                         
   3  20   3       1330.75       1280.61        91.29 o                         
   4  20   3        107.25        154.37        65.93 o                         
   5  20   3        862.90        902.00        84.82 o                         
   6  20   3       2087.33       2125.17       114.59 o                         
   7  20   3        530.45       1105.13       331.75 o                         
  -7  21   3         65.32        218.89       124.68 o                         
  -6  21   3        180.78        284.09        75.41 o                         
  -5  21   3         57.10        121.78        63.05 o                         
  -4  21   3         31.71         65.15        88.40 o                         
  -3  21   3         26.76         19.70        36.63 o                         
  -2  21   3        346.94        396.03        61.98 o                         
  -1  21   3        313.58        384.02        62.18 o                         
   0  21   3          3.33          0.00        33.20 o                         
   1  21   3        480.16        481.23        71.28 o                         
   2  21   3          0.31         42.36        37.52 o                         
   3  21   3        251.49        272.24        57.62 o                         
   4  21   3        329.40        409.19        65.99 o                         
   5  21   3        315.12        508.28        98.35 o                         
   6  21   3          6.41         84.44        84.44 o                         
  -6  22   3        109.92        242.25        68.47 o                         
  -5  22   3        871.31        857.24       106.51 o                         
  -4  22   3        472.08        594.78       101.64 o                         
  -3  22   3         22.29         91.81        52.46 o                         
  -2  22   3        723.48        717.53        73.63 o                         
  -1  22   3       1465.44       1268.97        88.76 o                         
   0  22   3        210.82        264.08        55.91 o                         
   1  22   3        205.57        206.15        51.84 o                         
   2  22   3       1417.37       1403.75        94.13 o                         
   3  22   3        911.51        958.78        80.88 o                         
   4  22   3         21.08        149.26        64.10 o                         
   5  22   3        433.59        699.50       113.22 o                         
  -5  23   3         15.64        166.78        65.30 o                         
  -4  23   3         80.69        176.01        61.99 o                         
  -3  23   3         96.78        140.26        61.16 o                         
  -2  23   3        483.53        502.81        70.36 o                         
  -1  23   3        151.22        195.52        49.17 o                         
   0  23   3         81.93        120.54        45.33 o                         
   1  23   3        229.84        315.16        56.58 o                         
   2  23   3        156.98        214.78        53.83 o                         
   3  23   3         76.81        182.52        50.36 o                         
   4  23   3        445.86        573.54        70.54 o                         
  -4  24   3        250.97        354.88       109.51 o                         
  -3  24   3        201.94        421.27        86.63 o                         
  -2  24   3       1479.79       1476.06       125.16 o                         
  -1  24   3        907.24       1004.65        82.99 o                         
   0  24   3         77.98        177.65        47.75 o                         
   1  24   3        448.86        664.92        69.45 o                         
   2  24   3        967.03       1081.18       126.44 o                         
   3  24   3        204.85        330.67        59.81 o                         
  -2  25   3        327.72        598.75       106.14 o                         
  -1  25   3         12.98        316.23        68.08 o                         
   0  25   3        752.61        890.37        78.44 o                         
   1  25   3        693.83        843.46        90.93 o                         
   2  25   3          0.15        168.59        89.01 o                         
 -11   0   4        825.36        726.46        93.88 o                         
 -10   0   4        580.40        648.26        91.81 o                         
  -9   0   4        107.74         29.69        44.78 o                         
  -8   0   4       3372.65       3072.17       139.00 o                         
  -7   0   4       2208.99       2166.70       147.77 o                         
  -6   0   4        473.00        446.70        50.64 o                         
  -5   0   4       8202.85       8750.26       178.45 o                         
  -4   0   4      18756.54      18936.17       364.73 o                         
  -3   0   4       2340.89       2505.34        73.40 o                         
  -2   0   4          0.12          0.00         9.96 o                         
  -1   0   4       1100.72       1031.18        36.54 o                         
   0   0   4      26860.09      28450.65       370.66 o                         
   1   0   4       4658.88       4670.00       182.07 o                         
   2   0   4        713.12        666.14        71.25 o                         
   3   0   4        886.88        910.74        27.36 o                         
   4   0   4       3300.76       3296.31        71.80 o                         
   5   0   4         63.43         91.15        19.78 o                         
   6   0   4       2532.78       2447.06        97.32 o                         
   7   0   4       7599.45       7303.11       305.37 o                         
   8   0   4        597.93        545.54        60.97 o                         
 -11   1   4         68.28         27.47        36.42 o                         
 -10   1   4          1.36          0.00        29.91 o                         
  -9   1   4          1.16          0.00        25.61 o                         
  -8   1   4        350.37        347.91        46.22 o                         
  -7   1   4        130.56        123.79        28.98 o                         
  -6   1   4         96.94         88.85        23.83 o                         
  -5   1   4          7.80          4.86        18.17 o                         
  -4   1   4         20.63         11.51        17.76 o                         
  -3   1   4       1372.41       1497.99        50.14 o                         
  -2   1   4        145.55        136.40        19.45 o                         
  -1   1   4        176.91        166.21        13.87 o                         
   0   1   4       4881.71       5225.63        62.61 o                         
   1   1   4        361.72        380.69        42.44 o                         
   2   1   4         11.40          0.00        18.03 o                         
   3   1   4        148.52        160.57        10.99 o                         
   4   1   4          0.00          0.00         6.95 o                         
   5   1   4        523.76        545.60        25.20 o                         
   6   1   4         35.38         14.18        27.80 o                         
   7   1   4        213.56        265.76        36.05 o                         
   8   1   4          9.58          1.56        22.06 o                         
   9   1   4        188.87        236.89        38.80 o                         
  10   1   4        247.37        258.59        91.04 o                         
 -11   2   4        543.31        547.66        65.62 o                         
 -10   2   4        565.92        491.59        58.93 o                         
  -9   2   4         71.31         37.13        27.85 o                         
  -8   2   4       1376.50       1315.86        60.57 o                         
  -7   2   4       4036.76       3922.74       107.83 o                         
  -6   2   4         98.71         77.87        26.77 o                         
  -5   2   4       7603.69       7559.09       141.16 o                         
  -4   2   4      11163.56      11280.58       177.11 o                         
  -3   2   4       6369.14       6076.79       110.28 o                         
  -2   2   4        901.38        976.18        37.30 o                         
  -1   2   4       3995.16       3705.74        55.18 o                         
   0   2   4      11378.00      11879.89       123.17 o                         
   1   2   4       3560.81       3634.56        43.96 o                         
   2   2   4       2531.67       2517.77        49.56 o                         
   3   2   4       5357.67       5363.08        66.09 o                         
   4   2   4       1911.40       1921.71        38.23 o                         
   5   2   4          4.29          7.75        11.26 o                         
   6   2   4       4531.33       4447.82        96.01 o                         
   7   2   4       6310.54       6177.74       125.79 o                         
   8   2   4        607.71        680.11        47.73 o                         
   9   2   4       1027.48        928.62        57.53 o                         
  10   2   4       2526.63       2717.61       220.33 o                         
 -11   3   4         59.37         56.23        40.04 o                         
 -10   3   4        204.23        131.93        37.84 o                         
  -9   3   4          3.42          0.00        23.70 o                         
  -8   3   4        408.36        393.63        48.57 o                         
  -7   3   4        340.31        365.82        43.69 o                         
  -6   3   4        570.45        531.94        43.56 o                         
  -5   3   4        170.07        182.98        30.13 o                         
  -4   3   4       1597.14       1756.62        59.96 o                         
  -3   3   4        546.94        467.09        32.50 o                         
  -2   3   4       2354.35       2472.00        60.58 o                         
  -1   3   4       2549.29       2698.31        84.89 o                         
   0   3   4       3669.82       3886.87        53.97 o                         
   1   3   4       1574.22       1610.16        30.49 o                         
   2   3   4        238.44        276.58        13.00 o                         
   3   3   4        371.74        359.01        17.06 o                         
   4   3   4          0.24          0.00         8.72 o                         
   5   3   4        505.65        521.66        31.52 o                         
   6   3   4         63.85         91.59        22.91 o                         
   7   3   4          4.34         14.10        36.59 o                         
   8   3   4         42.31         88.80        27.33 o                         
   9   3   4        394.94        394.13        54.61 o                         
  10   3   4        475.08        551.49       125.34 o                         
  11   3   4          0.29         18.47        73.88 o                         
 -11   4   4        949.58        916.47        70.12 o                         
 -10   4   4        867.77        866.76        58.48 o                         
  -9   4   4          9.27         21.90        30.85 o                         
  -8   4   4       3436.90       3291.98       104.43 o                         
  -7   4   4       5162.04       5116.19       125.63 o                         
  -6   4   4       2168.41       2149.10        75.75 o                         
  -5   4   4       2672.55       2541.88        77.35 o                         
  -4   4   4      10658.45      10644.10       172.13 o                         
  -3   4   4       6509.99       6446.15       117.46 o                         
  -2   4   4          2.98          1.15        13.70 o                         
  -1   4   4      13943.98      13947.21       182.61 o                         
   0   4   4      15877.84      16694.29       171.06 o                         
   1   4   4        979.36       1073.56        26.32 o                         
   2   4   4       9824.23       9857.43       108.57 o                         
   3   4   4      11233.46      11104.14       122.53 o                         
   4   4   4       3268.22       3245.57        54.66 o                         
   5   4   4        826.44        868.98        38.92 o                         
   6   4   4       2450.91       2504.61        70.12 o                         
   7   4   4       1843.34       1777.30        92.48 o                         
   8   4   4        456.28        478.48        40.56 o                         
   9   4   4        281.25        323.33        52.07 o                         
  10   4   4        954.94       1038.20       155.68 o                         
 -11   5   4         27.71         80.11        35.95 o                         
 -10   5   4        321.72        374.59        64.94 o                         
  -9   5   4        448.16        529.97        58.91 o                         
  -8   5   4         14.06         48.57        30.47 o                         
  -7   5   4        918.92        916.60        57.65 o                         
  -6   5   4        977.05        972.76        54.96 o                         
  -5   5   4       2419.88       2520.69        77.84 o                         
  -4   5   4        640.04        760.97        43.91 o                         
  -3   5   4       6886.85       7197.08       127.87 o                         
  -2   5   4       7559.75       8130.78       133.36 o                         
  -1   5   4       8090.45       8390.57       169.73 o                         
   0   5   4        171.52        236.57        19.88 o                         
   1   5   4       5000.73       5163.77        70.54 o                         
   2   5   4       1565.15       1615.94        34.90 o                         
   3   5   4         15.43         37.78        10.79 o                         
   4   5   4       2228.80       2164.80        56.06 o                         
   5   5   4       1650.17       1631.23        52.11 o                         
   6   5   4         19.56         30.37        17.93 o                         
   7   5   4        309.79        393.56        37.71 o                         
   8   5   4        753.08        834.83        57.90 o                         
   9   5   4        145.21        167.66        41.90 o                         
  10   5   4         50.36        129.30        88.40 o                         
 -11   6   4       1481.49       1429.25        75.36 o                         
 -10   6   4        973.96        951.83        68.87 o                         
  -9   6   4         16.11         44.84        33.22 o                         
  -8   6   4       1991.75       1933.49        83.41 o                         
  -7   6   4       4170.38       4136.42       114.24 o                         
  -6   6   4       1754.89       1650.09        69.94 o                         
  -5   6   4        287.73        286.40        36.68 o                         
  -4   6   4       3274.91       3206.42        84.75 o                         
  -3   6   4       5676.54       6042.89       116.35 o                         
  -2   6   4       2625.86       2682.95        69.26 o                         
  -1   6   4      15305.29      16080.67       218.07 o                         
   0   6   4      15122.13      15805.57       209.05 o                         
   1   6   4        511.72        515.17        24.55 o                         
   2   6   4       3921.20       3924.98        61.35 o                         
   3   6   4      13821.06      13896.90       139.79 o                         
   4   6   4       5025.51       4950.32        92.07 o                         
   5   6   4        117.88        137.89        22.20 o                         
   6   6   4        980.10        990.42        45.13 o                         
   7   6   4       2394.78       2292.93        87.71 o                         
   8   6   4        111.89        179.11        48.44 o                         
   9   6   4         77.58        232.21        76.52 o                         
  10   6   4        591.05        555.45       134.57 o                         
 -11   7   4         14.78        147.83        60.00 o                         
 -10   7   4        282.24        333.51        53.44 o                         
  -9   7   4        925.65        903.64        66.00 o                         
  -8   7   4        141.64        119.46        36.27 o                         
  -7   7   4         45.15         66.98        31.76 o                         
  -6   7   4       4031.20       4177.76       110.75 o                         
  -5   7   4       3798.25       3737.00        98.39 o                         
  -4   7   4         74.16        101.21        25.56 o                         
  -3   7   4       4423.63       4582.94       100.37 o                         
  -2   7   4      11279.55      11291.59       173.88 o                         
  -1   7   4        496.29        595.55        35.16 o                         
   0   7   4         23.43         35.04        16.92 o                         
   1   7   4      10916.65      10722.87       174.38 o                         
   2   7   4       3944.58       3990.70        68.50 o                         
   3   7   4          5.18         25.30        11.85 o                         
   4   7   4       4704.84       4566.90        75.94 o                         
   5   7   4       1889.69       1919.67        55.44 o                         
   6   7   4        165.44        234.17        38.43 o                         
   7   7   4        753.58        797.62        56.12 o                         
   8   7   4       1016.18       1159.45        66.09 o                         
   9   7   4        255.89        314.01        87.08 o                         
  10   7   4          0.18         19.79        76.52 o                         
 -11   8   4       1140.63       1199.86        92.84 o                         
 -10   8   4        344.09        470.66        73.89 o                         
  -9   8   4        111.80        151.39        41.50 o                         
  -8   8   4       1080.75       1089.98        66.65 o                         
  -7   8   4       1408.73       1428.66        71.29 o                         
  -6   8   4        505.47        526.08        48.99 o                         
  -5   8   4         35.17         40.95        24.99 o                         
  -4   8   4        527.38        547.06        41.40 o                         
  -3   8   4         29.39         18.83        19.22 o                         
  -2   8   4        105.26        124.29        24.82 o                         
  -1   8   4       4426.55       4653.96        95.98 o                         
   0   8   4       2994.06       3010.97        72.28 o                         
   1   8   4       2095.81       2280.13        71.45 o                         
   2   8   4       1892.79       1729.64       268.94 o                         
   3   8   4       8301.26       8291.76       144.82 o                         
   4   8   4       4943.42       4984.13       111.40 o                         
   5   8   4       1060.59        993.41        56.10 o                         
   6   8   4       1142.75       1116.40        60.22 o                         
   7   8   4       1858.96       1303.70       349.63 o                         
   8   8   4        500.50        536.81        37.81 o                         
   9   8   4        182.61        150.99        56.70 o                         
  10   8   4        417.78        362.82       124.02 o                         
 -11   9   4         35.17        204.18        62.74 o                         
 -10   9   4        839.02        841.11        68.04 o                         
  -9   9   4        863.11        784.71        65.40 o                         
  -8   9   4        223.45        294.79        55.61 o                         
  -7   9   4         53.36         57.29        30.50 o                         
  -6   9   4       1332.95       1298.59        65.87 o                         
  -5   9   4       2077.51       2103.47        76.23 o                         
  -4   9   4        177.93        190.91        32.65 o                         
  -3   9   4        769.68        844.30        45.87 o                         
  -2   9   4       2384.65       2254.00        68.77 o                         
  -1   9   4         17.68          0.00        15.66 o                         
   0   9   4         48.92         52.66        19.15 o                         
   1   9   4       5525.18       5272.35       101.91 o                         
   2   9   4       6451.39       6280.52       111.88 o                         
   3   9   4         34.13         47.45        12.32 o                         
   4   9   4       2197.95       2052.66       130.62 o                         
   5   9   4       2016.90       1874.67       133.26 o                         
   6   9   4        350.15        390.56        29.79 o                         
   7   9   4         20.94          2.64        54.09 o                         
   8   9   4        542.75        742.76       110.36 o                         
   9   9   4        457.65        841.62       198.50 o                         
  10   9   4         27.88          0.00        67.29 o                         
 -10  10   4         46.01        183.37        53.69 o                         
  -9  10   4        206.78        258.48        49.95 o                         
  -8  10   4        589.78        709.24        67.46 o                         
  -7  10   4        810.99        771.41        59.27 o                         
  -6  10   4        232.95        241.11        40.37 o                         
  -5  10   4        810.25        786.40        52.36 o                         
  -4  10   4       1861.34       1824.75        70.24 o                         
  -3  10   4          1.27          0.00        16.91 o                         
  -2  10   4         82.79         94.90        23.94 o                         
  -1  10   4        138.42        126.25        27.23 o                         
   0  10   4       1145.64       1095.56        47.80 o                         
   1  10   4       1107.18       1103.58        46.61 o                         
   2  10   4        233.99        242.26        21.73 o                         
   3  10   4       2767.71       2557.32        89.73 o                         
   4  10   4        771.36        800.66        53.83 o                         
   5  10   4         29.62         58.97        27.21 o                         
   6  10   4        769.09        739.41        57.65 o                         
   7  10   4        683.91        696.23        56.49 o                         
   8  10   4        132.88        162.45        57.37 o                         
   9  10   4        138.59        189.99        83.12 o                         
  10  10   4        250.41        163.60       105.55 o                         
 -10  11   4        935.03       1179.65       117.92 o                         
  -9  11   4        758.67        733.44        65.46 o                         
  -8  11   4        105.41        132.72        40.57 o                         
  -7  11   4         99.81         45.24        32.86 o                         
  -6  11   4         21.28          0.00        25.36 o                         
  -5  11   4        323.66        378.22        45.37 o                         
  -4  11   4         83.28         24.27        25.14 o                         
  -3  11   4        726.18        727.41        47.70 o                         
  -2  11   4        766.80        719.32        44.88 o                         
  -1  11   4        263.32        294.99        42.30 o                         
   0  11   4       3008.78       3167.15        81.64 o                         
   1  11   4       4394.23       4178.19        93.06 o                         
   2  11   4       4724.23       4487.42        77.09 o                         
   3  11   4       1610.33       1566.36        74.21 o                         
   4  11   4       1442.20       1279.59        69.16 o                         
   5  11   4       2731.71       2608.58       137.03 o                         
   6  11   4       2358.01       2229.56        93.36 o                         
   7  11   4         22.17         86.42        31.98 o                         
   8  11   4        702.21        892.47       123.28 o                         
   9  11   4        979.25       1266.78       198.56 o                         
 -10  12   4          1.34        261.83       154.07 o                         
  -9  12   4         55.88         90.24        47.36 o                         
  -8  12   4         37.82         49.27        36.10 o                         
  -7  12   4         91.49         78.04        35.79 o                         
  -6  12   4         15.12          0.00        27.26 o                         
  -5  12   4        325.39        349.54        45.10 o                         
  -4  12   4       2174.36       2098.77        78.62 o                         
  -3  12   4        975.66        952.77        54.13 o                         
  -2  12   4          1.95          2.91        20.65 o                         
  -1  12   4       1562.95       1512.66        92.36 o                         
   0  12   4       1847.21       1746.44        62.76 o                         
   1  12   4         98.80        117.33        24.69 o                         
   2  12   4        930.11        911.49        42.13 o                         
   3  12   4        888.54        859.29        61.27 o                         
   4  12   4          0.64          0.00        27.98 o                         
   5  12   4        599.83        601.51        56.14 o                         
   6  12   4        986.42        880.95        65.34 o                         
   7  12   4        104.10        160.54        42.50 o                         
   8  12   4         23.54        102.91        71.25 o                         
   9  12   4         57.48         65.97        91.04 o                         
 -10  13   4        841.72       1154.99        97.08 o                         
  -9  13   4       1899.02       1920.39       111.90 o                         
  -8  13   4        581.28        673.91        64.70 o                         
  -7  13   4         99.63        106.88        37.67 o                         
  -6  13   4       2035.84       1911.30        83.69 o                         
  -5  13   4       2336.00       2316.82        86.57 o                         
  -4  13   4        224.97        266.15        39.87 o                         
  -3  13   4        836.20        834.94        52.65 o                         
  -2  13   4       6767.90       6708.95       140.26 o                         
  -1  13   4        190.90        183.89        28.58 o                         
   0  13   4       1504.50       1524.16        60.79 o                         
   1  13   4       5757.48       5605.75       116.71 o                         
   2  13   4       5107.71       4720.90        98.82 o                         
   3  13   4          8.66          0.00        26.23 o                         
   4  13   4       1765.16       1653.29        84.00 o                         
   5  13   4       3965.44       3678.34       124.87 o                         
   6  13   4       1168.97       1151.98        72.30 o                         
   7  13   4         72.32        210.09       102.38 o                         
   8  13   4       1007.85       1165.66       128.31 o                         
   9  13   4        783.07        750.58       168.88 o                         
  -9  14   4         15.77        128.04        64.39 o                         
  -8  14   4         10.07         76.52        45.35 o                         
  -7  14   4          0.58          0.00        31.12 o                         
  -6  14   4         35.19         59.01        32.44 o                         
  -5  14   4          2.54         23.39        27.35 o                         
  -4  14   4       1806.12       1682.86        74.73 o                         
  -3  14   4       2033.52       2081.81        79.78 o                         
  -2  14   4        147.50        180.82        34.02 o                         
  -1  14   4       1449.07       1357.78        81.51 o                         
   0  14   4       1587.75       1527.47        63.72 o                         
   1  14   4        223.94        238.10        32.31 o                         
   2  14   4        159.77        128.75        38.58 o                         
   3  14   4         52.84         38.29        32.43 o                         
   4  14   4        161.80        131.29        39.99 o                         
   5  14   4        849.00        769.18        66.46 o                         
   6  14   4        760.03        787.25        76.40 o                         
   7  14   4          8.06          0.00        42.44 o                         
   8  14   4         87.53        105.55        73.88 o                         
   9  14   4         39.96         44.86        87.08 o                         
  -9  15   4       1736.86       1817.50       138.77 o                         
  -8  15   4       1056.68       1064.00        87.54 o                         
  -7  15   4        409.72        511.94        59.79 o                         
  -6  15   4       4480.74       4210.74       126.08 o                         
  -5  15   4       5482.42       5234.66       136.73 o                         
  -4  15   4          0.18         58.58        30.95 o                         
  -3  15   4       4776.43       4457.96       118.81 o                         
  -2  15   4       4404.43       4270.19       113.62 o                         
  -1  15   4       2369.82       2290.70        80.77 o                         
   0  15   4       1361.10       1308.17        62.54 o                         
   1  15   4       4931.49       4736.75       111.06 o                         
   2  15   4       3355.66       3009.02       114.84 o                         
   3  15   4        196.28        186.34        44.22 o                         
   4  15   4       2989.41       2702.75       112.53 o                         
   5  15   4       2802.49       2543.76       110.68 o                         
   6  15   4        390.82        471.15        55.54 o                         
   7  15   4        157.11        366.42       143.90 o                         
   8  15   4       1407.60       1549.42       183.31 o                         
  -9  16   4          5.16        154.08        64.30 o                         
  -8  16   4          2.56         79.68        45.49 o                         
  -7  16   4         13.00         27.17        39.75 o                         
  -6  16   4         43.45         98.27        37.47 o                         
  -5  16   4        176.84        189.64        41.51 o                         
  -4  16   4          2.89          0.00        28.23 o                         
  -3  16   4        197.31        249.20        39.82 o                         
  -2  16   4         13.92         36.22        27.45 o                         
  -1  16   4          0.59          9.16        23.81 o                         
   0  16   4         92.23         92.31        29.55 o                         
   1  16   4         68.24         84.78        26.64 o                         
   2  16   4          1.12          0.36        30.95 o                         
   3  16   4         60.88         36.07        36.21 o                         
   4  16   4         25.41         40.44        35.04 o                         
   5  16   4        142.58        168.45        49.65 o                         
   6  16   4        191.08        449.47       118.74 o                         
   7  16   4          2.31         72.56        72.56 o                         
   8  16   4         21.49        122.70        80.48 o                         
  -8  17   4        377.21        391.28        69.31 o                         
  -7  17   4        351.43        394.18        68.25 o                         
  -6  17   4       2976.81       2793.84       104.97 o                         
  -5  17   4       2362.87       2303.18        94.15 o                         
  -4  17   4          6.33         10.95        29.57 o                         
  -3  17   4       2654.08       2423.29        91.89 o                         
  -2  17   4       3437.87       3404.29       105.87 o                         
  -1  17   4       2171.66       1952.50        79.65 o                         
   0  17   4          9.02         16.73        25.05 o                         
   1  17   4       1494.21       1587.45        88.55 o                         
   2  17   4       2198.88       1994.29        98.81 o                         
   3  17   4          2.16         25.00        33.51 o                         
   4  17   4        461.32        513.82        67.81 o                         
   5  17   4       1356.35       1343.13        84.74 o                         
   6  17   4        859.03       1140.91       169.54 o                         
   7  17   4         80.10        129.50        59.36 o                         
   8  17   4       1413.49       1657.24       212.77 o                         
  -8  18   4         28.03         79.50        56.68 o                         
  -7  18   4         75.02         75.29        47.12 o                         
  -6  18   4         91.91        155.59        50.12 o                         
  -5  18   4         15.06         18.24        31.44 o                         
  -4  18   4        513.92        569.10        59.90 o                         
  -3  18   4        600.78        599.32        58.27 o                         
  -2  18   4         10.33         40.77        30.59 o                         
  -1  18   4       1301.26       1279.60        68.61 o                         
   0  18   4         41.86         41.51        27.03 o                         
   1  18   4          1.52          0.00        31.23 o                         
   2  18   4        518.40        536.60        67.59 o                         
   3  18   4        194.49        162.22        47.15 o                         
   4  18   4         52.87         59.40        38.75 o                         
   5  18   4         73.96        251.46       148.52 o                         
   6  18   4        109.96        228.25        96.31 o                         
   7  18   4          4.39        100.27        80.48 o                         
  -7  19   4        461.30        459.15        72.28 o                         
  -6  19   4       1331.74       1224.10        91.25 o                         
  -5  19   4        608.94        670.75        72.05 o                         
  -4  19   4          1.97         22.16        31.05 o                         
  -3  19   4       1351.89       1266.93        71.66 o                         
  -2  19   4       2018.90       1876.57        82.82 o                         
  -1  19   4       1548.76       1436.79        73.44 o                         
   0  19   4         35.51         14.23        36.23 o                         
   1  19   4        964.05        866.10        72.26 o                         
   2  19   4        583.46        592.26        75.44 o                         
   3  19   4        230.38        239.08        54.98 o                         
   4  19   4         84.10        132.49        58.95 o                         
   5  19   4        718.44       1054.64       238.80 o                         
   6  19   4        667.52        859.56       118.33 o                         
   7  19   4          7.71        130.62        85.76 o                         
  -7  20   4          0.17        105.15        63.66 o                         
  -6  20   4          0.83         75.61        42.85 o                         
  -5  20   4         18.58         32.51        39.11 o                         
  -4  20   4        388.81        418.63        53.49 o                         
  -3  20   4        337.71        395.86        52.17 o                         
  -2  20   4         26.44         31.98        27.43 o                         
  -1  20   4          5.96         13.49        28.51 o                         
   0  20   4        198.73        218.40        52.10 o                         
   1  20   4         30.76         35.78        35.03 o                         
   2  20   4          7.32         12.77        34.16 o                         
   3  20   4        206.06        210.62        50.71 o                         
   4  20   4         13.40         75.91        50.83 o                         
   5  20   4        279.19        459.77        85.10 o                         
   6  20   4        167.52        174.16       100.27 o                         
  -6  21   4        712.10        816.82        80.84 o                         
  -5  21   4        454.18        487.72        73.02 o                         
  -4  21   4          9.42         50.65        40.76 o                         
  -3  21   4        623.06        674.10        59.73 o                         
  -2  21   4       1425.22       1404.83       113.40 o                         
  -1  21   4        290.07        360.98        60.64 o                         
   0  21   4        103.40         89.50        42.46 o                         
   1  21   4        834.87        779.35        72.06 o                         
   2  21   4        946.22        974.55        78.49 o                         
   3  21   4          2.65         77.49        58.07 o                         
   4  21   4        337.40        489.38        93.89 o                         
   5  21   4        928.17       1101.41        83.58 o                         
  -5  22   4         60.17        186.20       119.40 o                         
  -4  22   4        299.85        369.98        70.15 o                         
  -3  22   4        135.98        193.50        40.96 o                         
  -2  22   4         46.43         85.07        56.14 o                         
  -1  22   4          2.58         41.60        34.66 o                         
   0  22   4         71.07        106.14        42.69 o                         
   1  22   4        506.23        598.05        74.86 o                         
   2  22   4        144.91        178.79        46.82 o                         
   3  22   4        119.75        175.12        52.78 o                         
   4  22   4        148.45        392.64       169.98 o                         
   5  22   4          2.33         24.23        52.96 o                         
  -4  23   4         13.91        139.54        49.99 o                         
  -3  23   4        569.64        558.53        74.25 o                         
  -2  23   4        826.75        958.71        82.78 o                         
  -1  23   4        166.18        201.21        50.57 o                         
   0  23   4        415.51        542.41        73.10 o                         
   1  23   4       1576.74       1513.00        97.26 o                         
   2  23   4        704.98        832.91       104.89 o                         
   3  23   4          0.56        124.87        42.49 o                         
   4  23   4        689.23       1061.80        94.28 o                         
  -3  24   4        186.79        471.04       129.96 o                         
  -2  24   4         17.82        141.80        45.57 o                         
  -1  24   4        298.84        368.13        60.58 o                         
   0  24   4        485.65        495.96        70.07 o                         
   1  24   4        181.62        349.94        77.28 o                         
   2  24   4         68.99        169.74        46.06 o                         
  -1  25   4          4.31        263.92        64.81 o                         
   0  25   4        525.81        723.12        72.92 o                         
 -11   1   5        728.27        700.68        71.84 o                         
 -10   1   5         56.95         36.03        33.80 o                         
  -9   1   5       1113.28        991.93        64.30 o                         
  -8   1   5       1518.26       1419.57        70.50 o                         
  -7   1   5         37.70          4.58        22.73 o                         
  -6   1   5       1740.46       1639.92        60.32 o                         
  -5   1   5       6920.28       7055.68       124.32 o                         
  -4   1   5        640.46        680.84        41.75 o                         
  -3   1   5       2459.01       2661.64        71.27 o                         
  -2   1   5      23159.79      16781.97      5721.98 o                         
  -1   1   5       8062.84       8066.48        98.41 o                         
   0   1   5        104.97         93.28         9.71 o                         
   1   1   5        342.76        297.09        44.75 o                         
   2   1   5       4560.10       4709.90       143.95 o                         
   3   1   5       5618.37       5793.38       167.80 o                         
   4   1   5          7.70         14.98         7.55 o                         
   5   1   5       1342.62       1370.50        34.81 o                         
   6   1   5       1419.89       1365.67        82.95 o                         
   7   1   5        433.38        426.87        36.80 o                         
   8   1   5        219.57        210.73        52.96 o                         
   9   1   5       2649.08       2741.36       212.42 o                         
 -11   2   5        141.04        120.34        42.56 o                         
 -10   2   5         23.17          0.00        29.94 o                         
  -9   2   5        130.36        112.35        37.62 o                         
  -8   2   5        197.07        199.94        36.79 o                         
  -7   2   5          1.62          0.00        20.71 o                         
  -6   2   5        371.41        386.17        43.74 o                         
  -5   2   5       1352.64       1208.96        57.43 o                         
  -4   2   5        253.66        265.85        32.56 o                         
  -3   2   5        139.13        144.83        25.19 o                         
  -2   2   5        181.51        212.24        26.45 o                         
  -1   2   5       1226.70       1367.36        33.58 o                         
   0   2   5        226.84        208.60        12.99 o                         
   1   2   5         18.72         62.14        19.46 o                         
   2   2   5       2771.30       2853.40       110.83 o                         
   3   2   5       1656.08        573.51       813.32 o                         
   4   2   5         35.92         47.03         9.48 o                         
   5   2   5         19.85         32.93        14.56 o                         
   6   2   5         79.81         30.51        20.61 o                         
   7   2   5        107.32        112.68        25.91 o                         
   8   2   5         23.10         11.14        34.24 o                         
   9   2   5         46.35        127.98        73.88 o                         
  10   2   5         27.80        118.74        81.80 o                         
 -11   3   5        319.81        307.67        54.96 o                         
 -10   3   5          8.71          0.00        31.75 o                         
  -9   3   5        318.64        384.20        48.64 o                         
  -8   3   5       2331.66       2250.48        79.48 o                         
  -7   3   5        438.85        440.82        49.22 o                         
  -6   3   5        386.15        385.49        43.81 o                         
  -5   3   5       6645.70       6462.86       133.77 o                         
  -4   3   5       8228.85       8418.12       150.78 o                         
  -3   3   5        387.09        423.00        33.88 o                         
  -2   3   5      10479.48      10345.38       158.97 o                         
  -1   3   5      12969.25      12783.75       131.55 o                         
   0   3   5       1618.51       1560.02        32.75 o                         
   1   3   5        778.51        688.71        24.59 o                         
   2   3   5       8767.38       6745.39      1502.88 o                         
   3   3   5       6250.17       6241.08        73.20 o                         
   4   3   5          9.98          3.47         8.79 o                         
   5   3   5       5409.42       5404.72        77.70 o                         
   6   3   5       2433.12       2580.79        70.36 o                         
   7   3   5        186.76        232.66        31.61 o                         
   8   3   5        433.03        456.50       109.51 o                         
   9   3   5       1689.82       1824.54       183.39 o                         
  10   3   5       1062.04       1182.01       162.28 o                         
 -11   4   5        207.21        196.72        49.62 o                         
 -10   4   5        389.19        391.02        50.52 o                         
  -9   4   5        152.46        183.14        39.38 o                         
  -8   4   5        535.21        588.42        59.75 o                         
  -7   4   5        535.42        539.20        51.52 o                         
  -6   4   5          4.44          0.00        23.47 o                         
  -5   4   5       1389.49       1411.13        62.85 o                         
  -4   4   5       1694.44       1766.71        64.40 o                         
  -3   4   5       1544.34       1552.24        55.76 o                         
  -2   4   5       4630.57       5014.21        99.54 o                         
  -1   4   5       1061.58       1117.74        32.69 o                         
   0   4   5       2020.34       2056.03        40.44 o                         
   1   4   5       6229.40       6235.15        82.63 o                         
   2   4   5        364.89        389.69        16.06 o                         
   3   4   5         43.24         46.84         9.96 o                         
   4   4   5        256.64        309.14        18.73 o                         
   5   4   5        467.87        584.71        36.54 o                         
   6   4   5        203.83        336.29        46.04 o                         
   7   4   5        258.50        373.43        42.62 o                         
   8   4   5        202.42        258.59        89.72 o                         
   9   4   5          1.85         63.33        71.25 o                         
  10   4   5         13.65         62.01        76.52 o                         
 -11   5   5        116.31        164.72        50.25 o                         
 -10   5   5        109.54        129.24        36.13 o                         
  -9   5   5       1961.68       1944.02        90.24 o                         
  -8   5   5       2755.48       2655.84        98.27 o                         
  -7   5   5        995.85       1010.48        61.31 o                         
  -6   5   5        982.22        992.84        58.40 o                         
  -5   5   5       7040.09       6802.10       140.14 o                         
  -4   5   5       8333.53       8166.18       150.44 o                         
  -3   5   5        535.96        689.67        40.93 o                         
  -2   5   5       5646.15       5766.37       109.87 o                         
  -1   5   5      14715.38      11900.25      2446.34 o                         
   0   5   5        315.42        308.29        22.66 o                         
   1   5   5       4551.15       4428.63        64.29 o                         
   2   5   5      13878.63      13901.19       147.76 o                         
   3   5   5       4034.09       4016.78        60.03 o                         
   4   5   5        463.50        501.34        25.34 o                         
   5   5   5       5217.65       5137.56        99.54 o                         
   6   5   5       3707.48       3930.35        89.40 o                         
   7   5   5        360.40        493.55        49.16 o                         
   8   5   5        214.22        248.04        89.72 o                         
   9   5   5        789.66        923.42       150.41 o                         
  10   5   5        635.61        704.40       157.00 o                         
 -11   6   5          8.06         52.92        34.88 o                         
 -10   6   5        920.43        911.77        70.02 o                         
  -9   6   5        845.74        859.27        65.92 o                         
  -8   6   5         64.57        165.00        40.03 o                         
  -7   6   5        413.86        420.84        50.08 o                         
  -6   6   5        814.11        856.48        55.44 o                         
  -5   6   5        253.62        225.23        36.18 o                         
  -4   6   5       1177.51       1151.48        55.14 o                         
  -3   6   5       3667.09       3714.52        90.16 o                         
  -2   6   5       6772.93       7298.83       143.17 o                         
  -1   6   5       1570.76       1435.22       269.95 o                         
   0   6   5       7971.05       7528.05       270.42 o                         
   1   6   5       4953.71       4925.97        72.40 o                         
   2   6   5        810.43        906.31        28.71 o                         
   3   6   5       2214.15       2309.88        45.54 o                         
   4   6   5       3553.83       3423.15       114.41 o                         
   5   6   5        479.69        611.23        35.74 o                         
   6   6   5        640.49        794.45        41.71 o                         
   7   6   5       1482.34       1477.00        67.69 o                         
   8   6   5        534.69        662.19       138.53 o                         
   9   6   5         87.39        167.56        92.36 o                         
  10   6   5        249.85        296.86       113.46 o                         
 -11   7   5        159.60        208.58        43.16 o                         
 -10   7   5        108.18        168.44        45.14 o                         
  -9   7   5       2158.20       2164.14        96.50 o                         
  -8   7   5       3482.77       3353.52       112.70 o                         
  -7   7   5        317.12        387.49        49.73 o                         
  -6   7   5       1101.71       1057.10        61.40 o                         
  -5   7   5       2040.02       1942.63        74.21 o                         
  -4   7   5       3828.07       3900.97        99.50 o                         
  -3   7   5        444.80        438.87        36.58 o                         
  -2   7   5       1053.69       1054.19        48.07 o                         
  -1   7   5        874.94        940.80        43.08 o                         
   0   7   5         82.39        118.73        26.24 o                         
   1   7   5       3564.12       3675.84        79.73 o                         
   2   7   5       7501.59       7173.79       105.43 o                         
   3   7   5       1407.40       1428.40        61.51 o                         
   4   7   5          5.85         61.23        17.16 o                         
   5   7   5       4419.63       4181.10       117.88 o                         
   6   7   5       3643.85       3463.78       101.79 o                         
   7   7   5        722.39        785.28        53.80 o                         
   8   7   5         32.62        112.15        81.80 o                         
   9   7   5        773.78        647.80       146.45 o                         
  10   7   5        501.51        490.80       141.17 o                         
 -11   8   5        147.06        238.92        76.02 o                         
 -10   8   5        742.40        763.49        71.17 o                         
  -9   8   5        306.23        354.12        54.11 o                         
  -8   8   5        137.13        240.52        46.67 o                         
  -7   8   5       1877.68       1854.11        81.72 o                         
  -6   8   5        673.68        648.65        52.85 o                         
  -5   8   5        787.08        759.43        52.26 o                         
  -4   8   5       1351.78       1332.75        60.94 o                         
  -3   8   5       7012.43       7014.95       136.92 o                         
  -2   8   5        398.20        419.63        35.15 o                         
  -1   8   5        544.31        598.12        38.20 o                         
   0   8   5       3445.23       3410.21       112.80 o                         
   1   8   5       3424.65       3270.23        77.32 o                         
   2   8   5        430.25        454.86        33.00 o                         
   3   8   5       1154.89       1107.03        44.23 o                         
   4   8   5       5896.29       5654.35       107.56 o                         
   5   8   5       1106.70       1151.48        58.00 o                         
   6   8   5        653.86        666.17        54.36 o                         
   7   8   5       1059.15       1114.86        64.27 o                         
   8   8   5        401.05        548.85       133.26 o                         
   9   8   5          0.20          6.60        68.61 o                         
  10   8   5        182.71        208.46       109.51 o                         
 -10   9   5        163.88        286.23        53.49 o                         
  -9   9   5       1746.02       1767.04        88.90 o                         
  -8   9   5       1062.80        992.09        68.33 o                         
  -7   9   5         31.75          0.00        30.06 o                         
  -6   9   5        903.44        923.14        59.86 o                         
  -5   9   5       1540.07       1472.70        68.02 o                         
  -4   9   5       1959.00       1969.94        73.51 o                         
  -3   9   5        259.45        251.74        35.05 o                         
  -2   9   5        815.81        805.62        46.83 o                         
  -1   9   5        702.85        689.94        41.81 o                         
   0   9   5        152.58        113.28        24.26 o                         
   1   9   5         91.21         72.05        17.89 o                         
   2   9   5        667.89        680.92        37.80 o                         
   3   9   5       2699.33       2727.86        69.04 o                         
   4   9   5          1.77         52.90        17.71 o                         
   5   9   5        973.55        952.21        55.98 o                         
   6   9   5       1660.86       1681.38        74.68 o                         
   7   9   5        552.14        610.57        51.38 o                         
   8   9   5         37.56         27.71        69.93 o                         
   9   9   5        427.73        290.26       114.78 o                         
 -10  10   5        920.33       1002.25        75.98 o                         
  -9  10   5         63.74        121.99        42.53 o                         
  -8  10   5        878.37        911.74        67.43 o                         
  -7  10   5       1585.89       1510.52        77.30 o                         
  -6  10   5        556.46        515.76        52.00 o                         
  -5  10   5        118.87         83.54        31.65 o                         
  -4  10   5        184.29        166.22        34.15 o                         
  -3  10   5        169.70        215.58        34.33 o                         
  -2  10   5        495.15        474.18        43.42 o                         
  -1  10   5       1247.54       1154.21        52.40 o                         
   0  10   5        753.27        703.66        42.01 o                         
   1  10   5        303.78        302.45        33.07 o                         
   2  10   5         29.47         32.90        15.19 o                         
   3  10   5       1633.25       1678.50        52.91 o                         
   4  10   5       2782.17       2584.87       106.86 o                         
   5  10   5       1745.46       1708.15        75.12 o                         
   6  10   5         31.12         70.54        28.41 o                         
   7  10   5        630.53        769.97       125.17 o                         
   8  10   5        825.60        940.57       176.79 o                         
   9  10   5        130.79        195.26       104.23 o                         
 -10  11   5          0.29        126.85        79.65 o                         
  -9  11   5        435.10        551.14        65.49 o                         
  -8  11   5        122.78        153.80        43.26 o                         
  -7  11   5          6.86          0.00        30.26 o                         
  -6  11   5        572.89        605.24        57.14 o                         
  -5  11   5        217.49        230.06        40.82 o                         
  -4  11   5        550.50        592.28        51.29 o                         
  -3  11   5        257.29        270.57        37.97 o                         
  -2  11   5       2863.66       2766.97        83.42 o                         
  -1  11   5        103.14         91.43        23.70 o                         
   0  11   5        482.11        460.99        40.01 o                         
   1  11   5        131.77        139.50        26.94 o                         
   2  11   5        404.31        405.19        34.66 o                         
   3  11   5       1714.70       1658.30       122.70 o                         
   4  11   5         17.77         72.57        26.38 o                         
   5  11   5        732.58        761.13        55.77 o                         
   6  11   5        612.44        688.93        55.39 o                         
   7  11   5          7.34         30.35        56.73 o                         
   8  11   5        124.51        106.87        87.08 o                         
   9  11   5        220.42        200.54       108.19 o                         
 -10  12   5        704.47        839.86        96.58 o                         
  -9  12   5        331.06        398.29        58.67 o                         
  -8  12   5        514.45        598.38        67.33 o                         
  -7  12   5       2965.83       2877.09       106.91 o                         
  -6  12   5       1480.61       1423.66        74.79 o                         
  -5  12   5         64.83         37.80        30.69 o                         
  -4  12   5         12.13          0.00        24.66 o                         
  -3  12   5       1348.45       1313.62        62.68 o                         
  -2  12   5        616.43        594.95        48.47 o                         
  -1  12   5          0.58          0.00        12.45 o                         
   0  12   5       2134.33       2078.42        70.10 o                         
   1  12   5       1443.25       1354.21        57.29 o                         
   2  12   5        285.22        287.50        32.29 o                         
   3  12   5       1709.61       1725.26        79.09 o                         
   4  12   5       3773.38       3456.32       188.67 o                         
   5  12   5       1561.26       1540.12       104.61 o                         
   6  12   5         67.22         55.41        62.01 o                         
   7  12   5       1307.37       1297.39        67.83 o                         
   8  12   5        978.18        753.22       162.28 o                         
   9  12   5        200.18        188.67       110.83 o                         
  -9  13   5         12.90         63.45        45.33 o                         
  -8  13   5          3.84         53.08        37.01 o                         
  -7  13   5          0.09         41.35        35.21 o                         
  -6  13   5         15.04         21.58        32.24 o                         
  -5  13   5          2.76          0.00        31.61 o                         
  -4  13   5         41.71         17.16        28.27 o                         
  -3  13   5        373.25        384.65        46.05 o                         
  -2  13   5        937.06        805.43        52.26 o                         
  -1  13   5       3880.79       3070.37       656.91 o                         
   0  13   5        811.35        784.85        49.23 o                         
   1  13   5        375.25        405.06        40.11 o                         
   2  13   5       1362.11       1317.79        54.02 o                         
   3  13   5        317.77        312.07        48.00 o                         
   4  13   5        254.83        259.83        45.92 o                         
   5  13   5        340.93        528.89        60.29 o                         
   6  13   5        101.61        179.43        79.16 o                         
   7  13   5        116.98        118.74        69.93 o                         
   8  13   5        394.50        291.58       114.78 o                         
  -9  14   5        277.88        382.21       104.89 o                         
  -8  14   5        123.82        167.53        44.50 o                         
  -7  14   5       2881.09       2716.52       106.86 o                         
  -6  14   5       2835.16       2774.80       104.19 o                         
  -5  14   5        234.92        216.88        43.69 o                         
  -4  14   5       2115.33       1976.68        83.01 o                         
  -3  14   5       7872.57       7619.89       161.39 o                         
  -2  14   5       2079.62       1999.63        77.70 o                         
  -1  14   5        259.67        309.62        40.85 o                         
   0  14   5       6717.45       6622.65       139.04 o                         
   1  14   5       2285.22       2227.10        74.43 o                         
   2  14   5         46.21         31.86        32.07 o                         
   3  14   5       2459.29       2307.53        99.32 o                         
   4  14   5       4053.54       3752.80       127.66 o                         
   5  14   5        453.27        602.47        59.02 o                         
   6  14   5        334.56        485.41        78.65 o                         
   7  14   5       1799.47       2036.73       261.83 o                         
   8  14   5        812.76        850.85       182.07 o                         
  -9  15   5          0.69        101.67        49.26 o                         
  -8  15   5          4.92         29.16        42.68 o                         
  -7  15   5         75.16        120.35        39.06 o                         
  -6  15   5         73.65         83.38        36.02 o                         
  -5  15   5         34.20          8.38        31.32 o                         
  -4  15   5         29.87         49.81        32.84 o                         
  -3  15   5         32.45         90.97        38.39 o                         
  -2  15   5        404.66        447.01        49.64 o                         
  -1  15   5       1159.60       1164.05        62.14 o                         
   0  15   5        373.66        403.70        44.16 o                         
   1  15   5         49.49         63.09        26.39 o                         
   2  15   5        131.96        137.11        41.09 o                         
   3  15   5          4.80         20.24        31.39 o                         
   4  15   5         51.52         94.24        35.77 o                         
   5  15   5         58.56         37.48        54.55 o                         
   6  15   5          4.82         63.33        60.69 o                         
   8  15   5        264.79        270.47       120.06 o                         
  -8  16   5          2.59         58.88        42.56 o                         
  -7  16   5        869.21        948.96        72.07 o                         
  -6  16   5       2287.85       2073.20        93.30 o                         
  -5  16   5         95.96        110.16        38.50 o                         
  -4  16   5       2594.36       2503.86        95.91 o                         
  -3  16   5       6905.15       6476.19       153.58 o                         
  -2  16   5       1622.26       1755.04        78.07 o                         
  -1  16   5       1065.84        965.83        60.35 o                         
   0  16   5       2605.50       2593.33        87.10 o                         
   1  16   5       3663.80       3397.44       125.46 o                         
   2  16   5        636.28        635.99        67.93 o                         
   3  16   5        931.49        899.65        69.91 o                         
   4  16   5       3055.21       2911.54       117.99 o                         
   5  16   5        436.88        590.15        55.31 o                         
   6  16   5        341.62        706.78       131.21 o                         
   7  16   5       1164.74       1060.63       176.79 o                         
  -8  17   5         91.53        171.06        52.05 o                         
  -7  17   5         42.93         88.44        48.10 o                         
  -6  17   5         17.04         10.75        29.61 o                         
  -5  17   5         64.93         57.86        35.01 o                         
  -4  17   5        134.00        153.34        39.52 o                         
  -3  17   5        286.26        292.84        45.71 o                         
  -2  17   5         13.29         16.86        29.89 o                         
  -1  17   5        293.43        331.09        46.21 o                         
   0  17   5         73.10         68.85        29.69 o                         
   1  17   5        155.25        159.29        44.66 o                         
   2  17   5        392.18        487.57        64.20 o                         
   3  17   5         32.50         54.55        36.18 o                         
   4  17   5         14.67        137.92        39.94 o                         
   5  17   5         95.80        354.07       131.97 o                         
   6  17   5         35.50        212.42        77.84 o                         
   7  17   5         11.83         10.55        76.52 o                         
  -8  18   5         83.83        132.85        77.03 o                         
  -7  18   5        612.59        664.95        86.47 o                         
  -6  18   5        399.35        369.30        65.10 o                         
  -5  18   5         40.34         61.82        34.41 o                         
  -4  18   5       1586.14       1560.39        79.69 o                         
  -3  18   5       3189.10       2810.03       101.95 o                         
  -2  18   5        501.21        527.02        56.22 o                         
  -1  18   5        447.50        475.64        52.10 o                         
   0  18   5       2441.63       2339.43       109.63 o                         
   1  18   5       2138.32       1995.80       102.62 o                         
   2  18   5        623.15        569.48        61.67 o                         
   3  18   5        203.07        312.99        53.90 o                         
   4  18   5       1004.48       1019.64        73.86 o                         
   5  18   5        371.95        336.67        94.33 o                         
   6  18   5          0.26         85.76        75.20 o                         
  -7  19   5         10.17        104.29        49.77 o                         
  -6  19   5         56.53         69.98        43.37 o                         
  -5  19   5          4.52         35.79        30.07 o                         
  -4  19   5        142.77        161.89        40.28 o                         
  -3  19   5          7.97         51.43        31.42 o                         
  -2  19   5        148.89        160.40        46.82 o                         
  -1  19   5        814.16        804.00        59.22 o                         
   0  19   5        260.29        295.43        55.01 o                         
   1  19   5        231.34        231.82        51.04 o                         
   2  19   5        107.09        167.20        44.24 o                         
   3  19   5         16.54         65.36        68.58 o                         
   4  19   5         82.34        195.85        47.72 o                         
   5  19   5        112.84        351.66       133.26 o                         
   6  19   5         35.60        180.75        83.12 o                         
  -6  20   5        227.19        319.23        60.83 o                         
  -5  20   5        148.14        183.43        53.81 o                         
  -4  20   5       1125.16       1153.20        71.50 o                         
  -3  20   5        916.65        927.22        66.19 o                         
  -2  20   5         87.75        154.37        44.89 o                         
  -1  20   5        450.65        460.18        67.74 o                         
   0  20   5       1319.68       1245.33        86.37 o                         
   1  20   5        692.81        717.01        67.38 o                         
   2  20   5        122.63        167.26        44.90 o                         
   3  20   5        203.79        277.09        97.63 o                         
   4  20   5        631.41        762.63       139.92 o                         
   5  20   5        129.87        226.93        91.04 o                         
  -6  21   5        120.52        238.83       104.80 o                         
  -5  21   5         83.26        166.22        58.78 o                         
  -4  21   5          6.65         57.39        33.52 o                         
  -3  21   5          7.83         80.87        32.48 o                         
  -2  21   5        204.90        271.71        55.52 o                         
  -1  21   5        310.71        401.42        64.79 o                         
   0  21   5        165.12        205.17        50.02 o                         
   1  21   5         65.35        166.74        52.13 o                         
   2  21   5          1.31         78.62        42.79 o                         
   3  21   5        231.34        279.78        52.46 o                         
   4  21   5         68.12        180.75        77.84 o                         
   5  21   5         11.20         63.86        59.37 o                         
  -5  22   5         65.65        189.91        62.83 o                         
  -4  22   5        347.60        323.25        78.50 o                         
  -3  22   5        944.41        977.65        68.85 o                         
  -2  22   5        283.54        322.56        60.30 o                         
  -1  22   5        165.70        262.55        54.34 o                         
   0  22   5        931.50       1060.15        80.48 o                         
   1  22   5        914.29       1005.63        80.02 o                         
   2  22   5          2.88        126.12        71.71 o                         
   3  22   5        519.59        688.47        86.75 o                         
   4  22   5        833.48       1289.08       175.47 o                         
  -4  23   5          3.40        187.29        66.85 o                         
  -3  23   5         66.48        194.31        49.05 o                         
  -2  23   5        238.95        267.49        55.22 o                         
  -1  23   5        280.87        284.43        68.54 o                         
   0  23   5         52.70        160.79       103.51 o                         
   1  23   5          1.90        135.44        49.86 o                         
   2  23   5        121.76        167.94       100.27 o                         
   3  23   5        163.56        424.75       146.14 o                         
  -2  24   5        172.99        277.13        54.09 o                         
  -1  24   5        139.48        268.65        52.07 o                         
   0  24   5        682.00        772.41        73.56 o                         
   1  24   5        271.24        383.02       110.17 o                         
 -11   0   6         35.07        137.21        88.40 o                         
 -10   0   6       1481.93       1355.28       112.84 o                         
  -9   0   6       1453.49       1299.93       103.64 o                         
  -8   0   6       1927.05       1686.55       110.91 o                         
  -7   0   6        857.74        825.03        80.38 o                         
  -6   0   6       3495.25       3343.09       140.01 o                         
  -5   0   6        548.73        558.13        63.49 o                         
  -4   0   6        784.64        771.39        66.21 o                         
  -3   0   6      10959.37      11193.36       252.47 o                         
  -2   0   6       2270.75       2325.08        91.15 o                         
  -1   0   6         14.19          0.00        19.51 o                         
   0   0   6      15824.42      16329.66       234.31 o                         
   1   0   6       8047.25       8239.91       302.13 o                         
   2   0   6       2164.33       2089.60       142.49 o                         
   3   0   6        394.89        302.13        73.88 o                         
   4   0   6        402.03        459.14        89.72 o                         
   5   0   6       2237.90       2265.07       164.92 o                         
   6   0   6        910.61        936.61       116.10 o                         
   7   0   6        428.58        432.75        94.99 o                         
 -11   1   6        104.33        158.95        45.34 o                         
 -10   1   6          9.33         14.00        35.25 o                         
  -9   1   6         79.87        134.82        38.34 o                         
  -8   1   6         14.51          4.80        29.95 o                         
  -7   1   6          2.92          0.00        26.15 o                         
  -6   1   6        101.57        108.98        29.76 o                         
  -5   1   6          4.01          0.00        18.18 o                         
  -4   1   6         18.28          0.00        16.11 o                         
  -3   1   6        124.63        138.79        24.07 o                         
  -2   1   6        380.66        365.12        33.39 o                         
  -1   1   6        378.78        423.42        23.87 o                         
   0   1   6         53.88        133.32        29.87 o                         
   1   1   6        732.92        841.63        72.61 o                         
   2   1   6          0.09          0.00        25.19 o                         
   3   1   6          6.67          0.00        26.58 o                         
   4   1   6         13.69          0.00        27.41 o                         
   5   1   6        723.14        612.81        35.01 o                         
   6   1   6          0.11         29.91        21.24 o                         
   7   1   6          2.72          0.00        29.16 o                         
   8   1   6          8.02          0.00        34.75 o                         
   9   1   6          1.82         32.98        62.01 o                         
 -11   2   6         47.31        120.85        42.84 o                         
 -10   2   6        769.26        707.91        67.60 o                         
  -9   2   6       1745.77       1590.18        81.05 o                         
  -8   2   6        810.99        703.37        57.24 o                         
  -7   2   6         90.90         70.40        29.43 o                         
  -6   2   6       2109.95       2177.86        72.09 o                         
  -5   2   6       2293.27       2280.62        78.55 o                         
  -4   2   6        138.46        131.03        28.40 o                         
  -3   2   6       3597.82       3702.63        90.75 o                         
  -2   2   6       7127.72       6988.29       199.35 o                         
  -1   2   6       1049.88       1212.86        41.18 o                         
   0   2   6       3940.11       4087.89        58.13 o                         
   1   2   6      13261.64      12812.92       277.21 o                         
   2   2   6       2952.58       2805.93       118.49 o                         
   3   2   6         80.27         98.62        36.84 o                         
   4   2   6       1343.80        559.05       624.65 o                         
   5   2   6       3944.61       3986.38        95.55 o                         
   6   2   6        639.45        606.81        67.63 o                         
   7   2   6        429.93        487.17        70.35 o                         
   8   2   6       1327.84       1424.77       158.32 o                         
   9   2   6        489.99        484.20       120.06 o                         
 -11   3   6        312.40        376.91        57.67 o                         
 -10   3   6         35.78         44.78        38.03 o                         
  -9   3   6         83.59         96.32        35.52 o                         
  -8   3   6        491.81        483.94        51.03 o                         
  -7   3   6          0.24          0.00        24.54 o                         
  -6   3   6        613.92        598.54        51.49 o                         
  -5   3   6        815.71        790.55        51.45 o                         
  -4   3   6         48.70         39.88        23.25 o                         
  -3   3   6       2779.02       2733.15        77.25 o                         
  -2   3   6       1673.66       1622.19        80.68 o                         
  -1   3   6       1093.90       1089.22        38.88 o                         
   0   3   6       1817.66       2079.55        40.02 o                         
   1   3   6        601.44        653.47        26.51 o                         
   2   3   6        588.95        580.70        61.41 o                         
   3   3   6        373.47        318.46        52.21 o                         
   4   3   6        690.15        655.27        32.64 o                         
   5   3   6        172.92        194.58        23.58 o                         
   6   3   6         41.33         39.38        32.62 o                         
   7   3   6         68.05         70.56        37.36 o                         
   8   3   6         10.84         23.75        63.33 o                         
   9   3   6         32.54         47.50        73.88 o                         
 -11   4   6         89.63         67.03        41.12 o                         
 -10   4   6        795.86        740.54        68.26 o                         
  -9   4   6        345.91        333.02        47.78 o                         
  -8   4   6         52.43         27.69        34.50 o                         
  -7   4   6         49.22         68.57        34.18 o                         
  -6   4   6       3294.29       3154.43        99.52 o                         
  -5   4   6       3091.09       3108.07        93.31 o                         
  -4   4   6        189.67        203.59        32.33 o                         
  -3   4   6       3265.30       3172.83        84.57 o                         
  -2   4   6      11724.44      12139.72       303.45 o                         
  -1   4   6       4197.39       4274.58        89.77 o                         
   0   4   6       1573.02       1661.63        37.54 o                         
   1   4   6      10620.96      10126.95       113.15 o                         
   2   4   6       6777.20       5823.81       754.58 o                         
   3   4   6         94.75        111.85        15.04 o                         
   4   4   6       2753.23       2773.01        49.39 o                         
   5   4   6       5539.19       5629.55       100.46 o                         
   6   4   6       1143.47       1295.24        98.95 o                         
   7   4   6       1081.61       1084.38       146.45 o                         
   8   4   6       1952.13       2121.26       197.90 o                         
   9   4   6        674.62        765.10       153.05 o                         
 -11   5   6        252.44        257.04        53.47 o                         
 -10   5   6        193.56        193.81        43.62 o                         
  -9   5   6         33.52          0.00        34.05 o                         
  -8   5   6        457.22        517.83        60.43 o                         
  -7   5   6       1849.74       1734.85        80.37 o                         
  -6   5   6         25.26         58.26        30.87 o                         
  -5   5   6        376.34        407.01        44.88 o                         
  -4   5   6        982.63        962.63        52.16 o                         
  -3   5   6          2.35         22.49        20.80 o                         
  -2   5   6        125.76        168.82        27.96 o                         
  -1   5   6       2459.30       2616.83        69.73 o                         
   0   5   6       5582.71       5785.69        81.78 o                         
   1   5   6        605.50        606.98        24.86 o                         
   2   5   6       1620.94       1615.95        32.01 o                         
   3   5   6       3441.44       3292.81        59.20 o                         
   4   5   6        633.95        705.99        32.36 o                         
   5   5   6         69.29         97.06        26.94 o                         
   6   5   6        762.55        868.93        75.03 o                         
   7   5   6        576.78        622.74       131.94 o                         
   8   5   6          0.15         68.61        71.25 o                         
   9   5   6        323.28        248.04       104.23 o                         
 -11   6   6        111.21        126.80        39.01 o                         
 -10   6   6        640.82        638.33        59.75 o                         
  -9   6   6        466.53        522.15        63.46 o                         
  -8   6   6          9.16         17.51        32.27 o                         
  -7   6   6       1741.73       1814.47        83.14 o                         
  -6   6   6       6532.21       6408.57       147.73 o                         
  -5   6   6       3383.30       3343.90        99.05 o                         
  -4   6   6          4.67         22.99        22.25 o                         
  -3   6   6       2747.38       2745.31        80.70 o                         
  -2   6   6       3152.87       3151.59        81.96 o                         
  -1   6   6       7115.42       7096.61       128.44 o                         
   0   6   6        252.53        271.64        28.96 o                         
   1   6   6       5285.44       5183.81        75.40 o                         
   2   6   6       1745.55       1806.70        37.70 o                         
   3   6   6        386.23        487.06        25.11 o                         
   4   6   6       5272.87       5215.47       143.40 o                         
   5   6   6       2708.31       2800.25        69.10 o                         
   6   6   6        491.12        511.91       118.74 o                         
   7   6   6        767.19        813.91       141.17 o                         
   8   6   6       2018.58       1862.80       199.22 o                         
   9   6   6        648.09        824.47       168.88 o                         
 -10   7   6        454.14        457.46        61.82 o                         
  -9   7   6         65.80         54.56        37.55 o                         
  -8   7   6        541.00        602.60        61.33 o                         
  -7   7   6       2206.27       2176.73        90.55 o                         
  -6   7   6        178.47        321.00        44.79 o                         
  -5   7   6        310.85        332.29        43.57 o                         
  -4   7   6       1044.47        983.69        54.81 o                         
  -3   7   6       1864.89       1815.61        67.64 o                         
  -2   7   6         80.54         74.13        23.25 o                         
  -1   7   6       3232.14       3241.71       117.36 o                         
   0   7   6       6170.74       6288.63       117.35 o                         
   1   7   6        238.01        256.87        28.44 o                         
   2   7   6       1642.75       1655.99        43.10 o                         
   3   7   6       4322.73       4194.41        84.66 o                         
   4   7   6       1516.35       1614.31        51.19 o                         
   5   7   6          0.19         43.39        31.49 o                         
   6   7   6       2373.27       2288.82       205.82 o                         
   7   7   6       1211.71       1199.16       164.92 o                         
   8   7   6          2.94         75.20        77.84 o                         
   9   7   6        523.38        526.42       143.81 o                         
 -10   8   6        413.50        385.92        59.55 o                         
  -9   8   6        836.05        776.15        67.76 o                         
  -8   8   6         13.36         10.41        33.93 o                         
  -7   8   6       1699.43       1774.89        83.17 o                         
  -6   8   6       6356.32       6077.37       146.64 o                         
  -5   8   6       1705.52       1716.10        74.80 o                         
  -4   8   6        430.61        440.20        43.85 o                         
  -3   8   6       1375.07       1314.39        59.16 o                         
  -2   8   6       3712.38       3676.21        93.47 o                         
  -1   8   6        603.84        621.18        39.34 o                         
   0   8   6        246.73        293.48        37.20 o                         
   1   8   6       1470.40       1465.95        52.66 o                         
   2   8   6         24.94         31.17        17.76 o                         
   3   8   6        324.53        338.79        28.33 o                         
   4   8   6       1127.53       1175.68        45.11 o                         
   5   8   6       1529.07       1532.67        61.75 o                         
   6   8   6        370.29        386.57       109.51 o                         
   7   8   6        269.11        300.81       104.23 o                         
   8   8   6       1361.05       1291.52       182.07 o                         
   9   8   6        465.89        438.03       131.94 o                         
 -10   9   6         85.47        147.27        43.69 o                         
  -9   9   6        137.22        209.66        49.36 o                         
  -8   9   6       1237.07       1184.75        75.26 o                         
  -7   9   6        958.57        986.63        66.08 o                         
  -6   9   6          6.09         66.29        33.93 o                         
  -5   9   6       1581.03       1522.87        72.08 o                         
  -4   9   6       1301.53       1197.91        61.88 o                         
  -3   9   6        676.59        602.16        45.56 o                         
  -2   9   6          0.70          0.00        19.44 o                         
  -1   9   6       1647.88       1696.87        62.58 o                         
   0   9   6        906.23        826.97        49.93 o                         
   1   9   6        247.91        277.48        32.35 o                         
   2   9   6        822.22        797.12        41.37 o                         
   3   9   6       1285.26       1207.30        47.68 o                         
   4   9   6        450.41        529.01        40.94 o                         
   5   9   6          3.41          7.01        31.94 o                         
   6   9   6       1591.27       1539.56       175.47 o                         
   7   9   6       1391.49       1597.61       186.03 o                         
   8   9   6         89.76        238.80       102.91 o                         
   9   9   6        251.56        197.90       102.91 o                         
 -10  10   6        176.29        209.78        55.42 o                         
  -9  10   6        703.46        686.38        63.86 o                         
  -8  10   6          4.34          8.57        35.21 o                         
  -7  10   6        807.88        819.39        63.52 o                         
  -6  10   6       1755.27       1724.91        80.63 o                         
  -5  10   6         33.28          6.93        29.40 o                         
  -4  10   6        989.36        953.39        57.49 o                         
  -3  10   6        632.26        592.37        45.67 o                         
  -2  10   6       1897.87       1964.56        70.89 o                         
  -1  10   6        165.35        187.67        31.56 o                         
   0  10   6        733.77        667.41        48.33 o                         
   1  10   6       1187.86       1160.63        51.40 o                         
   2  10   6          1.92          0.00        16.40 o                         
   3  10   6          0.42          0.00        15.23 o                         
   4  10   6        126.70        243.17        39.90 o                         
   5  10   6       1125.69       1163.25        59.45 o                         
   6  10   6        265.16        269.15        97.63 o                         
   7  10   6         92.64        117.42        83.12 o                         
   8  10   6        645.95        604.27       147.77 o                         
   9  10   6        110.53         71.25        88.40 o                         
 -10  11   6         41.77         95.39        42.09 o                         
  -9  11   6        336.60        412.32        60.29 o                         
  -8  11   6       1644.63       1639.58        86.71 o                         
  -7  11   6       1688.56       1609.63        83.21 o                         
  -6  11   6          7.14          6.39        32.10 o                         
  -5  11   6       3105.48       3004.54       101.79 o                         
  -4  11   6       2007.36       1835.59        77.31 o                         
  -3  11   6        833.83        800.73        54.06 o                         
  -2  11   6        148.14        126.86        30.20 o                         
  -1  11   6         12.53          0.00        20.75 o                         
   0  11   6        936.06        873.77        49.08 o                         
   1  11   6          7.65         12.24        21.05 o                         
   2  11   6        771.42        740.69        43.73 o                         
   3  11   6        886.67        816.13        54.03 o                         
   4  11   6         33.27         86.31        26.98 o                         
   5  11   6        278.19        333.96        40.76 o                         
   6  11   6       1001.43       1064.59       157.00 o                         
   7  11   6       1433.44       1410.26       186.03 o                         
   8  11   6         83.47         84.44        83.12 o                         
  -9  12   6        231.86        225.87        51.58 o                         
  -8  12   6        471.88        542.88        64.52 o                         
  -7  12   6          9.22         26.52        33.71 o                         
  -6  12   6          9.00         12.91        32.76 o                         
  -5  12   6         69.38         69.11        36.10 o                         
  -4  12   6          1.67          9.47        27.98 o                         
  -3  12   6         10.79          0.00        24.67 o                         
  -2  12   6         22.92          0.31        24.00 o                         
  -1  12   6       1239.23       1143.83        68.09 o                         
   0  12   6        254.91        265.75        37.50 o                         
   1  12   6       1195.03       1160.44        54.33 o                         
   2  12   6        899.03        735.33        63.04 o                         
   3  12   6         65.37         63.43        28.91 o                         
   4  12   6        275.01        350.91        42.92 o                         
   5  12   6        544.45        628.70        51.14 o                         
   6  12   6         70.34        120.06        85.76 o                         
   7  12   6        125.15        135.89        87.08 o                         
   8  12   6        379.68        312.69       122.70 o                         
  -9  13   6        238.23        293.24        54.36 o                         
  -8  13   6       1019.72       1052.15        74.76 o                         
  -7  13   6       1332.16       1257.76        77.57 o                         
  -6  13   6          9.42         30.18        34.95 o                         
  -5  13   6       2581.29       2417.19        94.83 o                         
  -4  13   6       5006.68       4842.18       129.35 o                         
  -3  13   6        986.58        981.23        61.14 o                         
  -2  13   6          2.85          0.00        25.94 o                         
  -1  13   6       2541.47       2424.95       129.72 o                         
   0  13   6       4029.09       3846.78       102.21 o                         
   1  13   6        197.61        231.75        34.15 o                         
   2  13   6       1711.83       1692.96        80.40 o                         
   3  13   6       2402.73       1696.25       606.84 o                         
   4  13   6        307.63        388.77        46.49 o                         
   5  13   6        276.92        455.02        82.06 o                         
   6  13   6       1556.06       1350.89       179.43 o                         
   7  13   6       1277.58       1125.28       172.84 o                         
   8  13   6         53.05        155.68       100.27 o                         
  -9  14   6         70.39        136.39        57.03 o                         
  -8  14   6        193.04        222.08        49.83 o                         
  -7  14   6        109.85        125.85        42.09 o                         
  -6  14   6         31.75          4.78        34.22 o                         
  -5  14   6         53.66         55.78        36.96 o                         
  -4  14   6         44.38         27.25        31.95 o                         
  -3  14   6          7.43          0.00        29.19 o                         
  -2  14   6        140.08        184.21        38.21 o                         
  -1  14   6        119.44        129.64        32.56 o                         
   0  14   6         78.54        110.22        30.97 o                         
   1  14   6       2542.27       2435.76        80.76 o                         
   2  14   6       1475.71       1411.08        78.51 o                         
   3  14   6          0.35         60.47        46.91 o                         
   4  14   6        232.17        452.06        72.34 o                         
   5  14   6        145.88        290.26        79.16 o                         
   6  14   6          0.41         23.75        77.84 o                         
   7  14   6        148.45        171.52       101.59 o                         
  -8  15   6        459.69        509.45        64.74 o                         
  -7  15   6        778.97        846.39        66.75 o                         
  -6  15   6        318.35        318.30        53.35 o                         
  -5  15   6       1034.65        952.91        66.41 o                         
  -4  15   6       2710.76       2476.56        95.75 o                         
  -3  15   6       2362.68       2173.47        87.54 o                         
  -2  15   6        461.67        528.01        52.53 o                         
  -1  15   6       5629.03       5205.16       183.77 o                         
   0  15   6       4181.67       4231.06       112.40 o                         
   1  15   6        380.35        447.39        54.50 o                         
   2  15   6       1956.07       1903.43        92.48 o                         
   3  15   6       2146.57       2092.98        95.34 o                         
   4  15   6       1565.45       1674.19        82.62 o                         
   5  15   6         66.00        124.56        51.91 o                         
   6  15   6       1566.58       1550.11       197.90 o                         
   7  15   6       1292.01       1234.79       187.35 o                         
  -8  16   6          0.52         59.17        44.85 o                         
  -7  16   6          8.63         27.18        34.29 o                         
  -6  16   6         23.32          2.78        30.94 o                         
  -5  16   6        121.16         74.33        35.13 o                         
  -4  16   6        360.07        299.40        47.75 o                         
  -3  16   6         79.91         97.62        36.62 o                         
  -2  16   6        136.88        164.31        38.75 o                         
  -1  16   6        128.63        175.83        37.17 o                         
   0  16   6        261.71        304.81        42.41 o                         
   1  16   6         72.78         64.64        36.68 o                         
   2  16   6          0.60         18.55        32.13 o                         
   3  16   6          5.99        118.39        47.97 o                         
   4  16   6         29.23         65.19        42.92 o                         
   5  16   6         32.43          0.00        67.29 o                         
   6  16   6         30.98         79.16        87.08 o                         
   7  16   6          1.65         17.15        81.80 o                         
  -7  17   6        660.20        713.41        65.77 o                         
  -6  17   6         89.79         72.59        34.58 o                         
  -5  17   6        208.71        254.81        46.62 o                         
  -4  17   6       1922.74       1792.72        85.81 o                         
  -3  17   6        563.27        542.49        59.07 o                         
  -2  17   6        305.46        340.63        48.85 o                         
  -1  17   6       4141.37       3866.07       115.24 o                         
   0  17   6       3835.09       3594.90       134.54 o                         
   1  17   6         18.58         64.58        35.57 o                         
   2  17   6        921.07        934.62        72.06 o                         
   3  17   6       1951.03       1984.33        96.61 o                         
   4  17   6       1517.77       1605.22        86.46 o                         
   5  17   6          0.14         39.58        72.56 o                         
   6  17   6        741.70        848.21       182.07 o                         
  -7  18   6         46.78        141.08        68.39 o                         
  -6  18   6          0.16         32.78        46.60 o                         
  -5  18   6         62.23         79.97        34.82 o                         
  -4  18   6          6.60          0.00        30.10 o                         
  -3  18   6          1.53          8.51        30.34 o                         
  -2  18   6         93.91         82.06        31.23 o                         
  -1  18   6        322.36        399.19        50.57 o                         
   0  18   6         38.58        114.99        40.16 o                         
   1  18   6        426.67        508.37        60.22 o                         
   2  18   6        296.11        472.68        63.36 o                         
   3  18   6          1.27        120.79        34.60 o                         
   4  18   6        172.80        232.30        60.03 o                         
   6  18   6         14.31         40.90        81.80 o                         
  -6  19   6          4.07         70.10        53.53 o                         
  -5  19   6        766.25        847.60        69.69 o                         
  -4  19   6        489.45        527.55        62.07 o                         
  -3  19   6          9.33         40.86        31.31 o                         
  -2  19   6       1021.34       1051.25       103.09 o                         
  -1  19   6       1922.60       1822.86        99.78 o                         
   0  19   6        840.32        792.95        69.35 o                         
   1  19   6         12.53        109.96        37.88 o                         
   2  19   6        968.92       1030.46        73.44 o                         
   3  19   6       1027.27       1154.31        81.16 o                         
   4  19   6        322.20        705.81        88.99 o                         
   5  19   6          2.02          0.00        60.69 o                         
  -6  20   6         15.09        105.20        43.93 o                         
  -5  20   6          6.62         49.56        37.73 o                         
  -4  20   6         13.36         35.00        31.71 o                         
  -3  20   6        147.34        146.38        39.10 o                         
  -2  20   6         79.52         97.34        41.83 o                         
  -1  20   6         15.59        107.86        38.20 o                         
   0  20   6         20.13         84.77        39.41 o                         
   1  20   6        280.54        519.11        79.16 o                         
   2  20   6        340.52        547.22        62.58 o                         
   3  20   6         34.12        203.96        44.03 o                         
   4  20   6          1.52        253.32        64.65 o                         
  -5  21   6        314.25        397.41        66.41 o                         
  -4  21   6        637.70        707.30        63.25 o                         
  -3  21   6        101.62        111.53        37.01 o                         
  -2  21   6        170.95        244.09        50.52 o                         
  -1  21   6        907.74        993.38        79.27 o                         
   0  21   6        636.31        668.52        67.57 o                         
   1  21   6          0.07         65.59        86.42 o                         
   2  21   6        704.62        808.91        69.88 o                         
   3  21   6        658.21        937.35       118.31 o                         
   4  21   6        223.36        629.33        81.80 o                         
  -4  22   6        208.61        455.82       123.00 o                         
  -3  22   6        258.64        349.99        58.84 o                         
  -2  22   6         24.95         94.63        46.87 o                         
  -1  22   6          8.80        116.53        44.37 o                         
   0  22   6        118.50        272.17        49.90 o                         
   1  22   6        301.60        504.80       115.87 o                         
   2  22   6        114.67        516.61       152.39 o                         
  -2  23   6          0.54        167.34        66.60 o                         
  -1  23   6        502.98        747.77        99.52 o                         
   0  23   6        582.99        636.52        65.22 o                         
   1  23   6          3.82         89.72        75.20 o                         
 -10   1   7       1973.71       1806.21        91.71 o                         
  -9   1   7        286.10        277.39        49.28 o                         
  -8   1   7        708.98        698.93        59.65 o                         
  -7   1   7       2680.55       2498.95        92.97 o                         
  -6   1   7       4089.97       3787.66       109.17 o                         
  -5   1   7        125.17        125.18        32.84 o                         
  -4   1   7       2275.56       2283.64        77.11 o                         
  -3   1   7       4365.85       4039.12       284.29 o                         
  -2   1   7          5.65         12.67        17.92 o                         
  -1   1   7       3835.39       4005.69        84.00 o                         
   0   1   7       6699.36       6688.53        81.94 o                         
   1   1   7       1483.76       1457.45        92.35 o                         
   2   1   7        724.06        684.83        72.26 o                         
   3   1   7       5595.53       5415.23       183.23 o                         
   4   1   7       3152.10       3042.74       138.42 o                         
   5   1   7        145.40        188.77        53.59 o                         
   6   1   7        114.75         65.43        40.90 o                         
   7   1   7        819.20        875.28        87.98 o                         
   8   1   7        697.03        716.28       126.66 o                         
 -10   2   7         53.39        134.20        44.71 o                         
  -9   2   7        523.23        578.79        63.64 o                         
  -8   2   7        472.20        493.41        58.10 o                         
  -7   2   7          9.31         16.91        30.55 o                         
  -6   2   7        117.61        114.77        30.43 o                         
  -5   2   7          0.25          0.00        20.62 o                         
  -4   2   7          1.38          0.00        18.17 o                         
  -3   2   7       1204.55       1195.49        47.17 o                         
  -2   2   7         82.10        101.20        20.08 o                         
  -1   2   7         67.14         63.69        20.62 o                         
   0   2   7       1214.89       1264.89        46.85 o                         
   1   2   7        962.73        810.82        74.48 o                         
   2   2   7        331.08        321.21        56.89 o                         
   3   2   7        695.18        724.03        75.06 o                         
   4   2   7          6.39         36.80        31.17 o                         
   5   2   7         39.89          0.00        29.69 o                         
   6   2   7         78.57         50.34        38.31 o                         
   7   2   7         86.10        110.47        45.61 o                         
   8   2   7         24.42         73.88        69.93 o                         
 -10   3   7       1414.45       1284.86        80.81 o                         
  -9   3   7        115.60        113.58        40.54 o                         
  -8   3   7        756.31        711.71        53.93 o                         
  -7   3   7       1108.13       1018.36        57.77 o                         
  -6   3   7       1202.92       1116.47        56.74 o                         
  -5   3   7        589.32        538.80        50.15 o                         
  -4   3   7        453.27        496.92        44.16 o                         
  -3   3   7       5608.61       5715.84       121.66 o                         
  -2   3   7       1544.90       1604.75        58.16 o                         
  -1   3   7        399.19        479.75        34.29 o                         
   0   3   7       7497.86       7620.16        94.78 o                         
   1   3   7       4045.05       3988.10       101.36 o                         
   2   3   7        224.07        179.48        47.47 o                         
   3   3   7       3918.39       2471.66      1260.51 o                         
   4   3   7       6188.22       6139.38       201.10 o                         
   5   3   7        524.86        522.28        73.64 o                         
   6   3   7         66.98         90.32        41.44 o                         
   7   3   7       2053.25       2112.03       193.95 o                         
   8   3   7       1171.75       1342.97       171.52 o                         
   9   3   7          8.46         64.65        71.25 o                         
 -10   4   7         26.92         19.19        38.07 o                         
  -9   4   7        726.69        693.85        57.70 o                         
  -8   4   7        140.32        177.27        39.21 o                         
  -7   4   7        174.37        137.55        40.12 o                         
  -6   4   7        190.51        214.49        41.94 o                         
  -5   4   7        765.99        729.30        56.08 o                         
  -4   4   7        175.24        193.04        34.69 o                         
  -3   4   7        718.76        784.65        48.41 o                         
  -2   4   7       1252.81       1277.34        53.63 o                         
  -1   4   7        289.53        314.18        31.31 o                         
   0   4   7        495.05        551.99        34.97 o                         
   1   4   7       1028.91       1134.10        53.39 o                         
   2   4   7       1552.87       1484.82        93.20 o                         
   3   4   7       1893.79       1906.26       107.61 o                         
   4   4   7        155.88        224.26        51.97 o                         
   5   4   7        466.47        507.22        70.91 o                         
   6   4   7        328.40        274.87        56.59 o                         
   7   4   7        141.25        125.34        77.84 o                         
   8   4   7          8.66         21.11        68.61 o                         
   9   4   7        118.96        170.20        94.99 o                         
 -10   5   7        428.23        466.46        57.25 o                         
  -9   5   7          0.75          0.00        28.47 o                         
  -8   5   7        723.82        714.95        62.58 o                         
  -7   5   7        646.81        666.61        61.13 o                         
  -6   5   7         20.32          0.00        28.15 o                         
  -5   5   7          0.35          0.00        25.97 o                         
  -4   5   7       2320.38       2450.68        82.82 o                         
  -3   5   7       6222.41       6180.05       130.01 o                         
  -2   5   7       1059.48       1120.62        50.83 o                         
  -1   5   7        508.00        537.62        37.67 o                         
   0   5   7       2041.02       2196.63        46.59 o                         
   1   5   7       6465.51       6185.78        80.70 o                         
   2   5   7        477.23        537.83        25.05 o                         
   3   5   7       2178.53       2197.43        74.55 o                         
   4   5   7       4634.61       4573.18       168.31 o                         
   5   5   7        419.75        491.87        67.21 o                         
   6   5   7        910.01        890.43       145.13 o                         
   7   5   7       1761.20       1848.29       192.63 o                         
   8   5   7       1160.79       1279.64       172.84 o                         
   9   5   7          6.39         23.75        72.56 o                         
 -10   6   7         17.71         20.68        32.91 o                         
  -9   6   7        146.16        149.87        44.45 o                         
  -8   6   7        710.63        765.07        83.37 o                         
  -7   6   7        737.57        687.47        66.85 o                         
  -6   6   7         54.81         68.56        32.85 o                         
  -5   6   7       2288.23       2244.22        84.54 o                         
  -4   6   7       1314.40       1311.76        63.01 o                         
  -3   6   7         74.21        145.69        30.64 o                         
  -2   6   7        802.01        749.77        62.47 o                         
  -1   6   7        556.08        491.09        37.50 o                         
   0   6   7       1135.32       1046.11        45.62 o                         
   1   6   7        507.45        561.65        25.81 o                         
   2   6   7       3359.73       3271.73        66.83 o                         
   3   6   7       2587.84       2567.92        73.41 o                         
   4   6   7         18.53         55.47        34.24 o                         
   5   6   7       1511.37       1676.11       101.20 o                         
   6   6   7       1076.26       1050.08       155.68 o                         
   7   6   7        200.05        187.35        91.04 o                         
   8   6   7        176.56        207.14        98.95 o                         
   9   6   7        571.35        350.95       118.74 o                         
 -10   7   7        355.06        422.82        54.95 o                         
  -9   7   7          4.71         18.02        36.43 o                         
  -8   7   7        671.87        648.73        65.10 o                         
  -7   7   7       1132.19       1067.77        69.29 o                         
  -6   7   7        716.09        714.18        56.03 o                         
  -5   7   7        462.05        525.15        51.35 o                         
  -4   7   7       7923.90       7668.43       177.44 o                         
  -3   7   7       7115.24       7055.33       143.88 o                         
  -2   7   7       1211.39       1179.00        57.79 o                         
  -1   7   7       1690.61       1620.08        61.13 o                         
   0   7   7       1583.80       1540.99        56.22 o                         
   1   7   7       3510.28       3393.07        78.93 o                         
   2   7   7        281.92        326.88        35.04 o                         
   3   7   7       1586.57       1521.81        57.66 o                         
   4   7   7       1277.74       1294.16        87.62 o                         
   5   7   7          0.84          0.00        55.41 o                         
   6   7   7        776.22        807.31       141.17 o                         
   7   7   7        983.23        972.23       155.68 o                         
   8   7   7        648.15        500.04       135.89 o                         
 -10   8   7         39.40         84.85        44.68 o                         
  -9   8   7        265.77        300.89        55.25 o                         
  -8   8   7        533.99        556.98        64.17 o                         
  -7   8   7         94.28         99.78        39.46 o                         
  -6   8   7        190.78        230.19        43.49 o                         
  -5   8   7       2079.54       1949.22        80.41 o                         
  -4   8   7       1002.70       1130.58        62.38 o                         
  -3   8   7         42.42        134.73        31.87 o                         
  -2   8   7        476.05        431.22        39.51 o                         
  -1   8   7       1930.01       1820.14        65.47 o                         
   0   8   7        222.12        269.36        32.62 o                         
   1   8   7        364.87        408.78        32.91 o                         
   2   8   7       1750.28       1713.34        53.64 o                         
   3   8   7        588.74        624.43        55.88 o                         
   4   8   7        240.02        240.12        92.36 o                         
   5   8   7        858.31        908.91       142.49 o                         
   6   8   7       1019.00       1073.82       157.00 o                         
   7   8   7        297.31        283.66       109.51 o                         
   8   8   7        308.61        250.68       108.19 o                         
 -10   9   7        256.60        322.99        65.06 o                         
  -9   9   7         73.20        106.66        42.31 o                         
  -8   9   7        173.71        182.00        45.79 o                         
  -7   9   7       1805.78       1758.45        86.27 o                         
  -6   9   7        496.26        494.04        56.78 o                         
  -5   9   7        390.97        428.52        51.79 o                         
  -4   9   7       4372.23       4161.58       114.14 o                         
  -3   9   7       3841.32       3787.44       108.55 o                         
  -2   9   7        213.80        218.60        35.46 o                         
  -1   9   7        988.04        984.30        68.70 o                         
   0   9   7       2128.73       2022.57       104.21 o                         
   1   9   7        368.32        370.00        33.79 o                         
   2   9   7        279.42        265.19        27.29 o                         
   3   9   7        889.88        946.56        60.37 o                         
   4   9   7        264.81        163.60        84.44 o                         
   5   9   7          0.87          0.00        54.09 o                         
   6   9   7        237.56        217.69        97.63 o                         
   7   9   7        459.41        555.45       145.13 o                         
   8   9   7        390.26        345.67       121.38 o                         
  -9  10   7        726.50        734.67        69.45 o                         
  -8  10   7        436.05        523.65        63.38 o                         
  -7  10   7          8.94         44.77        35.21 o                         
  -6  10   7       1908.87       1856.66        85.36 o                         
  -5  10   7       2806.23       2793.67        98.91 o                         
  -4  10   7       1033.69        987.11        61.29 o                         
  -3  10   7        647.88        665.17        52.12 o                         
  -2  10   7       3034.30       2742.17        87.12 o                         
  -1  10   7        410.91        421.18        39.31 o                         
   0  10   7        957.06        858.36        48.64 o                         
   1  10   7         33.73         32.35        21.04 o                         
   2  10   7        461.56        516.26        36.10 o                         
   3  10   7        121.14        232.68        49.56 o                         
   4  10   7        134.76        138.53        84.44 o                         
   5  10   7        744.53        685.93       147.77 o                         
   6  10   7        350.81        345.67       117.42 o                         
   7  10   7         14.60          0.00        65.97 o                         
   8  10   7        153.01        178.11       100.27 o                         
  -9  11   7         35.44         83.21        50.85 o                         
  -8  11   7         23.69         57.49        37.03 o                         
  -7  11   7        386.66        432.88        58.12 o                         
  -6  11   7        459.18        537.58        60.77 o                         
  -5  11   7          5.47         72.21        34.43 o                         
  -4  11   7        463.14        450.15        52.23 o                         
  -3  11   7         77.83         56.05        31.14 o                         
  -2  11   7         60.23         45.80        27.80 o                         
  -1  11   7        278.57        312.70        40.42 o                         
   0  11   7        216.77        237.40        32.87 o                         
   1  11   7        138.22        149.88        30.31 o                         
   2  11   7          8.06          7.59        22.85 o                         
   3  11   7        586.67        681.07        60.71 o                         
   4  11   7        144.55        124.02        84.44 o                         
   5  11   7        155.41        137.21        85.76 o                         
   6  11   7         20.41         48.82        77.84 o                         
   7  11   7        160.46        292.90       113.46 o                         
   8  11   7        328.29        356.23       134.57 o                         
  -9  12   7        721.51        901.86        76.24 o                         
  -8  12   7        446.07        472.77        60.19 o                         
  -7  12   7         57.55         75.64        37.73 o                         
  -6  12   7       1102.63       1144.02        71.90 o                         
  -5  12   7       3684.54       3428.13       112.47 o                         
  -4  12   7       1059.58       1108.69        66.79 o                         
  -3  12   7       1015.06       1011.92        63.57 o                         
  -2  12   7       4569.47       4237.29       114.19 o                         
  -1  12   7       2947.39       2794.07       111.80 o                         
   0  12   7        294.84        324.24        37.53 o                         
   1  12   7          4.33          0.00        19.91 o                         
   2  12   7       2366.58       2350.05       117.05 o                         
   3  12   7        708.46        821.54        67.41 o                         
   4  12   7        230.39        245.40       101.59 o                         
   5  12   7       1194.67       1139.79       164.92 o                         
   6  12   7        328.43        197.90       102.91 o                         
   7  12   7          0.96         25.07        79.16 o                         
  -9  13   7         78.40        166.82        46.66 o                         
  -8  13   7          9.74         61.87        38.62 o                         
  -7  13   7         17.90         40.36        34.33 o                         
  -6  13   7        533.75        574.48        65.09 o                         
  -5  13   7        243.96        251.41        46.37 o                         
  -4  13   7         10.97         11.95        31.59 o                         
  -3  13   7         30.27         16.75        30.66 o                         
  -2  13   7          0.82         33.54        28.90 o                         
  -1  13   7         19.95          0.00        16.45 o                         
   0  13   7          1.42          0.00        23.59 o                         
   1  13   7        870.06        842.57        59.41 o                         
   2  13   7        601.24        752.73        81.02 o                         
   3  13   7        325.87        452.91        60.11 o                         
   4  13   7       1298.39       1084.38       163.60 o                         
   5  13   7        303.02        244.08       106.87 o                         
   6  13   7         70.59        162.28        97.63 o                         
   7  13   7         98.07         51.45        87.08 o                         
  -8  14   7        437.52        539.68        61.58 o                         
  -7  14   7          0.08         48.41        34.80 o                         
  -6  14   7        327.13        321.36        52.19 o                         
  -5  14   7        943.87        917.25        65.89 o                         
  -4  14   7        996.39        897.18        63.46 o                         
  -3  14   7        389.66        345.01        48.77 o                         
  -2  14   7       2927.55       2815.37        95.96 o                         
  -1  14   7       2513.97       2269.89        84.95 o                         
   0  14   7        174.18        185.09        36.99 o                         
   1  14   7        910.86        917.57        63.86 o                         
   2  14   7       3440.79       3319.93       115.50 o                         
   3  14   7       1403.41       1486.37        75.37 o                         
   4  14   7        134.90        166.24        92.36 o                         
   5  14   7       1291.38       1178.05       174.16 o                         
   6  14   7       1017.94       1034.24       172.84 o                         
   7  14   7         39.78         44.86        84.44 o                         
  -8  15   7          5.03         88.50        44.56 o                         
  -7  15   7         12.96          6.32        32.84 o                         
  -6  15   7         15.79         41.05        35.42 o                         
  -5  15   7         73.13         82.76        37.09 o                         
  -4  15   7          4.45          0.00        27.89 o                         
  -3  15   7        114.32         93.22        36.27 o                         
  -2  15   7        362.18        328.70        47.96 o                         
  -1  15   7        150.02        155.22        38.31 o                         
   0  15   7         12.93          0.00        25.87 o                         
   1  15   7          2.23         87.01        34.85 o                         
   2  15   7          2.53         91.91        41.49 o                         
   3  15   7        281.62        617.83       102.18 o                         
   4  15   7        458.91        457.82       130.62 o                         
   5  15   7          0.08         65.97        80.48 o                         
   6  15   7         13.60         38.26        77.84 o                         
  -7  16   7         74.84        107.09        43.80 o                         
  -6  16   7         70.84         55.65        35.55 o                         
  -5  16   7        725.44        706.53        61.71 o                         
  -4  16   7        783.76        721.68        63.19 o                         
  -3  16   7         34.24         13.10        29.18 o                         
  -2  16   7       1827.12       1733.87        80.04 o                         
  -1  16   7       2613.35       2479.32        92.25 o                         
   0  16   7        213.43        277.33        55.42 o                         
   1  16   7       1718.58       1721.97        89.29 o                         
   2  16   7       3812.40       3713.94       142.51 o                         
   3  16   7       1171.55       1290.20       179.43 o                         
   4  16   7         26.49         75.20        77.84 o                         
   5  16   7        957.54        976.19       162.28 o                         
   6  16   7       1170.45       1208.40       184.71 o                         
  -7  17   7         90.79        178.21        44.34 o                         
  -6  17   7          0.29         18.84        33.71 o                         
  -5  17   7         14.76         30.18        31.28 o                         
  -4  17   7         38.29         25.14        30.78 o                         
  -3  17   7         17.43          0.00        26.93 o                         
  -2  17   7        157.65        156.48        36.77 o                         
  -1  17   7        270.20        261.22        50.38 o                         
   0  17   7          0.13         52.77        31.00 o                         
   1  17   7        305.60        523.34        62.61 o                         
   2  17   7        184.20        468.11       134.57 o                         
   3  17   7          4.88         58.05        75.20 o                         
   4  17   7         59.33        110.83        81.80 o                         
   5  17   7         22.21         65.97        79.16 o                         
  -6  18   7        158.63        196.51        43.97 o                         
  -5  18   7       1070.19       1053.45        72.16 o                         
  -4  18   7        223.74        233.26        44.87 o                         
  -3  18   7        168.02        242.66        43.01 o                         
  -2  18   7       1117.14       1126.89       103.99 o                         
  -1  18   7        786.57        855.67        87.77 o                         
   0  18   7         82.65        270.12        96.32 o                         
   1  18   7       1281.02       1474.85        88.02 o                         
   2  18   7       2396.45       2259.08       105.01 o                         
   3  18   7        436.20        791.41       171.45 o                         
   4  18   7        140.14        149.09        91.04 o                         
   5  18   7        781.21        675.38       157.00 o                         
  -5  19   7         77.97        140.25        54.96 o                         
  -4  19   7         13.00         58.73        54.08 o                         
  -3  19   7          5.78          0.49        27.98 o                         
  -2  19   7         13.74         85.45        38.49 o                         
  -1  19   7          0.34         32.35        82.46 o                         
   0  19   7         33.62        194.80        43.08 o                         
   1  19   7        123.01        342.66       125.23 o                         
   2  19   7        170.36        511.82        54.57 o                         
   3  19   7         71.04        102.91        84.44 o                         
   4  19   7        205.63        229.57       102.91 o                         
  -5  20   7        758.51        992.03        93.92 o                         
  -4  20   7        367.00        552.29       144.45 o                         
  -3  20   7        202.49        257.05        48.37 o                         
  -2  20   7        679.35        751.66        74.04 o                         
  -1  20   7        298.26        456.87        59.43 o                         
   0  20   7         67.17        215.09        85.51 o                         
   1  20   7        809.54       1077.52       112.01 o                         
   2  20   7        968.54       1235.53       113.37 o                         
   3  20   7        117.12        421.04       220.99 o                         
  -3  21   7         44.47        298.51       165.52 o                         
  -2  21   7          8.72         86.08        41.75 o                         
  -1  21   7        321.64        579.80       102.11 o                         
   0  21   7        166.31        402.32       125.93 o                         
   1  21   7         85.98        378.92       129.74 o                         
   2  21   7         23.68         80.48        79.16 o                         
  -1  22   7        626.10        843.89        80.60 o                         
   0  22   7         28.92        389.28       161.41 o                         
 -10   0   8         61.36         92.91        97.63 o                         
  -9   0   8        476.99        543.08        90.16 o                         
  -8   0   8       3981.67       3642.52       172.06 o                         
  -7   0   8       2283.51       2252.69       130.12 o                         
  -6   0   8         54.54         86.01        48.81 o                         
  -5   0   8       2315.07       2259.42       119.51 o                         
  -4   0   8       6180.06       6150.41       191.76 o                         
  -3   0   8       1448.73       1454.74        84.64 o                         
  -2   0   8        421.95        491.78        53.47 o                         
  -1   0   8       3890.72       3801.60       119.27 o                         
   0   0   8       1684.82       1750.09        46.04 o                         
   1   0   8        887.68        813.91       121.38 o                         
   2   0   8       5179.91       4805.89       250.68 o                         
   3   0   8       2214.16       2238.69       178.11 o                         
   4   0   8        134.77        104.23        71.25 o                         
   5   0   8       1664.52       1455.12       158.32 o                         
   6   0   8       1415.14       1456.44       158.32 o                         
   7   0   8        566.46        827.11       126.66 o                         
 -10   1   8          0.12          2.44        33.40 o                         
  -9   1   8        189.56        217.23        47.39 o                         
  -8   1   8          1.76        105.61        39.26 o                         
  -7   1   8        236.94        332.84        49.22 o                         
  -6   1   8        455.12        501.71        49.92 o                         
  -5   1   8         97.66        152.24        34.59 o                         
  -4   1   8         70.82         90.06        28.94 o                         
  -3   1   8          4.42         17.66        21.08 o                         
  -2   1   8        110.25         76.35        24.85 o                         
  -1   1   8        151.55        158.63        26.75 o                         
   0   1   8         65.39         83.49        22.08 o                         
   1   1   8        247.99        234.85        57.37 o                         
   2   1   8        147.48        178.13        50.27 o                         
   3   1   8         86.51        118.82        46.28 o                         
   4   1   8        190.58        167.56        52.24 o                         
   5   1   8        153.01        168.23        54.52 o                         
   6   1   8          0.44         64.60        36.34 o                         
   7   1   8          1.86         59.65        38.65 o                         
 -10   2   8         60.37         68.31        39.62 o                         
  -9   2   8        474.55        593.93        70.42 o                         
  -8   2   8       2548.10       2343.04        98.11 o                         
  -7   2   8       2349.93       2223.60        91.81 o                         
  -6   2   8         26.39         54.68        31.94 o                         
  -5   2   8       2195.05       2186.51        83.11 o                         
  -4   2   8       2844.46       2723.91        86.97 o                         
  -3   2   8       2762.34       2245.27       329.30 o                         
  -2   2   8         48.53         77.63        24.80 o                         
  -1   2   8       4106.00       4075.63        89.45 o                         
   0   2   8       2471.74       2612.69        71.41 o                         
   1   2   8          1.54          0.00        33.43 o                         
   2   2   8       4747.53       4605.91       171.98 o                         
   3   2   8       2690.75       2614.84       133.32 o                         
   4   2   8        546.17        493.21        80.48 o                         
   5   2   8        502.47        177.54       292.90 o                         
   6   2   8       2343.81       2375.33       138.41 o                         
   7   2   8        956.60       1042.16       151.73 o                         
   8   2   8         12.18         62.01        65.97 o                         
 -10   3   8         71.79         81.93        39.52 o                         
  -9   3   8        169.36        209.88        46.67 o                         
  -8   3   8         52.97         76.32        37.42 o                         
  -7   3   8        489.79        523.06        58.11 o                         
  -6   3   8        918.88        940.93        54.46 o                         
  -5   3   8        226.04        224.26        36.32 o                         
  -4   3   8          1.62          0.00        18.75 o                         
  -3   3   8         32.17         19.55        15.23 o                         
  -2   3   8        169.84        205.39        30.72 o                         
  -1   3   8       1298.16       1332.61        51.66 o                         
   0   3   8        597.15        558.69        34.66 o                         
   1   3   8         87.84         42.28        40.76 o                         
   2   3   8        337.49        326.09        60.64 o                         
   3   3   8        543.54        493.54        81.14 o                         
   4   3   8        341.84        113.37       134.57 o                         
   5   3   8        859.73        766.10        85.99 o                         
   6   3   8         42.05        117.42        73.88 o                         
   7   3   8         72.56        109.51        79.16 o                         
   8   3   8        111.86        113.46        79.16 o                         
 -10   4   8        109.42        135.71        42.55 o                         
  -9   4   8         97.24        100.47        40.12 o                         
  -8   4   8       1212.19       1095.17        63.87 o                         
  -7   4   8        500.38        518.14        53.04 o                         
  -6   4   8        356.73        347.03        43.07 o                         
  -5   4   8       1060.56        956.61        60.50 o                         
  -4   4   8        196.05        259.88        41.34 o                         
  -3   4   8        475.47        449.42        51.75 o                         
  -2   4   8         66.02         31.25        23.79 o                         
  -1   4   8       2184.98       2278.20        68.42 o                         
   0   4   8       4093.62       4074.16        84.35 o                         
   1   4   8        109.85        260.50        65.75 o                         
   2   4   8        940.39        959.33        86.39 o                         
   3   4   8       2898.75       2733.44       205.82 o                         
   4   4   8       1615.58       1581.46       109.60 o                         
   5   4   8        141.21        174.12        52.30 o                         
   6   4   8       2336.22       2319.17       209.78 o                         
   7   4   8       1270.58       1331.10       176.79 o                         
   8   4   8          6.92         43.54        72.56 o                         
 -10   5   8        167.68        189.13        49.89 o                         
  -9   5   8         75.96         78.30        34.83 o                         
  -8   5   8          6.07          9.34        29.54 o                         
  -7   5   8        211.03        175.96        44.67 o                         
  -6   5   8        451.55        513.10        57.50 o                         
  -5   5   8        773.03        653.03        53.64 o                         
  -4   5   8        107.33         81.58        31.03 o                         
  -3   5   8       1000.88       1005.33        53.89 o                         
  -2   5   8        213.04        215.73        34.21 o                         
  -1   5   8         38.20         70.29        23.74 o                         
   0   5   8        730.55        758.85        39.50 o                         
   1   5   8        198.89        256.60        60.17 o                         
   2   5   8         54.56         49.86        34.14 o                         
   3   5   8          2.23          0.00        33.81 o                         
   4   5   8       1021.28       1098.64        92.56 o                         
   5   5   8       1456.30       1470.95       170.20 o                         
   6   5   8        162.75        281.02       102.91 o                         
   7   5   8        170.02        232.21       101.59 o                         
   8   5   8        310.25        226.93       108.19 o                         
  -9   6   8          2.96         49.18        30.80 o                         
  -8   6   8        432.62        467.44        60.10 o                         
  -7   6   8        106.15         86.11        39.69 o                         
  -6   6   8        328.58        278.58        48.05 o                         
  -5   6   8       1060.59       1072.45        64.75 o                         
  -4   6   8        649.96        628.65        52.23 o                         
  -3   6   8          0.46          0.00        24.50 o                         
  -2   6   8       1032.46       1034.00        54.76 o                         
  -1   6   8       6551.67       6488.92       128.82 o                         
   0   6   8       2706.04       2679.79        72.79 o                         
   1   6   8          3.34         27.73        17.72 o                         
   2   6   8        613.06        564.02        71.33 o                         
   3   6   8       2097.71       1964.00       114.12 o                         
   4   6   8       1265.14       1343.63        97.87 o                         
   5   6   8         79.85        109.51        80.48 o                         
   6   6   8       1672.56       1598.93       189.99 o                         
   7   6   8        614.13        583.16       145.13 o                         
   8   6   8         31.80          0.00        68.61 o                         
  -9   7   8        116.75        155.54        49.13 o                         
  -8   7   8          1.77          0.00        31.13 o                         
  -7   7   8         76.01         69.83        37.94 o                         
  -6   7   8        720.90        611.35        56.83 o                         
  -5   7   8       1197.00       1033.91        63.75 o                         
  -4   7   8         10.68          0.00        26.95 o                         
  -3   7   8        696.42        673.07        51.50 o                         
  -2   7   8       3216.23       3186.92        91.81 o                         
  -1   7   8         36.20        110.37        27.36 o                         
   0   7   8         31.65         62.29        22.97 o                         
   1   7   8        903.12        880.87        61.51 o                         
   2   7   8        798.20        801.89        79.54 o                         
   3   7   8          0.02          0.00        31.56 o                         
   4   7   8        445.65        448.58       121.38 o                         
   5   7   8       1469.27       1455.12       175.47 o                         
   6   7   8         61.01        113.46        81.80 o                         
   7   7   8        107.49         93.67        85.76 o                         
   8   7   8        623.31        647.80       158.32 o                         
  -9   8   8         45.04         39.01        36.30 o                         
  -8   8   8        350.44        371.92        56.55 o                         
  -7   8   8        576.55        633.50        63.63 o                         
  -6   8   8         80.04         51.56        35.84 o                         
  -5   8   8       1995.83       1933.41        82.99 o                         
  -4   8   8       2532.24       2362.18        87.65 o                         
  -3   8   8         36.44         66.03        30.74 o                         
  -2   8   8       3700.87       3557.89       136.30 o                         
  -1   8   8       6496.74       6441.92       133.43 o                         
   0   8   8       2590.14       2515.18        74.81 o                         
   1   8   8        497.72        588.68        39.42 o                         
   2   8   8       1114.95        990.22        83.96 o                         
   3   8   8       1767.99       1674.73       104.78 o                         
   4   8   8         58.82         67.29        69.93 o                         
   5   8   8        297.22        332.48       110.83 o                         
   6   8   8        864.06        802.04       162.28 o                         
   7   8   8        114.62        134.57        91.04 o                         
  -9   9   8        450.56        561.99        76.92 o                         
  -8   9   8         14.68         44.88        35.28 o                         
  -7   9   8        285.50        279.23        50.88 o                         
  -6   9   8       1125.10       1052.59        69.14 o                         
  -5   9   8        210.45        230.73        44.39 o                         
  -4   9   8        162.70        180.21        39.65 o                         
  -3   9   8       1976.51       1852.33        77.13 o                         
  -2   9   8       2173.91       1602.17       314.53 o                         
  -1   9   8        354.10        364.91        40.60 o                         
   0   9   8        369.50        403.13        37.10 o                         
   1   9   8        768.01        748.28        41.01 o                         
   2   9   8        661.09        598.75        74.87 o                         
   3   9   8         49.82          0.00        58.05 o                         
   4   9   8        235.57        199.22        93.67 o                         
   5   9   8        402.41        356.23       117.42 o                         
   6   9   8         17.76         17.15        69.93 o                         
   7   9   8        179.40        166.24        98.95 o                         
  -9  10   8         45.41        137.43        47.80 o                         
  -8  10   8        398.58        460.18        62.75 o                         
  -7  10   8        265.04        265.31        49.59 o                         
  -6  10   8         17.24         24.57        33.36 o                         
  -5  10   8        878.95        836.97        62.61 o                         
  -4  10   8       1259.90       1232.54        68.88 o                         
  -3  10   8         55.51         85.86        32.97 o                         
  -2  10   8        536.35        544.33        48.46 o                         
  -1  10   8       1598.82       1501.53        66.24 o                         
   0  10   8        318.29        383.86        99.61 o                         
   1  10   8        166.02        294.29        69.99 o                         
   2  10   8        582.11        538.55        71.12 o                         
   3  10   8        201.58        133.26        84.44 o                         
   4  10   8          0.77          0.00        52.77 o                         
   5  10   8        134.07        141.17        88.40 o                         
   6  10   8        166.35        175.47        98.95 o                         
   7  10   8         90.82         96.31        89.72 o                         
  -8  11   8        185.91        232.00        48.39 o                         
  -7  11   8        596.18        676.54        62.40 o                         
  -6  11   8       1041.54        972.27        67.77 o                         
  -5  11   8        286.91        358.18        51.12 o                         
  -4  11   8        795.95        838.47        59.75 o                         
  -3  11   8       4184.17       3904.13       113.97 o                         
  -2  11   8       3385.40       3279.24       100.69 o                         
  -1  11   8        195.36        189.01        31.14 o                         
   0  11   8       2902.58       2757.52        84.90 o                         
   1  11   8       2058.52       2111.54        70.82 o                         
   2  11   8        984.45        838.98       141.17 o                         
   3  11   8        163.61         89.72        81.80 o                         
   4  11   8        533.69        662.19       149.09 o                         
   5  11   8        730.53        577.88       141.17 o                         
   6  11   8         15.68         27.71        75.20 o                         
   7  11   8        335.67        240.12       112.15 o                         
  -8  12   8        158.96        280.17        51.72 o                         
  -7  12   8        193.16        254.36        48.85 o                         
  -6  12   8         14.95         48.42        34.44 o                         
  -5  12   8         23.95         62.66        32.50 o                         
  -4  12   8        413.07        454.27        55.07 o                         
  -3  12   8        227.00        224.30        42.59 o                         
  -2  12   8          1.50         10.94        31.61 o                         
  -1  12   8         35.13         89.43        27.72 o                         
   0  12   8         79.04        133.99        41.10 o                         
   1  12   8         33.96        145.49        74.37 o                         
   2  12   8          1.38          0.00        64.65 o                         
   3  12   8        261.71        197.90       100.27 o                         
   4  12   8        395.96        387.89       126.66 o                         
   5  12   8         16.98         64.65        81.80 o                         
   6  12   8        298.03        287.62       113.46 o                         
  -8  13   8        148.50        243.60        61.75 o                         
  -7  13   8        318.29        461.43        61.52 o                         
  -6  13   8        939.70        917.44        66.90 o                         
  -5  13   8         91.38        118.69        37.07 o                         
  -4  13   8        217.94        248.82        44.79 o                         
  -3  13   8       1274.97       1269.61        69.21 o                         
  -2  13   8       2382.31       2233.23        87.11 o                         
  -1  13   8          0.31         27.32        23.22 o                         
   0  13   8       1563.77       1535.88        74.65 o                         
   1  13   8       2597.24       2596.66        97.67 o                         
   2  13   8        798.02        850.85       163.60 o                         
   3  13   8          0.06         42.22        73.88 o                         
   4  13   8        965.72        889.11       158.32 o                         
   5  13   8       1369.40       1176.73       178.11 o                         
   6  13   8         46.10         55.41        85.76 o                         
  -7  14   8        147.24        201.99        46.58 o                         
  -6  14   8         17.63         31.13        32.30 o                         
  -5  14   8         35.24         64.29        31.97 o                         
  -4  14   8         67.53         50.15        33.71 o                         
  -3  14   8         70.47         97.34        33.21 o                         
  -2  14   8         70.12         76.17        32.48 o                         
  -1  14   8         46.71         69.91        31.04 o                         
   0  14   8         48.71         25.39        47.03 o                         
   1  14   8         98.20        164.52        41.27 o                         
   2  14   8          2.20          3.96        68.61 o                         
   3  14   8         98.43         80.48        83.12 o                         
   4  14   8        251.68        230.89       108.19 o                         
   5  14   8          0.67         36.94        79.16 o                         
   6  14   8        341.95        376.02       130.62 o                         
  -7  15   8        490.79        719.16        67.65 o                         
  -6  15   8        528.04        520.71        58.08 o                         
  -5  15   8        238.42        269.03        47.47 o                         
  -4  15   8          5.67         13.89        28.34 o                         
  -3  15   8        232.22        276.47        44.48 o                         
  -2  15   8        820.08        869.91        59.49 o                         
  -1  15   8        510.52        568.46        51.36 o                         
   0  15   8        688.22        783.65        84.88 o                         
   1  15   8       2234.64       2201.91        92.37 o                         
   2  15   8        812.59        835.02       166.24 o                         
   3  15   8         35.17         14.51        69.93 o                         
   4  15   8       1413.53       1341.65       184.71 o                         
   5  15   8       1264.98       1325.82       188.67 o                         
  -6  16   8          3.22         78.16        36.61 o                         
  -5  16   8        102.54        113.79        39.19 o                         
  -4  16   8          4.49         12.85        30.02 o                         
  -3  16   8         34.23         67.80        45.70 o                         
  -2  16   8         10.80         60.06        55.23 o                         
  -1  16   8          7.06         86.98        44.49 o                         
   0  16   8        193.52        290.44        78.10 o                         
   1  16   8        207.42        160.96        91.04 o                         
   2  16   8        110.43        134.57        87.08 o                         
   3  16   8         27.49          0.00        63.33 o                         
   4  16   8         51.84         83.12        87.08 o                         
   5  16   8         17.11         62.01        80.48 o                         
  -6  17   8        799.46        889.57       100.87 o                         
  -5  17   8        288.93        324.11        54.33 o                         
  -4  17   8         17.04         46.94        32.82 o                         
  -3  17   8        582.46        698.53        59.57 o                         
  -2  17   8        657.31        623.53        95.97 o                         
  -1  17   8        157.96        222.67        45.63 o                         
   0  17   8        616.67        833.18        81.04 o                         
   1  17   8       1660.94       1700.47       113.59 o                         
   2  17   8        590.43        484.20       131.94 o                         
   3  17   8        269.10        350.95       122.70 o                         
   4  17   8       1499.54       1342.97       188.67 o                         
  -5  18   8         62.01        290.35        91.24 o                         
  -4  18   8         11.23         70.17        39.23 o                         
  -3  18   8         55.18         10.11        38.96 o                         
  -2  18   8         53.30        126.94        50.31 o                         
  -1  18   8         26.43        233.09       122.42 o                         
   0  18   8          2.85        306.90       137.02 o                         
   1  18   8        136.46        141.17        93.67 o                         
   2  18   8         90.40        133.26        92.36 o                         
   3  18   8         69.99        133.26        88.40 o                         
  -4  19   8         18.91         31.70        51.97 o                         
  -3  19   8        583.28        747.61       132.02 o                         
  -2  19   8        704.62        820.89        74.90 o                         
  -1  19   8          4.10         14.75        44.25 o                         
   0  19   8        477.13        795.52       115.36 o                         
   1  19   8        851.76        916.82       183.39 o                         
   2  19   8         56.62          7.92        75.20 o                         
  -3  20   8         84.31        401.43       165.83 o                         
  -2  20   8         13.55        281.78       123.64 o                         
  -1  20   8         96.41        479.07       213.02 o                         
   0  20   8         25.61        414.06       171.61 o                         
   1  20   8         14.16          0.00        65.97 o                         
  -9   1   9       1234.93       1120.68        76.65 o                         
  -8   1   9        569.72        585.04        57.74 o                         
  -7   1   9         35.59         81.24        36.93 o                         
  -6   1   9       2221.09       2083.13        88.72 o                         
  -5   1   9       5217.43       5084.84       147.20 o                         
  -4   1   9       1714.69       1611.96        71.27 o                         
  -3   1   9        328.30        341.08        41.07 o                         
  -2   1   9       4171.51       4299.06       101.69 o                         
  -1   1   9       3831.18       4052.16       107.78 o                         
   0   1   9         99.64         50.03        45.68 o                         
   1   1   9       1246.29       1166.26       101.14 o                         
   2   1   9       3148.38       2939.29       147.32 o                         
   3   1   9        292.87        265.11        61.49 o                         
   4   1   9       1219.39       1144.71       103.06 o                         
   5   1   9       2374.24       2412.27       144.57 o                         
   6   1   9        639.72        672.63        89.93 o                         
   7   1   9         23.27         92.36        69.93 o                         
  -9   2   9          1.07          1.35        35.53 o                         
  -8   2   9          5.04         52.85        37.52 o                         
  -7   2   9        273.48        286.70        49.39 o                         
  -6   2   9        437.63        556.14        59.89 o                         
  -5   2   9         54.04        124.28        36.59 o                         
  -4   2   9       1097.11       1164.15        62.15 o                         
  -3   2   9        362.90        435.53        43.23 o                         
  -2   2   9         88.92        113.07        28.29 o                         
  -1   2   9          3.24         31.52        20.95 o                         
   0   2   9        256.05        247.09        62.49 o                         
   1   2   9         37.63         25.73        42.91 o                         
   2   2   9        241.95        276.54        60.30 o                         
   3   2   9        371.66        323.42        66.70 o                         
   4   2   9          0.60          3.59        39.58 o                         
   5   2   9         58.13        153.17        49.70 o                         
   6   2   9        111.37        207.14        91.04 o                         
   7   2   9        219.69        193.95        89.72 o                         
  -9   3   9        351.08        357.21        58.33 o                         
  -8   3   9        508.82        553.96        59.17 o                         
  -7   3   9         38.98         79.45        38.37 o                         
  -6   3   9       1543.14       1371.33        74.41 o                         
  -5   3   9       2281.92       2132.04        85.76 o                         
  -4   3   9        344.92        417.96        45.92 o                         
  -3   3   9       1612.91       1523.21        66.77 o                         
  -2   3   9        683.54        759.65        46.62 o                         
  -1   3   9       1917.98       2058.88        66.99 o                         
   0   3   9        346.33        361.49        72.32 o                         
   1   3   9        394.53        474.13        76.83 o                         
   2   3   9       2979.79       2717.63       140.95 o                         
   3   3   9        933.80        786.95        88.26 o                         
   4   3   9        328.57        335.45        66.50 o                         
   5   3   9       1510.07       1497.77       115.34 o                         
   6   3   9       1123.27       1253.26       166.24 o                         
   7   3   9         18.37         22.43        68.61 o                         
  -9   4   9         17.58         27.59        36.97 o                         
  -8   4   9        107.86        142.01        41.83 o                         
  -7   4   9        379.73        356.85        53.45 o                         
  -6   4   9        199.55        203.03        43.97 o                         
  -5   4   9          4.98          0.00        24.22 o                         
  -4   4   9        564.93        550.79        43.58 o                         
  -3   4   9        589.94        564.08        47.58 o                         
  -2   4   9        342.87        366.51        38.50 o                         
  -1   4   9          1.76          2.82        18.85 o                         
   0   4   9        183.59        141.83        56.91 o                         
   1   4   9         89.10         60.38        47.33 o                         
   2   4   9        347.05        274.50        62.93 o                         
   3   4   9        266.77        194.56        57.28 o                         
   4   4   9          0.97          0.00        36.45 o                         
   5   4   9         24.57         30.35        68.61 o                         
   6   4   9        224.56        258.59       104.23 o                         
   7   4   9        340.63        364.14       122.70 o                         
  -9   5   9        555.87        625.13        71.56 o                         
  -8   5   9        254.37        276.92        51.01 o                         
  -7   5   9         45.03         59.02        30.56 o                         
  -6   5   9        347.53        376.23        46.88 o                         
  -5   5   9        672.00        641.41        63.12 o                         
  -4   5   9         94.29         19.66        31.22 o                         
  -3   5   9        348.55        391.48        48.18 o                         
  -2   5   9        627.81        683.48        47.18 o                         
  -1   5   9        101.43        247.38        68.94 o                         
   0   5   9        110.41         68.67        49.91 o                         
   1   5   9        706.07        698.98        82.84 o                         
   2   5   9       2150.72       1947.69       121.29 o                         
   3   5   9        809.25        636.55       147.70 o                         
   4   5   9         25.89         31.04        42.68 o                         
   5   5   9        705.73        613.50       137.21 o                         
   6   5   9       1090.40       1129.24       170.20 o                         
   7   5   9        112.20        145.13        89.72 o                         
  -9   6   9         15.12         64.57        58.27 o                         
  -8   6   9        415.91        513.26        52.56 o                         
  -7   6   9        114.99        132.31        33.78 o                         
  -6   6   9         43.40          0.00        32.48 o                         
  -5   6   9         23.37          0.00        29.55 o                         
  -4   6   9        389.81        393.04        50.43 o                         
  -3   6   9        910.62        771.55        52.58 o                         
  -2   6   9        606.36        588.38        46.62 o                         
  -1   6   9        385.26        424.46        38.55 o                         
   0   6   9        936.53        820.64        93.29 o                         
   1   6   9         62.13         36.14        46.12 o                         
   2   6   9         58.41         34.38        35.62 o                         
   3   6   9        304.44        210.35        58.58 o                         
   4   6   9        213.82        179.43        89.72 o                         
   5   6   9         83.71        108.19        87.08 o                         
   6   6   9         71.53        125.34        88.40 o                         
   7   6   9        504.46        555.45       145.13 o                         
  -9   7   9        635.90        779.91        58.52 o                         
  -8   7   9        652.33        728.75        55.20 o                         
  -7   7   9         88.15         89.31        38.59 o                         
  -6   7   9        175.04        147.66        41.21 o                         
  -5   7   9        447.81        447.07        60.75 o                         
  -4   7   9         70.46         41.62        32.47 o                         
  -3   7   9        902.75        910.53        68.49 o                         
  -2   7   9       2941.65       2925.67        90.91 o                         
  -1   7   9        330.33        450.28        51.34 o                         
   0   7   9        252.91        237.16        63.42 o                         
   1   7   9       3808.68       3600.83       162.85 o                         
   2   7   9       2924.03       2637.80       138.51 o                         
   3   7   9        192.63        161.60        53.24 o                         
   4   7   9        205.72         92.36        75.20 o                         
   5   7   9       1086.33       1007.86       160.96 o                         
   6   7   9        557.39        490.80       130.62 o                         
   7   7   9          0.09         46.18        73.88 o                         
  -8   8   9         97.16        175.93        48.37 o                         
  -7   8   9        442.77        469.75        55.97 o                         
  -6   8   9         22.52          2.47        30.82 o                         
  -5   8   9          8.51          0.00        29.35 o                         
  -4   8   9        778.24        773.90        59.16 o                         
  -3   8   9       1277.19       1170.82        62.01 o                         
  -2   8   9         63.81         98.93        31.11 o                         
  -1   8   9        237.60        330.24        37.42 o                         
   0   8   9       1877.99       1795.36       121.95 o                         
   1   8   9        984.35        308.39       470.94 o                         
   2   8   9         21.16         43.44        43.08 o                         
   3   8   9        178.10        141.17        84.44 o                         
   4   8   9        492.12        431.43       125.34 o                         
   5   8   9        180.68        294.22       112.15 o                         
   6   8   9         20.51         17.15        67.29 o                         
  -8   9   9        453.16        510.55        64.63 o                         
  -7   9   9         37.74         83.19        37.79 o                         
  -6   9   9        155.55        143.00        40.62 o                         
  -5   9   9        687.82        710.07        57.24 o                         
  -4   9   9        384.65        460.58        58.84 o                         
  -3   9   9        564.43        586.06        50.79 o                         
  -2   9   9       2550.82       2494.44        86.59 o                         
  -1   9   9       1395.20       1396.56        63.76 o                         
   0   9   9        435.85        420.50        76.61 o                         
   1   9   9       2021.94       2051.81       127.72 o                         
   2   9   9       1783.99       1663.18       113.78 o                         
   3   9   9         62.38        110.83        83.12 o                         
   4   9   9        535.76        527.74       134.57 o                         
   5   9   9        448.79        438.03       127.98 o                         
   6   9   9         75.70         73.88        83.12 o                         
  -8  10   9         27.56        128.58        65.89 o                         
  -7  10   9        722.20        758.03        65.32 o                         
  -6  10   9        562.58        526.03        56.81 o                         
  -5  10   9         30.11         88.68        39.04 o                         
  -4  10   9       1138.04       1070.88        64.83 o                         
  -3  10   9        903.49        928.66        59.72 o                         
  -2  10   9         42.37         78.81        29.87 o                         
  -1  10   9       1718.58       1681.56        70.87 o                         
   0  10   9       3151.28       2469.40       397.79 o                         
   1  10   9       1589.91       1454.95       109.37 o                         
   2  10   9         19.62          0.00        65.97 o                         
   3  10   9        962.09        951.12       150.41 o                         
   4  10   9        743.00        679.34       147.77 o                         
   5  10   9        339.20        325.88       118.74 o                         
   6  10   9         12.15         30.35        79.16 o                         
  -8  11   9         25.41        131.57        54.08 o                         
  -7  11   9          1.58         64.34        37.76 o                         
  -6  11   9        243.60        231.51        46.82 o                         
  -5  11   9        217.64        238.73        44.36 o                         
  -4  11   9        225.14        386.01        58.22 o                         
  -3  11   9         45.72         82.46        32.62 o                         
  -2  11   9        881.81        912.99        68.82 o                         
  -1  11   9        190.36        243.66        65.83 o                         
   0  11   9         20.95         37.36        46.18 o                         
   1  11   9        260.46        291.41        65.91 o                         
   2  11   9        226.00        166.24        92.36 o                         
   3  11   9         84.76         69.93        79.16 o                         
   4  11   9          4.81         18.47        71.25 o                         
   5  11   9        137.01        213.74       106.87 o                         
   6  11   9         94.09        127.98        94.99 o                         
  -7  12   9       1082.78       1148.90        75.98 o                         
  -6  12   9       1010.40       1024.26        99.41 o                         
  -5  12   9          6.81         62.30        39.31 o                         
  -4  12   9        988.51       1040.74        65.53 o                         
  -3  12   9       1047.63       1042.04        62.17 o                         
  -2  12   9         11.89         58.06        28.99 o                         
  -1  12   9       1355.43       1510.08        69.40 o                         
   0  12   9       2797.53       2679.53       145.81 o                         
   1  12   9       1046.45       1031.61       158.32 o                         
   2  12   9        414.04        340.39       113.46 o                         
   3  12   9       1347.91       1287.56       176.79 o                         
   4  12   9       1062.35       1018.41       192.63 o                         
   5  12   9        245.86        183.39       101.59 o                         
  -7  13   9         54.31        204.36        60.56 o                         
  -6  13   9        112.64        162.68        42.28 o                         
  -5  13   9        209.44        385.02        85.46 o                         
  -4  13   9         54.68        198.64        73.15 o                         
  -3  13   9         75.48        157.29        35.63 o                         
  -2  13   9         60.29        178.84        72.38 o                         
  -1  13   9         63.38        131.35        49.70 o                         
   0  13   9          3.23          0.00        40.24 o                         
   1  13   9          0.17         30.35        72.56 o                         
   2  13   9          5.47          0.00        72.56 o                         
   3  13   9          1.07         14.51        75.20 o                         
   4  13   9          2.25         19.79        73.88 o                         
   5  13   9         40.41        106.87        93.67 o                         
  -6  14   9        443.72        618.85        69.89 o                         
  -5  14   9         65.21        154.46        54.11 o                         
  -4  14   9        629.78        725.05        61.24 o                         
  -3  14   9        416.39        485.49        62.26 o                         
  -2  14   9         14.27         56.44        31.99 o                         
  -1  14   9        103.71        186.62       118.00 o                         
   0  14   9        954.12        988.07       157.00 o                         
   1  14   9        600.61        478.93       130.62 o                         
   2  14   9         44.06         23.75        71.25 o                         
   3  14   9        999.78        916.82       160.96 o                         
   4  14   9        947.99       1050.08       174.16 o                         
  -6  15   9         97.86        260.98       103.14 o                         
  -5  15   9        235.88        267.98        62.06 o                         
  -4  15   9        121.52        183.10        52.37 o                         
  -3  15   9          2.28          0.00        46.00 o                         
  -2  15   9          0.05         47.30        35.42 o                         
  -1  15   9         37.44        129.08        33.91 o                         
   0  15   9          0.16          6.60        65.97 o                         
   1  15   9         25.82          0.00        68.61 o                         
   2  15   9         85.64         69.93        80.48 o                         
   3  15   9         71.44         80.48        85.76 o                         
   4  15   9         24.18         42.22        84.44 o                         
  -5  16   9        129.85        335.99       111.46 o                         
  -4  16   9        633.29        689.81        60.96 o                         
  -3  16   9        500.32        753.95       149.38 o                         
  -2  16   9         44.43         37.50        39.26 o                         
  -1  16   9         54.49         90.62        77.84 o                         
   0  16   9        482.47        439.35       130.62 o                         
   1  16   9        472.74        448.58       133.26 o                         
   2  16   9          2.67          0.00        59.37 o                         
   3  16   9       1119.78        988.07       170.20 o                         
  -4  17   9          1.69         91.85        66.63 o                         
  -3  17   9         26.75         78.02        46.53 o                         
  -2  17   9        152.70        425.10       151.20 o                         
  -1  17   9          0.09         77.80       151.73 o                         
   0  17   9          2.23          0.00        71.25 o                         
   1  17   9         82.34        133.26        92.36 o                         
   2  17   9          0.10          0.00        60.69 o                         
  -3  18   9        972.12       1157.41       187.01 o                         
  -2  18   9        172.71        722.94       195.86 o                         
  -1  18   9        118.02         73.88        83.12 o                         
   0  18   9        546.65        526.42       145.13 o                         
   1  18   9        354.60        292.90       116.10 o                         
  -8   0  10          1.64         39.61        62.67 o                         
  -7   0  10       1083.28       1136.62       101.75 o                         
  -6   0  10       1960.59       1857.91       120.04 o                         
  -5   0  10        118.44        179.32        54.38 o                         
  -4   0  10        304.56        398.82        72.56 o                         
  -3   0  10       4741.81       5012.07       174.02 o                         
  -2   0  10       4563.67       4466.95       282.34 o                         
  -1   0  10        607.21        782.25       137.21 o                         
   0   0  10       1463.11       1565.95       174.16 o                         
   1   0  10       3861.11       3853.45       248.04 o                         
   2   0  10        880.39        820.51       133.26 o                         
   3   0  10        105.00         98.95        68.61 o                         
   4   0  10       1780.54       1709.76       172.84 o                         
   5   0  10        813.95        699.13       138.53 o                         
   6   0  10          2.77         52.77        64.65 o                         
  -8   1  10         58.63         73.50        37.71 o                         
  -7   1  10         15.99         54.89        35.47 o                         
  -6   1  10         13.41         28.36        32.14 o                         
  -5   1  10         58.78        129.45        35.92 o                         
  -4   1  10         95.58        106.42        34.27 o                         
  -3   1  10        172.32        256.67        40.43 o                         
  -2   1  10        385.55        427.00        83.31 o                         
  -1   1  10         41.96         70.77        55.95 o                         
   0   1  10         60.01        122.04        58.77 o                         
   1   1  10         14.50         73.88        47.58 o                         
   2   1  10         36.16         61.88        47.55 o                         
   3   1  10         17.05          0.00        39.15 o                         
   4   1  10         20.58         76.82        48.44 o                         
   5   1  10         42.70        107.19        51.72 o                         
   6   1  10         22.58         83.12        73.88 o                         
  -8   2  10          3.71         28.16        33.97 o                         
  -7   2  10        691.85        706.27        60.89 o                         
  -6   2  10       1146.06       1129.02        76.22 o                         
  -5   2  10        200.45        262.19        43.54 o                         
  -4   2  10        878.72        962.59        58.86 o                         
  -3   2  10       3230.94       3219.88        97.91 o                         
  -2   2  10       2066.35       2157.24       144.08 o                         
  -1   2  10         19.88         23.17        53.35 o                         
   0   2  10       1120.48       1168.76       111.90 o                         
   1   2  10       2138.23       2004.56       130.45 o                         
   2   2  10        834.83        755.86        87.98 o                         
   3   2  10         36.24         48.39        46.53 o                         
   4   2  10       1466.68       1398.73       114.28 o                         
   5   2  10       1046.13       1063.37       107.51 o                         
   6   2  10          1.78          0.00        65.97 o                         
  -8   3  10          0.35         40.28        38.66 o                         
  -7   3  10          0.17          3.24        32.88 o                         
  -6   3  10          1.13          0.00        30.38 o                         
  -5   3  10        233.10        283.18        47.23 o                         
  -4   3  10        887.69        908.67        56.44 o                         
  -3   3  10        176.58        129.22        36.01 o                         
  -2   3  10        136.69         81.83        60.12 o                         
  -1   3  10        353.02        352.31        77.95 o                         
   0   3  10        479.04        438.96        82.53 o                         
   1   3  10         72.14         48.45        49.75 o                         
   2   3  10         16.29          0.00        41.53 o                         
   3   3  10         59.20         61.83        47.50 o                         
   4   3  10         91.65        102.07        50.94 o                         
   5   3  10        140.45         54.09        73.88 o                         
   6   3  10         39.79         67.29        81.80 o                         
  -8   4  10         46.17         83.28        39.46 o                         
  -7   4  10        355.79        426.90        54.49 o                         
  -6   4  10        817.79        882.46        65.19 o                         
  -5   4  10        157.54        121.26        39.61 o                         
  -4   4  10        391.04        298.34        68.51 o                         
  -3   4  10       1276.34       1213.22        63.56 o                         
  -2   4  10        362.17        361.78        77.90 o                         
  -1   4  10        317.91        224.01        69.27 o                         
   0   4  10        267.19        234.43        67.59 o                         
   1   4  10        571.52        614.89        92.65 o                         
   2   4  10        484.50        473.05        81.31 o                         
   3   4  10          3.63          0.00        38.65 o                         
   4   4  10        683.34        257.53       240.12 o                         
   5   4  10        960.34        804.68       143.81 o                         
   6   4  10         76.29         67.29        84.44 o                         
  -8   5  10        102.12        159.85        43.48 o                         
  -7   5  10          0.66         19.92        32.81 o                         
  -6   5  10        325.89        393.51        53.21 o                         
  -5   5  10        348.00        373.94        48.90 o                         
  -4   5  10        275.33        273.45        60.46 o                         
  -3   5  10         99.00         92.05        33.44 o                         
  -2   5  10         48.87         38.59        53.59 o                         
  -1   5  10        615.39        672.99        98.34 o                         
   0   5  10        523.40        499.91        84.15 o                         
   1   5  10          5.61          0.00        38.64 o                         
   2   5  10        234.91        197.27        60.21 o                         
   3   5  10         33.35         12.70        38.92 o                         
   4   5  10        103.74         87.08        83.12 o                         
   5   5  10         77.18         80.48        79.16 o                         
   6   5  10         52.61         25.07        71.25 o                         
  -8   6  10          4.79         73.33        37.20 o                         
  -7   6  10        556.82        727.44        69.18 o                         
  -6   6  10        816.68        953.48        57.00 o                         
  -5   6  10        360.67        495.58        60.40 o                         
  -4   6  10         20.32         74.22        44.37 o                         
  -3   6  10        589.14        633.41        44.46 o                         
  -2   6  10         23.85          0.00        53.43 o                         
  -1   6  10          3.50          0.00        41.44 o                         
   0   6  10       1078.91       1014.73       102.00 o                         
   1   6  10        525.96        555.97        89.04 o                         
   2   6  10         98.43         94.35        49.75 o                         
   3   6  10        264.46        211.49        59.91 o                         
   4   6  10       1109.23       1039.52       157.00 o                         
   5   6  10        562.97        531.70       137.21 o                         
   6   6  10         26.66          5.28        68.61 o                         
  -8   7  10        162.66        323.67        64.64 o                         
  -7   7  10        117.54        207.89        47.99 o                         
  -6   7  10        202.36        262.16        52.68 o                         
  -5   7  10        363.73        555.16        92.60 o                         
  -4   7  10         64.28        122.02        36.37 o                         
  -3   7  10          0.70         11.09        26.53 o                         
  -2   7  10        299.53        234.83        69.95 o                         
  -1   7  10        715.21        632.12        93.34 o                         
   0   7  10        703.39        645.47        94.69 o                         
   1   7  10         52.66         27.81        48.97 o                         
   2   7  10        547.80        331.45       149.09 o                         
   3   7  10        521.42        383.93       114.78 o                         
   4   7  10         10.86         60.69        71.25 o                         
   5   7  10         34.39         22.43        71.25 o                         
  -7   8  10        254.57        385.37        85.31 o                         
  -6   8  10        860.25        991.96        68.18 o                         
  -5   8  10        518.95        581.65        66.63 o                         
  -4   8  10          6.92         29.67        41.13 o                         
  -3   8  10        269.52        371.34        49.70 o                         
  -2   8  10        791.23        666.57       130.55 o                         
  -1   8  10         12.85          0.00        46.12 o                         
   0   8  10       1766.00       1644.41       125.27 o                         
   1   8  10       1991.88       1738.66       124.11 o                         
   2   8  10         24.36         76.36        48.05 o                         
   3   8  10       1020.73        936.61       151.73 o                         
   4   8  10       1299.33       1154.31       164.92 o                         
   5   8  10        434.95        431.43       131.94 o                         
  -7   9  10        322.55        511.33        95.33 o                         
  -6   9  10         53.28        147.52        49.89 o                         
  -5   9  10        286.84        469.73        70.65 o                         
  -4   9  10        410.54        476.36        77.51 o                         
  -3   9  10         37.22         65.90        28.88 o                         
  -2   9  10        244.78        257.93        70.90 o                         
  -1   9  10       1243.44       1307.05       116.34 o                         
   0   9  10        587.16        619.93        91.46 o                         
   1   9  10         26.70         96.90        43.45 o                         
   2   9  10       1187.67       1203.12       170.20 o                         
   3   9  10       1449.40       1381.24       183.39 o                         
   4   9  10        310.63        316.65       110.83 o                         
   5   9  10         52.26        183.39       102.91 o                         
  -7  10  10         62.37        190.54        62.27 o                         
  -6  10  10        361.98        493.19        66.27 o                         
  -5  10  10        117.69        175.79        54.07 o                         
  -4  10  10         24.80         60.28        32.37 o                         
  -3  10  10        207.54        201.68        39.37 o                         
  -2  10  10        581.53        509.11        86.22 o                         
  -1  10  10          8.88          5.97        48.04 o                         
   0  10  10        650.54        667.83        95.43 o                         
   1  10  10       1297.59       1213.68       168.88 o                         
   2  10  10         99.10        112.15        85.76 o                         
   3  10  10        270.37        286.30       106.87 o                         
   4  10  10        454.07        374.70       124.02 o                         
   5  10  10        287.41        354.91       126.66 o                         
  -6  11  10         87.52        274.54        84.77 o                         
  -5  11  10        345.75        639.89        97.31 o                         
  -4  11  10       1401.79       1441.76        74.52 o                         
  -3  11  10        197.35        282.84        59.75 o                         
  -2  11  10        290.90        364.47        78.30 o                         
  -1  11  10       1299.27       1270.00       114.65 o                         
   0  11  10        440.79        127.50       222.31 o                         
   1  11  10        164.44        179.43        94.99 o                         
   2  11  10       1764.85       1614.76       195.26 o                         
   3  11  10       1668.59       1555.39       193.95 o                         
   4  11  10         94.07        188.67       101.59 o                         
  -6  12  10         43.14         98.87        94.33 o                         
  -5  12  10          3.56         93.00        40.56 o                         
  -4  12  10        138.87        188.21        61.91 o                         
  -3  12  10        147.80        175.63        49.73 o                         
  -2  12  10         98.44         85.86        55.46 o                         
  -1  12  10         73.34         85.90        53.57 o                         
   0  12  10         96.10         60.69        77.84 o                         
   1  12  10        194.42        189.99        96.31 o                         
   2  12  10          0.31         50.14        76.52 o                         
   3  12  10         14.04         72.56        79.16 o                         
   4  12  10         49.22         68.61        84.44 o                         
  -5  13  10        723.78        985.13       111.13 o                         
  -4  13  10       1126.60       1161.18        70.29 o                         
  -3  13  10        218.34        220.62        55.42 o                         
  -2  13  10        415.18        463.06        85.83 o                         
  -1  13  10        652.94        616.81        93.73 o                         
   0  13  10        395.20        306.09       110.83 o                         
   1  13  10         91.40        101.59        85.76 o                         
   2  13  10        734.26        728.15       159.64 o                         
   3  13  10        918.48        788.84       164.92 o                         
  -5  14  10         25.11         52.66        57.37 o                         
  -4  14  10        201.71        221.36        57.30 o                         
  -3  14  10        181.23        138.39        66.31 o                         
  -2  14  10        226.16        178.87        66.56 o                         
  -1  14  10         19.53         59.37        75.20 o                         
   0  14  10          5.49         13.19        68.61 o                         
   1  14  10         14.33          0.00        64.65 o                         
   2  14  10          1.69          0.00        72.56 o                         
   3  14  10         16.85         67.29        83.12 o                         
  -4  15  10        498.22        843.84       120.53 o                         
  -3  15  10          9.32          0.00        52.96 o                         
  -2  15  10        341.22        290.26       116.10 o                         
  -1  15  10        477.02        403.72       125.34 o                         
   0  15  10         56.95         59.37        77.84 o                         
   1  15  10         11.55          0.00        71.25 o                         
   2  15  10        340.88        225.61       110.83 o                         
  -3  16  10        106.35         18.89        56.44 o                         
  -2  16  10         83.45        101.59        96.31 o                         
  -1  16  10          6.91          0.00        69.93 o                         
   0  16  10         23.07         27.71        73.88 o                         
   1  16  10         42.20          0.00        73.88 o                         
  -7   1  11        546.76        671.96        74.80 o                         
  -6   1  11        140.84        196.58        55.04 o                         
  -5   1  11        261.31        236.62        79.28 o                         
  -4   1  11       1503.59       1294.16       178.11 o                         
  -3   1  11       1114.54       1160.11       117.06 o                         
  -2   1  11          0.04         63.75        58.17 o                         
  -1   1  11       1576.11       1795.68       140.35 o                         
   0   1  11       3148.56       3111.09       169.76 o                         
   1   1  11       1269.84       1318.95       117.88 o                         
   2   1  11         64.49        104.23        54.11 o                         
   3   1  11       1250.68       1331.67       116.62 o                         
   4   1  11       1357.88       1412.64       120.68 o                         
   5   1  11         49.99         56.73        76.52 o                         
  -7   2  11         22.74        117.23        69.32 o                         
  -6   2  11         78.90        154.20        55.61 o                         
  -5   2  11          5.25          0.00        51.29 o                         
  -4   2  11        150.97        116.74        67.00 o                         
  -3   2  11         38.76         62.62        60.10 o                         
  -2   2  11        215.44        215.43        71.82 o                         
  -1   2  11        487.22        501.19        91.29 o                         
   0   2  11          2.24        105.97        58.17 o                         
   1   2  11         40.89         63.07        53.35 o                         
   2   2  11         80.05         97.87        54.57 o                         
   3   2  11        122.63        120.69        54.43 o                         
   4   2  11          1.23         32.64        44.13 o                         
   5   2  11         49.94         80.48        83.12 o                         
  -7   3  11        607.62        715.09        72.14 o                         
  -6   3  11        107.64        192.25        41.61 o                         
  -5   3  11        137.21        164.07        45.51 o                         
  -4   3  11        953.92       1152.99       171.52 o                         
  -3   3  11        848.58        800.68       113.81 o                         
  -2   3  11         16.66         45.16        57.75 o                         
  -1   3  11       1621.08       1587.25       130.45 o                         
   0   3  11       1049.02       1093.13       111.94 o                         
   1   3  11         54.76         90.63        54.09 o                         
   2   3  11        108.37        102.17        54.95 o                         
   3   3  11        452.94        529.16        89.67 o                         
   4   3  11        797.90        766.41       158.32 o                         
   5   3  11         49.31         59.37        73.88 o                         
  -7   4  11          1.92        118.41        39.48 o                         
  -6   4  11          6.16         40.36        33.14 o                         
  -5   4  11         25.55         14.51        57.84 o                         
  -4   4  11         75.20         57.19        60.12 o                         
  -3   4  11         72.21        126.05        67.63 o                         
  -2   4  11        787.56        807.74       112.87 o                         
  -1   4  11        343.95        312.04        77.16 o                         
   0   4  11         59.07         44.68        51.72 o                         
   1   4  11        145.40        181.70        63.66 o                         
   2   4  11        350.24        317.92        72.61 o                         
   3   4  11        137.17        124.72        55.60 o                         
   4   4  11          3.14          0.00        62.01 o                         
   5   4  11         89.20         54.09        77.84 o                         
  -7   5  11        902.73        949.48        94.93 o                         
  -6   5  11         31.05        138.99        39.80 o                         
  -5   5  11        136.38        126.00        67.17 o                         
  -4   5  11        711.34        689.91       106.67 o                         
  -3   5  11        937.00        981.75       111.66 o                         
  -2   5  11          7.44          0.00        53.15 o                         
  -1   5  11        604.81        662.19        99.81 o                         
   0   5  11        364.68        365.92        79.27 o                         
   1   5  11          0.35          6.06        84.44 o                         
   2   5  11         91.17         93.86        52.56 o                         
   3   5  11        315.02        286.30       108.19 o                         
   4   5  11        388.73        399.77       125.34 o                         
  -6   6  11        223.97        455.25        95.49 o                         
  -5   6  11        126.22        124.08        67.80 o                         
  -4   6  11         59.00         75.86        60.64 o                         
  -3   6  11        533.87        503.67        94.41 o                         
  -2   6  11        250.80        235.85        73.68 o                         
  -1   6  11         51.07         30.46        54.57 o                         
   0   6  11          0.08          0.00        46.53 o                         
   1   6  11        395.35        418.72        81.02 o                         
   2   6  11        432.83        419.94        79.83 o                         
   3   6  11         26.44          1.32        67.29 o                         
   4   6  11        122.07        162.28        92.36 o                         
  -6   7  11        302.38        584.10       121.34 o                         
  -5   7  11         88.11         92.33        66.70 o                         
  -4   7  11        531.14        565.36       101.22 o                         
  -3   7  11        760.59        811.40       112.17 o                         
  -2   7  11        124.12         81.24        58.30 o                         
  -1   7  11        252.45        280.36        74.63 o                         
   0   7  11        328.45        322.47        74.48 o                         
   1   7  11         80.05         63.85        51.97 o                         
   2   7  11        200.30        199.22       101.59 o                         
   3   7  11       1049.54       1051.40       162.28 o                         
   4   7  11        307.14        283.66       110.83 o                         
  -6   8  11        232.87        330.05        74.06 o                         
  -5   8  11        406.67        391.01        90.87 o                         
  -4   8  11         75.39        129.79        67.09 o                         
  -3   8  11        122.39        227.40        73.68 o                         
  -2   8  11        216.48        226.27        73.12 o                         
  -1   8  11        110.10         92.56        59.62 o                         
   0   8  11         49.66         31.89        50.79 o                         
   1   8  11        460.84        414.62        81.32 o                         
   2   8  11        665.07        597.67       147.77 o                         
   3   8  11        124.29        151.73        91.04 o                         
   4   8  11        279.88        401.08       131.94 o                         
  -6   9  11        188.51        316.08        76.36 o                         
  -5   9  11         17.76         73.77        65.28 o                         
  -4   9  11        404.91        389.06        88.80 o                         
  -3   9  11        510.52        461.84        89.94 o                         
  -2   9  11         82.95         49.03        55.98 o                         
  -1   9  11         77.49        112.25        60.97 o                         
   0   9  11        393.29        343.84        77.56 o                         
   1   9  11        260.39        143.81        94.99 o                         
   2   9  11        183.55        253.32       110.83 o                         
   3   9  11       1089.72        984.11       168.88 o                         
  -5  10  11        796.88        819.96       120.75 o                         
  -4  10  11        488.93        533.86        99.27 o                         
  -3  10  11          6.80         30.12        54.01 o                         
  -2  10  11        801.45        742.20       107.39 o                         
  -1  10  11        251.05        209.47        68.87 o                         
   0  10  11          6.92          0.00        45.61 o                         
   1  10  11        573.66        473.65       131.94 o                         
   2  10  11        822.07        689.89       159.64 o                         
   3  10  11        107.94        167.56        92.36 o                         
  -5  11  11          6.34         31.21        61.55 o                         
  -4  11  11        164.27         94.47        64.43 o                         
  -3  11  11         99.78         77.41        62.42 o                         
  -2  11  11          0.11         48.16        56.30 o                         
  -1  11  11         68.41         56.23        57.98 o                         
   0  11  11        207.10        204.50       105.55 o                         
   1  11  11         74.34         76.52        80.48 o                         
   2  11  11          0.88         63.33        84.44 o                         
  -4  12  11        319.57        266.86        82.03 o                         
  -3  12  11         41.61         48.71        59.69 o                         
  -2  12  11       1065.75       1036.39       115.58 o                         
  -1  12  11        777.32        720.24       160.96 o                         
   0  12  11         18.33          0.00        71.25 o                         
   1  12  11        471.59        423.51       129.30 o                         
   2  12  11        669.19        456.50       134.57 o                         
  -3  13  11         14.29         34.10        59.91 o                         
  -2  13  11        109.25        125.15        65.22 o                         
  -1  13  11        208.53        160.96        97.63 o                         
   0  13  11        107.40         97.63        88.40 o                         
   1  13  11         52.39         67.29        89.72 o                         
  -5   0  12        378.91        555.45       154.36 o                         
  -4   0  12        406.07        306.09       127.98 o                         
  -3   0  12         85.52         60.69        89.72 o                         
  -2   0  12        361.74        402.40       135.89 o                         
  -1   0  12       1486.91       1448.52       192.63 o                         
   0   0  12        370.84        353.59       117.42 o                         
   1   0  12        120.09        279.70       110.83 o                         
   2   0  12       1696.28       1738.78       196.58 o                         
   3   0  12       1400.73       1358.81       176.79 o                         
  -5   1  12         16.06          0.00        58.75 o                         
  -4   1  12         11.99          0.00        55.46 o                         
  -3   1  12         30.54          0.00        55.98 o                         
  -2   1  12         43.03         33.98        61.55 o                         
  -1   1  12         20.63         49.41        58.92 o                         
   0   1  12         22.33         52.67        59.24 o                         
   1   1  12         52.16         94.59        60.10 o                         
   2   1  12         23.09         77.13        54.95 o                         
   3   1  12          0.01         59.12        53.15 o                         
  -5   2  12        772.83        891.72       129.52 o                         
  -4   2  12        282.29        207.80        82.10 o                         
  -3   2  12         10.06          0.00        54.95 o                         
  -2   2  12        629.70        639.23       107.75 o                         
  -1   2  12       1088.02       1130.11       120.25 o                         
   0   2  12        362.07        426.83        91.41 o                         
   1   2  12        275.92        288.88        74.89 o                         
   2   2  12       1369.08       1361.20       125.90 o                         
   3   2  12        533.05        572.51        94.94 o                         
  -5   3  12          0.06         11.03        62.49 o                         
  -4   3  12         44.29         67.07        66.16 o                         
  -3   3  12          8.82          0.00        56.39 o                         
  -2   3  12         44.34         39.30        59.74 o                         
  -1   3  12          0.08         42.93        59.10 o                         
   0   3  12        136.40        168.56        68.87 o                         
   1   3  12        393.81        373.86        83.02 o                         
   2   3  12        133.67        150.60        62.42 o                         
   3   3  12          0.73         62.44        52.56 o                         
  -5   4  12       1168.37       1179.73       130.12 o                         
  -4   4  12        374.33        368.37        93.59 o                         
  -3   4  12          0.59          0.00        51.72 o                         
  -2   4  12        310.34        285.15        82.97 o                         
  -1   4  12       1077.11       1026.95       118.95 o                         
   0   4  12        246.98        239.68        74.56 o                         
   1   4  12        391.30        355.95       114.78 o                         
   2   4  12        726.62        725.48       118.02 o                         
  -5   5  12          7.37         47.71        67.59 o                         
  -4   5  12         86.06         77.50        67.63 o                         
  -3   5  12         88.77         72.96        67.25 o                         
  -2   5  12          1.24          0.00        51.45 o                         
  -1   5  12        108.91        167.25        70.74 o                         
   0   5  12        312.90        280.08        77.69 o                         
   1   5  12        256.21        330.70        79.27 o                         
   2   5  12         86.77        110.83        85.76 o                         
  -4   6  12        581.69        598.21       107.73 o                         
  -3   6  12          8.68         37.60        60.64 o                         
  -2   6  12        110.24         91.86        65.53 o                         
  -1   6  12        836.14        804.22       108.54 o                         
   0   6  12        237.40        215.73        73.23 o                         
   1   6  12         99.05        125.63        61.12 o                         
   2   6  12        406.29        443.30       135.89 o                         
  -4   7  12        178.59        239.48        83.90 o                         
  -3   7  12        301.21        276.41        82.10 o                         
  -2   7  12        119.03        148.01        69.67 o                         
  -1   7  12         93.60         79.66        62.93 o                         
   0   7  12        220.27        256.47        77.37 o                         
   1   7  12        125.92        128.30        61.10 o                         
   2   7  12         21.11         13.19        75.20 o                         
  -4   8  12        442.73        416.09        94.10 o                         
  -3   8  12         78.04         77.07        67.00 o                         
  -2   8  12         92.95        131.63        72.26 o                         
  -1   8  12        306.74        340.18        85.81 o                         
   0   8  12        381.43        379.30        85.99 o                         
   1   8  12          7.93         11.87        76.52 o                         
  -3   9  12        357.36        323.35        86.60 o                         
  -2   9  12        522.05        530.47       101.06 o                         
  -1   9  12         67.07         52.77        61.57 o                         
   0   9  12        122.54        117.42        94.99 o                         
                                                                                
